# Supplementary material for: Genetic regulation of methylation across East Asian and European populations
Source: Nat Commun. 2026 Feb 11;17:2616. doi: 10.1038/s41467-026-69372-6 (PMC13002944; doi:10.1038/s41467-026-69372-6)
Supplement: Supplementary file 3 — Supplementary Data 1–7 [file 41467_2026_69372_MOESM3_ESM.xlsx]

## Sheet: Table of Content
Supplementary Data
Supplementary Data 1. Enrichment analysis of mCpG in CpG categories against non-mCpG
Supplementary Data 2. Enrichment analysis of mCpG in chromatin states against non-mCpG
Supplementary Data 3. SNP-heritability of BBJ traits with SNP-heritability > 0.03
Supplementary Data 4. Significant CpG-trait pairs in the HyPrColoc analysis
Supplementary Data 5. CpG-trait pairs in the SMR analysis
Supplementary Data 6. Significant CpG-trait pairs shared between SMR and HyPrColoc analyses
Supplementary Data 7. Gene set enrichment analysis for mCpG pleiotropic signals

## Sheet: ST1
Supplementary Data 1. Enrichment analysis of mCpG in CpG categories against non-mCpG
*, Pvalue: The P-values from two-sided Fisher's exact test, without correction for multiple comparisons
**, Significant: 1: significant (P < 0.05 / 5 = 0.01, Bonferroni correction); 0: not significant
CpG categories	Number of mCpG in CpG categories	Number of non-mCpG in CpG categories	Number of mCpG in Open_Sea	Number of non-mCpG in Open_Sea	Pvalue*	OR	Lower (95% Confidence interval)	Upper (95% Confidence interval)	Significant**
Island	19597	127962	119060	312859	0	0.402437	0.395833	0.409103	1
N_Shelf	6747	20723	119060	312859	7.69e-28	0.855548	0.831562	0.880096	1
N_Shore	21308	54349	119060	312859	0.00070417	1.0302	1.0126	1.0481	1
S_Shelf	6154	19306	119060	312859	7.44e-33	0.83763	0.813153	0.862741	1
S_Shore	18562	46033	119060	312859	6.48e-10	1.05959	1.04031	1.07919	1

## Sheet: ST2
Supplementary Data 2. Enrichment analysis of mCpG in chromatin states against non-mCpG
*, P: The P-values from two-sided Z-score test, without correction for multiple comparisons
**, Significant: 1: significant (P < 0.05 / 15 = 0.0033, Bonferroni correction); 0: not significant
Chromatin state	Name of chromatin state	mean_logOR	sd_logOR	Z	P*	Significant**
TssA	Active TSS	-1.21984	0.273781	-4.45554	4.18406e-06	1
TssBiv	Bivalent/poised TSS	-0.473539	0.34434	-1.37521	0.0845338	0
BivFlnk	Flanking bivalent TSS/Enh	-0.135915	0.293894	-0.462461	0.321875	0
EnhBiv	Bivalent enhancer	0.182561	0.221173	0.825422	0.204566	0
ReprPC	Repressed Polycomb	0.178203	0.156226	1.14067	0.127004	0
ReprPCWk	Weak repressed Polycomb	0.172446	0.0569397	3.02857	0.00122859	1
Quies	Quiescent/low	-0.206724	0.0882117	-2.3435	0.00955192	0
TssAFlnk	Flanking active TSS	0.344237	0.252463	1.36351	0.0863603	0
TxFlnk	Transcr. at gene 5' and 3'	0.235732	0.386686	0.609621	0.271057	0
Tx	Strong transcription	-0.673564	0.127357	-5.28879	6.15633e-08	1
TxWk	Weak transcription	-0.195438	0.0875453	-2.23242	0.0127937	0
EnhG	Genic enhancers	0.0697033	0.154576	0.450931	0.32602	0
Enh	Enhancers	0.426128	0.11976	3.55817	0.000186723	1
ZNF/Rpts	ZNF genes + repeats	-0.41672	0.28186	-1.47846	0.0696419	0
Het	Heterochromatin	0.00611469	0.160329	0.0381383	0.484789	0

## Sheet: ST3
Supplementary Data 3. SNP-heritability of BBJ traits with SNP-heritability > 0.03
trait	h2	se_h2	trait_name
ALT	0.0613	-0.0089	Alanine aminotransferase
AST	0.0741	-0.013	Aspartate transaminase
ATC_A10	0.0839	-0.0062	Drugs used in diabetes
ATC_C01D	0.0362	-0.0049	Vasodilators used in cardiac diseases
ATC_C08	0.053	-0.0046	Calcium channel blockers
ATC_C09	0.0438	-0.0039	Agents acting on the renin-angiotensin system
ATC_C10AA	0.0459	-0.0064	HMG CoA reductase inhibitors
ATC_N02BA	0.0386	-0.0047	Salicylic acid and derivatives
Alb	0.0621	-0.0072	Albumin
Angina	0.0343	-0.0047	Angina pectoris
Asthma	0.038	-0.0044	Asthma
BAS	0.0764	-0.0118	Basophil
BMI	0.1652	-0.0083	Body mass index
BUN	0.0794	-0.0079	Blood urea nitrogen
BW	0.2029	-0.0091	Body weight
BrC	0.0317	-0.0076	Breast cancer
Ca	0.0599	-0.009	Calcium
DBP	0.0647	-0.0081	Diastolic blood pressure
EOS	0.0952	-0.0112	Eosinophil
GGT	0.1267	-0.0182	γ-glutamyl transpeptidase
Glucose	0.0346	-0.0059	Glucose
HDLC	0.1273	-0.0174	HDL-cholesterol
Hb	0.0739	-0.006	Hemoglobin
HbA1c	0.0839	-0.0118	HbA1c
Height	0.3546	-0.013	Height
Ht	0.0802	-0.0067	hematocrit
LDLC	0.0778	-0.0153	LDL-cholesterol
LYM	0.0915	-0.0081	Lymphocyte
MCH	0.1714	-0.0198	Mean corpuscular hemoglobin
MCHC	0.0769	-0.0096	Mean corpuscular hemoglobin concentration
MCV	0.188	-0.0179	Mean corpuscular volume
MI	0.0687	-0.0102	Myocardial infarction
MON	0.1047	-0.0115	Monocyte
NEU	0.1049	-0.0111	Neutrophil
PLT	0.174	-0.017	Platelet
PP	0.0544	-0.0058	Pulse pressure
PrC	0.0605	-0.0083	Prostate cancer
RBC	0.1294	-0.0115	Red blood cell
SAP	0.0417	-0.0049	Stable angina pectoris
SBP	0.0855	-0.0085	Systolic blood pressure
T2D	0.1024	-0.0076	Type 2 diabetes
TC	0.0649	-0.0091	Total cholesterol
TG	0.0741	-0.0085	Triglycerides
TP	0.0898	-0.0079	Total protein
UAP	0.031	-0.0053	Unstable angina pectoris
UF	0.0549	-0.0103	Uterine fibroid
WBC	0.1106	-0.0073	White blood cell
sCr	0.1127	-0.0083	Serum creatinine

## Sheet: ST4
Supplementary Data 4. Significant CpG-trait pairs in the HyPrColoc analysis
cpg	candidate_snp_rsid	CpG-traits cluster	posterior_prob	regional_prob	candidate_snp	posterior_explained_by_snp	n_snp	CpG_chrm	CpG_beg	gene	CpG_probe_strand	trait
cg00000776	rs12646335	mQTL, MI	0.8663	0.9889	4:156422512:G:A	0.4686	249	chr4	156388205		+	MI
cg00004105	rs1983865	mQTL, Height	0.9691	0.979	10:100016339:C:T	0.6494	551	chr10	100022608	LOXL4	+	Height
cg00004996	rs80092984	mQTL, Spinal_canal_stenosis	0.7185	0.7254	8:17274000:T:A	1	292	chr8	17271535	MTMR7	+	Spinal_canal_stenosis
cg00009916	rs7551080	mQTL, IS	0.7087	0.7257	1:65613816:T:C	0.5904	47	chr1	65613819	AK3L1;AK3L1;AK3L1	-	IS
cg00011856	rs1978346	mQTL, ATC_N02A, ATC_R06A	0.8362	0.8402	2:217561467:A:G	1	74	chr2	217560946	IGFBP5	-	ATC_N02A
cg00011856	rs1978346	mQTL, ATC_N02A, ATC_R06A	0.8362	0.8402	2:217561467:A:G	1	74	chr2	217560946	IGFBP5	-	ATC_R06A
cg00012203	rs3890158	mQTL, EAS_IBD, EAS_CD	0.9121	0.9134	2:218990292:G:A	1	9	chr2	219082015	ARPC2;ARPC2	-	EAS_IBD
cg00012203	rs3890158	mQTL, EAS_IBD, EAS_CD	0.9121	0.9134	2:218990292:G:A	1	9	chr2	219082015	ARPC2;ARPC2	-	EAS_CD
cg00012638	rs3734618	mQTL, ATC_A10, T2D	0.962	0.9986	6:39284184:A:G	0.191	768	chr6	39280541	KCNK17;KCNK17	+	ATC_A10
cg00012638	rs3734618	mQTL, ATC_A10, T2D	0.962	0.9986	6:39284184:A:G	0.191	768	chr6	39280541	KCNK17;KCNK17	+	T2D
cg00022235	rs7198518	mQTL, COPD	0.9018	0.9606	16:11771094:C:G	0.9325	259	chr16	11764847	SNN	-	COPD
cg00025590	rs947799	mQTL, EnC	0.7653	0.896	11:64851305:C:T	1	756	chr11	64850921	ZFPL1;CDCA5	-	EnC
cg00025972	rs7697279	mQTL, Back_pain	0.7571	0.7662	4:187762315:G:T	1	223	chr4	187762312		-	Back_pain
cg00026302	rs342519	mQTL, UC	0.8026	0.8089	3:42532538:G:A	0.8745	60	chr3	42530598	VIPR1	-	UC
cg00028013	rs4886776	mQTL, ATC_S01E, Glaucoma	0.9357	0.9995	15:74224996:G:A	0.362	371	chr15	74218697	LOXL1	-	ATC_S01E
cg00028013	rs4886776	mQTL, ATC_S01E, Glaucoma	0.9357	0.9995	15:74224996:G:A	0.362	371	chr15	74218697	LOXL1	-	Glaucoma
cg00028135	rs6805723	mQTL, T2D	0.7278	0.9881	3:114788668:T:C	0.3658	351	chr3	114343673	ZBTB20;ZBTB20;ZBTB20;ZBTB20;ZBTB20;ZBTB20	+	T2D
cg00030588	rs4081747	mQTL, Tonsillitis	0.8576	0.8645	16:87100746:G:T	1	256	chr16	87100811		+	Tonsillitis
cg00039326	rs201647365	mQTL, ATC_H03A	0.7314	0.8831	1:36612368:A:G	0.8659	583	chr1	36615845	TRAPPC3	+	ATC_H03A
cg00048149	rs10842704	mQTL, Height	0.7724	0.9304	12:26462982:T:G	0.292	644	chr12	26472528		+	Height
cg00050654	rs6446664	mQTL, DM_Nephropathy	0.7644	0.7799	4:4577469:C:G	1	652	chr4	4576493		+	DM_Nephropathy
cg00051200	rs11090145	mQTL, CRC	0.9008	0.9154	22:43644557:G:C	1	208	chr22	43637194	SCUBE1	+	CRC
cg00052772	rs213200	mQTL, Urolithiasis	0.814	0.8515	6:33233389:C:T	0.4992	2013	chr6	33245804	B3GALT4	+	Urolithiasis
cg00059459	rs72861200	mQTL, ATC_C03	0.7332	0.7368	1:8310158:C:G	1	139	chr1	8343575		-	ATC_C03
cg00059662	rs7317038	mQTL, PLT	0.7727	0.9856	13:114012898:C:T	0.9085	351	chr13	114005317	GRTP1	-	PLT
cg00060374	rs2649588	mQTL, ATC_M05B, Height	0.9103	0.9817	1:1314015:C:T	1	154	chr1	1355235	LOC441869;LOC441869	-	ATC_M05B
cg00060374	rs2649588	mQTL, ATC_M05B, Height	0.9103	0.9817	1:1314015:C:T	1	154	chr1	1355235	LOC441869;LOC441869	-	Height
cg00062703	rs10464930	mQTL, TP	0.9344	0.989	8:82041217:T:C	1	161	chr8	82024646	PAG1	-	TP
cg00063369	rs13385782	mQTL, Cirrhosis	0.7477	0.8928	2:213906076:A:G	0.9344	56	chr2	213811478		+	Cirrhosis
cg00063392	rs75332496	mQTL, Back_pain	0.8015	0.8353	7:30810505:G:A	0.9761	267	chr7	30903285	FAM188B;INMT-FAM188B	+	Back_pain
cg00065570	rs10902781	mQTL, ALP	0.9149	0.9997	8:145667019:A:G	1	254	chr8	145641991	SLC39A4;SLC39A4	-	ALP
cg00072720	rs2521989	mQTL, BUN	0.845	0.8817	17:7161628:T:C	0.8698	145	chr17	7165831	CLDN7	-	BUN
cg00078996	rs10902453	mQTL, Bronchitis	0.9148	0.9474	12:132297091:T:G	1	523	chr12	132293329		+	Bronchitis
cg00080578	rs79380532	mQTL, MCH, MCV, PLT	0.9153	0.9493	14:55821528:G:A	1	1130	chr14	55821133		+	MCH
cg00080578	rs79380532	mQTL, MCH, MCV, PLT	0.9153	0.9493	14:55821528:G:A	1	1130	chr14	55821133		+	MCV
cg00080578	rs79380532	mQTL, MCH, MCV, PLT	0.9153	0.9493	14:55821528:G:A	1	1130	chr14	55821133		+	PLT
cg00082770	rs6714133	mQTL, ATC_N02C	0.7329	0.7399	2:200332082:G:T	0.7678	211	chr2	200332739	FLJ32063	-	ATC_N02C
cg00084643	rs34241005	mQTL, Depression	0.8906	0.8994	5:125923632:G:A	1	184	chr5	125936116	PHAX	+	Depression
cg00088007	rs716199	mQTL, ATC_A10, MCHC	0.8518	1	8:41515531:A:G	0.5891	629	chr8	41504566	NKX6-3	+	ATC_A10
cg00088007	rs716199	mQTL, ATC_A10, MCHC	0.8518	1	8:41515531:A:G	0.5891	629	chr8	41504566	NKX6-3	+	MCHC
cg00091064	rs6912359	mQTL, BrC	0.8721	0.882	6:41389484:C:T	0.9974	552	chr6	41376604		+	BrC
cg00091633	rs75699135	mQTL, GGT	0.8814	0.8863	3:120170824:G:A	0.5119	156	chr3	120170383	FSTL1	-	GGT
cg00093544	rs5753193	mQTL, Febrile_Seizure	0.7953	0.8251	22:30935429:C:G	0.5772	228	chr22	30901640	SEC14L4;SEC14L4;SEC14L4;SEC14L4	+	Febrile_Seizure
cg00094538	rs10246334	mQTL, Acute_Pancreatitis	0.733	0.8258	7:142454557:G:T	0.2299	63	chr7	142505684		-	Acute_Pancreatitis
cg00095018	rs6940723	mQTL, EAS_CD	0.7329	0.7539	6:36116661:G:A	0.8052	100	chr6	36101338	MAPK13	+	EAS_CD
cg00095629	rs9364456	mQTL, Compression_Fracture	0.7122	0.8773	6:168864446:T:C	0.1747	359	chr6	168811070		+	Compression_Fracture
cg00096549	rs7745101	mQTL, Cardiomegaly	0.7842	0.8052	6:13633522:T:A	0.5152	164	chr6	13633130	RANBP9	+	Cardiomegaly
cg00100804	rs2230214	mQTL, ATC_M05B	0.8617	0.9168	9:123782299:G:A	0.4962	1219	chr9	123836087		+	ATC_M05B
cg00102184	rs11807335	mQTL, Cholecystitis	0.8448	0.8469	1:240186570:C:T	0.7076	8	chr1	240194783		-	Cholecystitis
cg00106196	rs3002686	mQTL, ATC_N02BA	0.7922	0.8198	1:3178111:C:A	1	125	chr1	3172684	PRDM16;PRDM16	+	ATC_N02BA
cg00106254	rs6967442	mQTL, EAS_SCZ	0.8972	0.99	7:1926090:A:G	0.9991	1660	chr7	1943704	MAD1L1;MAD1L1;MAD1L1	+	EAS_SCZ
cg00109834	rs347684	mQTL, UA	0.8882	0.921	3:141806655:T:C	0.7224	32	chr3	141809896	TFDP2;TFDP2	+	UA
cg00110666	rs2306899	mQTL, EAS_SCZ	0.7309	0.9996	8:38095662:C:T	0.0995	210	chr8	38220479	WHSC1L1;WHSC1L1	+	EAS_SCZ
cg00111335	rs4735895	mQTL, Pharyngeal_Laryngeal_Cancer	0.8396	0.9371	8:600729:A:G	0.9923	359	chr8	593194		+	Pharyngeal_Laryngeal_Cancer
cg00113074	rs17029172	mQTL, GD	0.8649	0.8852	3:32345039:C:T	0.9994	184	chr3	32345052	CMTM8	-	GD
cg00114188	rs2286195	mQTL, Height	0.8496	0.9677	7:139728584:A:C	0.1582	162	chr7	139724699	PARP12;PARP12	-	Height
cg00122951	rs1570250	mQTL, Height	0.9843	1	9:35752433:A:G	0.5934	1186	chr9	35731603	TLN1;CREB3;MIR6853	-	Height
cg00123055	rs62516525	mQTL, CeAn	0.9501	0.9924	8:55370619:C:T	0.2813	245	chr8	55370951	SOX17	+	CeAn
cg00124375	rs707916	mQTL, Urolithiasis	0.8984	0.993	6:31697558:G:A	0.582	1377	chr6	31698218	DDAH2	+	Urolithiasis
cg00126034	rs183211	mQTL, Height	0.8367	0.9761	17:44788310:G:A	0.1137	68	chr17	44896162	WNT3	+	Height
cg00126636	rs12917880	mQTL, TBil	0.8692	0.9272	16:266250:C:T	0.9558	252	chr16	237282		+	TBil
cg00128517	rs1568079	mQTL, BMI, BW, T2D	0.7677	0.8776	10:125251751:T:A	0.8451	246	chr10	125251730		+	BMI
cg00128517	rs1568079	mQTL, BMI, BW, T2D	0.7677	0.8776	10:125251751:T:A	0.8451	246	chr10	125251730		+	BW
cg00128517	rs1568079	mQTL, BMI, BW, T2D	0.7677	0.8776	10:125251751:T:A	0.8451	246	chr10	125251730		+	T2D
cg00128601	rs7835546	mQTL, Esophageal_varix	0.7998	0.8207	8:19615864:T:C	0.8102	480	chr8	19615412		-	Esophageal_varix
cg00131893	rs17750595	mQTL, ThC	0.7579	0.778	8:1900370:G:A	0.6005	474	chr8	1892956	ARHGEF10	+	ThC
cg00134190	rs9378638	mQTL, BtC	0.8172	0.825	6:1579190:C:T	0.9512	152	chr6	1578113		+	BtC
cg00135449	rs931050	mQTL, ATC_C02	0.8689	0.9081	15:54255369:A:G	0.7042	215	chr15	54255336		+	ATC_C02
cg00139496	rs35526119	mQTL, BMI	0.7196	1	3:52749334:C:T	0.5295	1054	chr3	52731124	GLT8D1;GLT8D1;GLT8D1	+	BMI
cg00142280	rs12917461	mQTL, Goiter	0.7321	0.7772	15:91597072:G:A	0.3196	362	chr15	91597642		-	Goiter
cg00142430	rs6599309	mQTL, HDLC	0.7441	0.7806	4:1388115:C:G	0.9988	841	chr4	1410791		+	HDLC
cg00146227	rs11927941	mQTL, sCr	0.946	1	3:186433046:A:G	0.3005	160	chr3	186434962	KNG1;KNG1;KNG1	-	sCr
cg00146240	rs12913538	mQTL, CHF	0.7157	0.7815	15:62899160:G:A	1	543	chr15	62899159		-	CHF
cg00148825	rs13146186	mQTL, MON, NEU, WBC	0.7455	0.8719	4:124445009:T:G	0.7306	594	chr4	124427195		-	MON
cg00148825	rs13146186	mQTL, MON, NEU, WBC	0.7455	0.8719	4:124445009:T:G	0.7306	594	chr4	124427195		-	NEU
cg00148825	rs13146186	mQTL, MON, NEU, WBC	0.7455	0.8719	4:124445009:T:G	0.7306	594	chr4	124427195		-	WBC
cg00149708	rs77816387	mQTL, Pneumonia	0.7354	0.7434	19:56059312:C:T	0.5244	117	chr19	56047884	SBK2	+	Pneumonia
cg00153036	rs4796217	mQTL, ATC_S01E	0.9413	0.942	17:34819191:C:T	1	37	chr17	34821691		+	ATC_S01E
cg00155488	rs8131477	mQTL, ATC_H03A	0.8517	0.8874	21:42935269:A:G	1	338	chr21	42935678		+	ATC_H03A
cg00155799	rs1008151	mQTL, EAS_SCZ	0.8448	0.9318	2:172912098:G:A	0.7805	198	chr2	172904495	METAP1D	-	EAS_SCZ
cg00160143	rs13239181	mQTL, ATC_N02C	0.7604	0.7743	7:17443878:C:G	0.511	230	chr7	17442316	KCCAT333;KCCAT333	+	ATC_N02C
cg00161791	rs7282490	mQTL, EAS_CD	0.9746	0.9768	21:45615741:G:A	0.9996	72	chr21	45575014		+	EAS_CD
cg00162751	rs12025460	mQTL, Height	0.8289	0.9739	1:220921502:C:T	0.5993	308	chr1	220921532	MOSC2	-	Height
cg00164997	rs895676	mQTL, Allergic_Rhinitis	0.846	0.9717	6:25056593:T:A	0.9166	637	chr6	25042548		+	Allergic_Rhinitis
cg00167655	rs12464713	mQTL, Height	0.7289	1	2:71553752:C:T	0.549	887	chr2	71559112	ZNF638;ZNF638	-	Height
cg00167981	rs28377268	mQTL, ATC_A10	0.7478	0.7745	9:98225056:G:T	1	246	chr9	98221588	PTCH1;PTCH1;PTCH1;PTCH1;PTCH1;PTCH1;PTCH1	-	ATC_A10
cg00169617	rs75219487	mQTL, PrC	0.7538	1	3:87147922:T:A	0.505	377	chr3	87138700		+	PrC
cg00170714	rs679	mQTL, EAS_UC	0.8091	0.9995	17:40724276:C:T	0.2367	254	chr17	40724562	MLX;MLX;PSMC3IP;PSMC3IP;MLX	-	EAS_UC
cg00174901	rs2283586	mQTL, MCHC	0.8996	0.8999	19:744004:T:C	0.995	31	chr19	709889	PALM;PALM	-	MCHC
cg00179921	rs5757703	mQTL, AA	0.8621	0.8826	22:39932516:G:A	1	72	chr22	39927437	RPS19BP1	-	AA
cg00184290	rs8025505	mQTL, RBC	0.7686	0.9298	15:102067841:C:T	0.9159	308	chr15	102066966		-	RBC
cg00187437	rs3130989	mQTL, RA	0.9797	1	6:31086377:C:G	0.1492	295	chr6	31089157	CDSN;PSORS1C1	-	RA
cg00191369	rs9888818	mQTL, GD	0.8882	0.8999	16:23299760:G:A	0.9945	210	chr16	23299747		+	GD
cg00193210	rs5994412	mQTL, CeC	0.7009	0.7268	22:31992151:A:G	1	771	chr22	31985572	SFI1;SFI1;SFI1;SFI1;SFI1;SFI1;SFI1;SFI1;SFI1;SFI1	+	CeC
cg00200283	rs57657362	mQTL, Food_Allergy	0.7211	0.7542	9:105786304:C:T	0.9091	584	chr9	105757259	CYLC2	+	Food_Allergy
cg00201375	rs4640244	mQTL, Height	0.9954	1	17:21284223:A:G	1	148	chr17	21256838		-	Height
cg00203838	rs11878602	mQTL, LYM, WBC	0.8517	0.9951	19:16555153:A:C	1	301	chr19	16666655	SLC35E1	+	LYM
cg00203838	rs11878602	mQTL, LYM, WBC	0.8517	0.9951	19:16555153:A:C	1	301	chr19	16666655	SLC35E1	+	WBC
cg00207392	rs7186151	mQTL, ATC_R03A	0.739	0.9015	16:27249381:G:A	0.5963	251	chr16	27248847	NSMCE1	+	ATC_R03A
cg00208504	rs1450737	mQTL, Ventricular_Arrhythmia	0.7351	0.814	4:140307921:G:A	0.8263	764	chr4	140200520	C4orf49	-	Ventricular_Arrhythmia
cg00210768	rs959511	mQTL, BMI	0.8706	0.8982	17:21183193:T:C	1	160	chr17	21200454	MAP2K3;MAP2K3	-	BMI
cg00213177	rs7136085	mQTL, PLT	0.7689	1	12:51670386:T:A	0.322	335	chr12	51690687	BIN2	+	PLT
cg00214313	rs356679	mQTL, Urolithiasis	0.9751	0.987	9:97960410:C:T	0.558	288	chr9	98082940		-	Urolithiasis
cg00215425	rs4580814	mQTL, Cardiac_Valvular_Disease, MCHC	0.7298	0.9049	5:1113244:G:T	0.4501	59	chr5	1054795	SLC12A7	+	Cardiac_Valvular_Disease
cg00215425	rs4580814	mQTL, Cardiac_Valvular_Disease, MCHC	0.7298	0.9049	5:1113244:G:T	0.4501	59	chr5	1054795	SLC12A7	+	MCHC
cg00217859	rs62050038	mQTL, UA	0.8598	1	16:69802865:A:T	0.9906	689	chr16	69789140	NOB1	+	UA
cg00221382	rs12445085	mQTL, Food_Allergy	0.7642	0.7707	16:54322319:G:T	1	18	chr16	54322308		+	Food_Allergy
cg00222015	rs6746	mQTL, Intracerebral_Hemorrhage	0.8135	0.8532	12:122233375:C:T	1	1250	chr12	122233375	LOC338799	+	Intracerebral_Hemorrhage
cg00223043	rs4820888	mQTL, Hyperthyroidism	0.7939	0.8879	22:31017322:A:G	1	1299	chr22	31011643	TCN2;TCN2	+	Hyperthyroidism
cg00224755	rs2297067	mQTL, PLT	0.9341	1	14:103566785:C:T	1	447	chr14	103570663	EXOC3L4	-	PLT
cg00226545	rs3751723	mQTL, Food_Allergy	0.8853	0.8876	16:54320197:G:T	1	131	chr16	54320225	IRX3;IRX3	-	Food_Allergy
cg00232483	rs12446176	mQTL, Zoster	0.952	0.982	16:19851673:G:A	0.2986	391	chr16	19849514	IQCK	+	Zoster
cg00233420	rs11037404	mQTL, Pleurisy	0.8702	0.8952	11:43296794:C:T	0.9901	1108	chr11	43290958		-	Pleurisy
cg00234363	rs12056700	mQTL, EOS, MCH, MCV, WBC	0.712	0.9941	8:61644077:G:A	0.6353	1265	chr8	61649271	CHD7	-	EOS
cg00234363	rs12056700	mQTL, EOS, MCH, MCV, WBC	0.712	0.9941	8:61644077:G:A	0.6353	1265	chr8	61649271	CHD7	-	MCH
cg00234363	rs12056700	mQTL, EOS, MCH, MCV, WBC	0.712	0.9941	8:61644077:G:A	0.6353	1265	chr8	61649271	CHD7	-	MCV
cg00234363	rs12056700	mQTL, EOS, MCH, MCV, WBC	0.712	0.9941	8:61644077:G:A	0.6353	1265	chr8	61649271	CHD7	-	WBC
cg00234616	rs2240443	mQTL, Height	0.9404	1	2:74732415:T:G	0.9818	154	chr2	74740572	TLX2	+	Height
cg00236150	rs9463492	mQTL, IS	0.8856	0.9642	6:49475723:C:T	0.864	2048	chr6	49467594	GLYATL3	-	IS
cg00237475	rs9920643	mQTL, BMI	0.912	0.9984	15:68104314:C:T	0.3697	179	chr15	68118521	LBXCOR1	-	BMI
cg00240007	rs10876550	mQTL, PLT	0.9926	1	12:54712308:G:A	0.6216	80	chr12	54730529	MIR148B;COPZ1	-	PLT
cg00242341	rs11235576	mQTL, TP	0.9874	1	11:72420652:G:A	0.999	126	chr11	72447419	ARAP1	+	TP
cg00242965	rs544370	mQTL, OvC	0.8593	0.9548	11:68653232:C:T	0.9939	754	chr11	68658969	MRPL21;MRPL21	+	OvC
cg00243592	rs1100863	mQTL, ATC_L04	0.7343	0.7817	6:35985121:C:T	0.4519	320	chr6	36087554		+	ATC_L04
cg00248713	rs3787138	mQTL, WBC	0.7591	0.8737	20:61979224:G:A	1	93	chr20	61980283	CHRNA4	+	WBC
cg00250811	rs7263309	mQTL, Pharyngeal_Laryngeal_Cancer	0.8333	0.8347	20:271168:G:C	1	177	chr20	270900	C20orf96	+	Pharyngeal_Laryngeal_Cancer
cg00255726	rs2076940	mQTL, RBC	0.9228	1	8:21836020:A:G	1	322	chr8	21769114	DOK2	+	RBC
cg00255919	rs3846732	mQTL, PLT	0.7719	0.9421	5:131816087:T:C	1	1531	chr5	131827918	IRF1	+	PLT
cg00256349	rs1658493	mQTL, UA	0.7224	1	10:60281090:C:T	0.1251	376	chr10	60235752		+	UA
cg00257712	rs613861	mQTL, BW	0.8591	0.9999	4:2157848:C:T	0.2044	331	chr4	2251938	MXD4	+	BW
cg00258081	rs11037404	mQTL, Pleurisy	0.8701	0.8952	11:43296794:C:T	0.9997	1159	chr11	43290962		-	Pleurisy
cg00262263	rs7765561	mQTL, Neuropathic_Bladder	0.853	0.9688	6:170176882:C:T	0.1956	1175	chr6	170184901		+	Neuropathic_Bladder
cg00263358	rs28636402	mQTL, WBC	0.8114	0.997	7:45106877:C:T	0.0357	281	chr7	45120286	NACAD	+	WBC
cg00268004	rs11145850	mQTL, EAS_UC	0.732	0.824	9:139286296:T:C	0.5951	241	chr9	139268214	CARD9;CARD9	+	EAS_UC
cg00268793	rs2040716	mQTL, FacialN_palsy	0.7229	0.7637	4:110636744:T:C	0.4347	1218	chr4	110628769		+	FacialN_palsy
cg00270601	rs2625077	mQTL, EnC, Keloid, Retinal_Detachment	0.8277	0.8439	3:138693068:A:G	0.6823	8	chr3	138698769		-	EnC
cg00270601	rs2625077	mQTL, EnC, Keloid, Retinal_Detachment	0.8277	0.8439	3:138693068:A:G	0.6823	8	chr3	138698769		-	Keloid
cg00270601	rs2625077	mQTL, EnC, Keloid, Retinal_Detachment	0.8277	0.8439	3:138693068:A:G	0.6823	8	chr3	138698769		-	Retinal_Detachment
cg00279041	rs4823554	mQTL, ATC_C07	0.7963	0.7964	22:46871772:A:C	1	52	chr22	46867824	CELSR1	+	ATC_C07
cg00279557	rs2269911	mQTL, ATC_S01E	0.7458	0.7539	16:3065924:G:A	1	195	chr16	3064850	CLDN6	-	ATC_S01E
cg00284129	rs4456758	mQTL, RBC	0.7855	0.9894	20:62422675:T:C	0.7161	490	chr20	62451032	ZBTB46-AS1	+	RBC
cg00284585	rs10956931	mQTL, UA	0.828	0.9999	8:95930301:T:C	0.2367	467	chr8	95912996		+	UA
cg00294562	rs2413570	mQTL, CeAn	0.7501	0.8286	22:39481187:C:T	1	421	chr22	39487550		+	CeAn
cg00296182	rs10905277	mQTL, EAS_CD	0.8587	0.9696	10:8097368:G:A	1	162	chr10	8090162		-	EAS_CD
cg00298951	rs1515631	mQTL, Chronic_Sinusitis	0.8643	0.8681	12:108731605:G:T	1	591	chr12	108733791	CMKLR1;CMKLR1;CMKLR1	-	Chronic_Sinusitis
cg00300298	rs28588662	mQTL, BAS	0.8266	0.9996	20:31293396:C:T	0.4978	71	chr20	30308956	BCL2L1;BCL2L1	+	BAS
cg00301775	rs12517210	mQTL, GaC	0.7495	1	5:40764440:T:C	0.0993	45	chr5	40798454	PRKAA1;PRKAA1	+	GaC
cg00302379	rs10143198	mQTL, MCHC	0.7243	1	14:65555471:C:T	0.9924	674	chr14	65539151	MAX;MAX	-	MCHC
cg00310728	rs77599905	mQTL, T2D	0.8463	0.8826	6:33673223:A:T	0.2571	282	chr6	33678419	C6orf125	-	T2D
cg00311984	rs11136341	mQTL, PLT	0.9273	0.9965	8:145043543:A:G	0.9987	51	chr8	145051668	PLEC1;PARP10	-	PLT
cg00313981	rs4653953	mQTL, HepC	0.9583	0.9972	1:228582097:A:G	0.9819	311	chr1	228595062	TRIM11	+	HepC
cg00314404	rs7072160	mQTL, GD	0.9068	0.9444	10:73469442:A:G	1	451	chr10	73472531	C10orf105;C10orf105;CDH23;CDH23	-	GD
cg00318989	rs904225	mQTL, PrC	0.7259	0.8308	1:167136779:A:G	1	169	chr1	167136147		+	PrC
cg00321228	rs13062095	mQTL, EOS	0.8677	0.9214	3:101267385:T:C	0.999	728	chr3	101267276		-	EOS
cg00322003	rs7959509	mQTL, LuC	0.7714	0.9523	12:892172:C:A	1	909	chr12	889885	WNK1;WNK1;WNK1;WNK1	+	LuC
cg00323014	rs7897969	mQTL, ATC_M05B	0.9429	0.9524	10:125929799:A:G	1	270	chr10	125928304		+	ATC_M05B
cg00325548	rs2564940	mQTL, Height	0.8708	1	3:53107569:G:A	0.7142	781	chr3	52947163	SFMBT1	+	Height
cg00326131	rs2240443	mQTL, Height	0.9141	0.9998	2:74732415:T:G	0.8294	56	chr2	74668477	RTKN;RTKN;RTKN	-	Height
cg00326259	rs4867390	mQTL, Chronic_gastritis	0.7348	0.743	5:31856461:C:T	1	181	chr5	31855477	PDZD2	+	Chronic_gastritis
cg00326788	rs80263925	mQTL, PP	0.7842	0.83	6:32904061:C:T	1	4328	chr6	32934046		-	PP
cg00331580	rs4292993	mQTL, Uterine_prolapse	0.823	0.8527	1:249157745:A:C	0.6439	51	chr1	249152158	ZNF692;ZNF692;ZNF692	-	Uterine_prolapse
cg00332963	rs6437243	mQTL, Ringworm	0.8095	0.83	2:242105065:A:G	0.6467	232	chr2	242093288	PPP1R7;PPP1R7;PPP1R7;PPP1R7;PPP1R7;PPP1R7;PPP1R7	-	Ringworm
cg00336946	rs3825501	mQTL, T1D	0.8512	0.8891	13:101240865:C:T	0.85	426	chr13	101186274	A2LD1	+	T1D
cg00341374	rs2802415	mQTL, Dilated_Cardiomyopathy	0.7475	0.7673	6:6970618:T:C	1	815	chr6	6970311		+	Dilated_Cardiomyopathy
cg00342062	rs4782669	mQTL, Height	0.9153	0.9656	16:84869096:T:C	1	372	chr16	84859968	CRISPLD2	-	Height
cg00343711	rs798718	mQTL, T2D	0.8391	0.9982	4:1694185:G:A	0.6509	114	chr4	1649495	FAM53A;FAM53A;FAM53A	-	T2D
cg00350909	rs6534664	mQTL, ALP	0.771	0.9756	4:129034464:A:G	0.8584	1792	chr4	128972343		+	ALP
cg00354790	rs1025574	mQTL, AA	0.7088	0.9439	19:30421480:G:C	0.1189	325	chr19	30444615	URI1;URI1;URI1	+	AA
cg00360414	rs6479764	mQTL, Pleurisy	0.7945	0.8313	10:63212097:T:C	0.6716	1269	chr10	63213391	TMEM26	+	Pleurisy
cg00366103	rs2693314	mQTL, Pneumothorax	0.9024	0.9035	7:96645654:G:A	1	76	chr7	96645019		-	Pneumothorax
cg00369241	rs2242565	mQTL, ALP	0.792	0.9933	11:295343:G:A	1	158	chr11	299588	IFITM5	+	ALP
cg00372589	rs56366527	mQTL, EAS_SCZ	0.8835	0.9689	6:33805941:G:A	0.2674	760	chr6	33806027		+	EAS_SCZ
cg00372692	rs3923093	mQTL, Asthma	0.8781	0.9098	2:204798020:T:C	0.2732	39	chr2	204800409	ICOS	+	Asthma
cg00373274	rs9730006	mQTL, Bronchitis	0.907	0.9151	1:232307571:A:C	0.5816	54	chr1	232403393		-	Bronchitis
cg00375581	rs4819201	mQTL, BW	0.7039	0.7363	21:47526719:G:A	1	639	chr21	47530767	COL6A2;COL6A2;COL6A2	+	BW
cg00379615	rs10464929	mQTL, TP	0.9301	0.9883	8:82041178:T:C	0.2703	95	chr8	81895014	PAG1	-	TP
cg00380408	rs344073	mQTL, Ca	0.8099	0.8699	3:156547013:C:T	1	156	chr3	156577410	LEKR1;LEKR1	-	Ca
cg00382369	rs2622717	mQTL, SAP	0.7723	0.9034	3:137806500:A:G	0.9508	404	chr3	137800628	DZIP1L;DZIP1L	+	SAP
cg00383598	rs10403164	mQTL, Asthma	0.7566	0.8	19:55773590:A:G	1	241	chr19	55790889	HSPBP1;HSPBP1	-	Asthma
cg00383793	rs79984120	mQTL, Pneumonia	0.8071	0.8078	3:50502031:C:T	1	229	chr3	50488162	CACNA2D2;CACNA2D2	-	Pneumonia
cg00390484	rs2531708	mQTL, Chronic_Pancreatitis	0.7386	0.7568	22:20017445:T:C	0.9993	256	chr22	20019695	C22orf25;MIR185	-	Chronic_Pancreatitis
cg00392978	rs72794132	mQTL, COPD	0.9575	0.959	5:150618993:C:T	1	136	chr5	150713027	SLC36A2	+	COPD
cg00395990	rs10790286	mQTL, Alb	0.9971	0.9999	11:119054488:C:T	0.5083	184	chr11	119054921	PDZD3;PDZD3	+	Alb
cg00402668	rs41316241	mQTL, CSOM	0.7365	0.7561	6:32782795:C:A	0.2789	591	chr6	32768079		-	CSOM
cg00402830	rs34397613	mQTL, EAS_CD	0.8471	0.9988	10:35550313:A:G	0.8557	1212	chr10	35540539	CCNY	+	EAS_CD
cg00403616	rs11774807	mQTL, Pharyngeal_Laryngeal_Cancer	0.8277	0.9316	8:588613:G:A	0.3486	209	chr8	591688		-	Pharyngeal_Laryngeal_Cancer
cg00404280	rs7814064	mQTL, ALT	0.9303	0.9964	8:144625439:G:A	0.5591	473	chr8	144631887		+	ALT
cg00407468	rs28441318	mQTL, Hearing_Loss	0.766	0.8085	9:126684733:G:T	0.9933	559	chr9	126692955	DENND1A;DENND1A	-	Hearing_Loss
cg00407600	rs2518720	mQTL, PLT	0.9707	1	9:21978979:C:T	0.9549	331	chr9	21975014	CDKN2A;CDKN2A;CDKN2A;CDKN2A;CDKN2A;CDKN2A	-	PLT
cg00407926	rs4598511	mQTL, ATC_C08	0.815	0.8735	1:27982405:T:C	1	679	chr1	27982013		-	ATC_C08
cg00409917	rs3869056	mQTL, NEU	0.7039	1	6:29835310:G:T	0.0738	2091	chr6	29894679	HCG4P6	+	NEU
cg00410459	rs13429910	mQTL, CeAn	0.9041	0.9204	2:69395450:A:T	0.5545	115	chr2	69395604	ANTXR1;ANTXR1	-	CeAn
cg00410753	rs7197756	mQTL, HDLC	0.7391	1	16:68275516:A:C	0.2899	380	chr16	68033859	DPEP2	-	HDLC
cg00411097	rs892523	mQTL, Height	0.7022	0.8099	7:1583288:A:G	1	267	chr7	1596050	TMEM184A;TMEM184A	-	Height
cg00414191	rs861342	mQTL, Head_Injury	0.8046	0.8121	1:59758346:G:A	1	179	chr1	59763019	FGGY;FGGY;FGGY	+	Head_Injury
cg00416645	rs1978346	mQTL, ATC_N02A	0.9989	0.9989	2:217561467:A:G	1	81	chr2	217561367	IGFBP5	-	ATC_N02A
cg00417408	rs11546674	mQTL, HDLC	0.7611	0.764	7:150497420:C:A	1	301	chr7	150497740	TMEM176B;TMEM176B;TMEM176A;TMEM176B;TMEM176B	+	HDLC
cg00419117	rs4653917	mQTL, PsV	0.7116	0.7563	1:228371754:C:T	0.9348	1328	chr1	228361641	C1orf69	-	PsV
cg00419999	rs2273905	mQTL, MCH, MCV	0.8433	1	14:102974999:T:C	0.3441	194	chr14	102966881	TECPR2	+	MCH
cg00419999	rs2273905	mQTL, MCH, MCV	0.8433	1	14:102974999:T:C	0.3441	194	chr14	102966881	TECPR2	+	MCV
cg00423039	rs77101279	mQTL, ATC_B01A	0.8513	0.8801	1:156596409:C:T	0.997	151	chr1	156597679		-	ATC_B01A
cg00428025	rs11074965	mQTL, Cardiac_Valvular_Disease	0.8063	0.8171	16:11464496:A:G	0.997	573	chr16	11473477		+	Cardiac_Valvular_Disease
cg00428598	rs4562	mQTL, BUN	0.861	0.8938	17:7163739:A:G	0.4583	131	chr17	7153814	DULLARD;DULLARD	+	BUN
cg00431699	rs2710647	mQTL, RA	0.7376	0.7411	2:63213970:T:C	0.8533	56	chr2	63278831	OTX1	-	RA
cg00431813	rs13242971	mQTL, GGT	0.9292	0.9974	7:1055515:C:T	1	788	chr7	1051703	C7orf50;C7orf50;C7orf50	+	GGT
cg00436969	rs10460335	mQTL, Height	0.9145	0.9988	2:220204676:G:A	0.29	53	chr2	220197716	RESP18	+	Height
cg00437258	rs836560	mQTL, Height	0.8002	0.8046	7:6449229:G:A	1	434	chr7	6449066	DAGLB;DAGLB	-	Height
cg00445443	rs2301721	mQTL, PP	0.9511	0.9852	7:27196113:C:T	0.7577	711	chr7	27143478	HOXA2	-	PP
cg00448875	rs2715633	mQTL, ATC_N02C	0.8259	0.8689	3:133601021:G:A	0.3928	78	chr3	133611626	RAB6B	+	ATC_N02C
cg00450029	rs4735895	mQTL, Pharyngeal_Laryngeal_Cancer	0.8404	0.9381	8:600729:A:G	1	968	chr8	599525		-	Pharyngeal_Laryngeal_Cancer
cg00453938	rs3752255	mQTL, ATC_N06A	0.7725	0.7836	20:39320146:G:T	0.9999	198	chr20	39320532		-	ATC_N06A
cg00454872	rs7865362	mQTL, AST	0.9914	1	9:33117965:C:T	0.9947	130	chr9	33155642	B4GALT1	-	AST
cg00457155	rs10500834	mQTL, Height, TC	0.7326	0.812	11:18638712:A:T	0.172	512	chr11	18656868	SPTY2D1	+	Height
cg00457155	rs10500834	mQTL, Height, TC	0.7326	0.812	11:18638712:A:T	0.172	512	chr11	18656868	SPTY2D1	+	TC
cg00457195	rs3787138	mQTL, WBC	0.7592	0.8737	20:61979224:G:A	1	119	chr20	61979272	CHRNA4	-	WBC
cg00458274	rs62059713	mQTL, Retinal_Detachment	0.8352	0.8765	17:7751050:C:T	0.6387	240	chr17	7910040	GUCY2D	+	Retinal_Detachment
cg00462104	rs6910581	mQTL, PLT	0.7542	1	6:52735825:T:C	0.1722	779	chr6	52628844	GSTA2	-	PLT
cg00462700	rs77314006	mQTL, Pyelonephritis, EAS_SCZ	0.8271	0.8314	10:134002179:C:T	0.974	87	chr10	134021845	STK32C	-	Pyelonephritis
cg00462700	rs77314006	mQTL, Pyelonephritis, EAS_SCZ	0.8271	0.8314	10:134002179:C:T	0.974	87	chr10	134021845	STK32C	-	EAS_SCZ
cg00469380	rs116929608	mQTL, ATC_C09	0.8729	0.8735	7:4882174:A:G	1	525	chr7	4869981	RADIL	-	ATC_C09
cg00471368	rs4073313	mQTL, Endometriosis	0.7965	0.7993	16:81813713:C:G	1	299	chr16	81817629	PLCG2	-	Endometriosis
cg00474713	rs2071341	mQTL, PLT	0.9343	0.9935	16:28913710:G:T	1	331	chr16	28888747	ATP2A1;ATP2A1	+	PLT
cg00476270	rs164749	mQTL, PP	0.8102	0.9978	16:89708224:T:G	0.4241	421	chr16	89745957		-	PP
cg00479501	rs6136489	mQTL, PLT	0.995	1	20:1923734:T:G	1	361	chr20	1921521		-	PLT
cg00486122	rs6709076	mQTL, ATC_H03A	0.8281	0.8386	2:237405689:G:A	0.7515	51	chr2	237405897	IQCA1	+	ATC_H03A
cg00487232	rs4799379	mQTL, HepC	0.7808	0.8337	18:32848130:G:A	0.1719	306	chr18	32847642	ZNF397OS;ZNF397OS	+	HepC
cg00487299	rs12043786	mQTL, GB_polyp	0.7303	0.7514	1:116209550:T:C	1	435	chr1	116208227	VANGL1;VANGL1;VANGL1	+	GB_polyp
cg00491083	rs62344542	mQTL, Cholelithiasis	0.8562	0.9997	4:151229752:G:C	0.1825	1058	chr4	151227298	LRBA;LRBA	-	Cholelithiasis
cg00492979	rs10786772	mQTL, AST, IS	0.7917	0.9789	10:105610326:G:A	0.99	507	chr10	105428385	SH3PXD2A	+	AST
cg00492979	rs10786772	mQTL, AST, IS	0.7917	0.9789	10:105610326:G:A	0.99	507	chr10	105428385	SH3PXD2A	+	IS
cg00496004	rs28365809	mQTL, GGT	0.9003	0.901	11:130029661:T:C	1	291	chr11	130029481	ST14	+	GGT
cg00497735	rs13332348	mQTL, Asthma	0.8176	0.9139	16:86365241:G:A	0.5894	261	chr16	86364736		+	Asthma
cg00499822	rs11239027	mQTL, Hb, Ht, RBC, TP	0.7838	0.8039	10:44882105:G:A	1	680	chr10	44881551	CXCL12;CXCL12;CXCL12	+	Hb
cg00499822	rs11239027	mQTL, Hb, Ht, RBC, TP	0.7838	0.8039	10:44882105:G:A	1	680	chr10	44881551	CXCL12;CXCL12;CXCL12	+	Ht
cg00499822	rs11239027	mQTL, Hb, Ht, RBC, TP	0.7838	0.8039	10:44882105:G:A	1	680	chr10	44881551	CXCL12;CXCL12;CXCL12	+	RBC
cg00499822	rs11239027	mQTL, Hb, Ht, RBC, TP	0.7838	0.8039	10:44882105:G:A	1	680	chr10	44881551	CXCL12;CXCL12;CXCL12	+	TP
cg00503707	rs2798748	mQTL, Chronic_Sinusitis	0.8794	0.9171	9:15333788:G:T	1	490	chr9	15333458		-	Chronic_Sinusitis
cg00504248	rs4037336	mQTL, MCHC	0.8595	1	3:195759039:T:C	0.9483	156	chr3	195687741	SDHAP1	-	MCHC
cg00506299	rs17042311	mQTL, ATC_N02C	0.7034	0.7071	3:16508500:C:G	0.7437	54	chr3	16469127	RFTN1	-	ATC_N02C
cg00513220	rs12025460	mQTL, Height	0.8056	0.9699	1:220921502:C:T	0.7347	390	chr1	220922123	MOSC2	-	Height
cg00522018	rs3824359	mQTL, CHF, Height	0.982	0.9864	9:139105229:T:C	1	69	chr9	139091378	LHX3;LHX3	+	CHF
cg00522018	rs3824359	mQTL, CHF, Height	0.982	0.9864	9:139105229:T:C	1	69	chr9	139091378	LHX3;LHX3	+	Height
cg00525277	rs6466	mQTL, Cardiac_Valvular_Disease	0.7917	0.8324	6:32007063:C:T	0.9992	2566	chr6	32064239	TNXB	+	Cardiac_Valvular_Disease
cg00526281	rs10838798	mQTL, WBC	0.8566	0.9975	11:48091303:T:G	0.269	1582	chr11	48101308	PTPRJ;PTPRJ	-	WBC
cg00528222	rs10077696	mQTL, PP	0.702	0.8599	5:77874971:C:A	0.2462	662	chr5	77837333	LHFPL2	+	PP
cg00531180	rs6087395	mQTL, EOS	0.7551	0.9958	20:31132817:C:A	0.875	348	chr20	31148710	NOL4L	-	EOS
cg00534255	rs3767785	mQTL, GD	0.8966	0.9276	1:117564890:C:T	0.5775	118	chr1	117456826	PTGFRN	-	GD
cg00534318	rs6765930	mQTL, BW, Height	0.9856	0.9997	3:129020778:A:G	0.9994	38	chr3	129032826		-	BW
cg00534318	rs6765930	mQTL, BW, Height	0.9856	0.9997	3:129020778:A:G	0.9994	38	chr3	129032826		-	Height
cg00537820	rs11534413	mQTL, Pneumonia	0.9756	0.9996	9:140321666:C:T	1	61	chr9	140346864	NELF;NELF;NELF;NELF	-	Pneumonia
cg00539836	rs8023191	mQTL, MCV	0.7534	0.8288	14:73783786:G:T	0.2086	781	chr14	73756541	NUMB;NUMB;NUMB;NUMB	+	MCV
cg00548822	rs3741367	mQTL, BMI, BW	0.8104	0.8479	11:66083129:T:C	0.9999	1268	chr11	66079194		-	BMI
cg00548822	rs3741367	mQTL, BMI, BW	0.8104	0.8479	11:66083129:T:C	0.9999	1268	chr11	66079194		-	BW
cg00555085	rs12445022	mQTL, IS, Intracerebral_Hemorrhage	0.8032	0.8637	16:87575332:G:A	0.8868	96	chr16	87616248		+	IS
cg00555085	rs12445022	mQTL, IS, Intracerebral_Hemorrhage	0.8032	0.8637	16:87575332:G:A	0.8868	96	chr16	87616248		+	Intracerebral_Hemorrhage
cg00557663	rs9854411	mQTL, TG	0.8291	0.943	3:171921569:C:T	0.1164	151	chr3	171934953	FNDC3B;FNDC3B	-	TG
cg00557671	rs2071049	mQTL, Goiter	0.8196	0.8249	21:37866480:C:T	0.993	260	chr21	37868055	CLDN14;CLDN14	-	Goiter
cg00565348	rs3805789	mQTL, Depression	0.7849	0.819	6:6003985:C:T	0.9964	351	chr6	6003303	NRN1	+	Depression
cg00568296	rs6125883	mQTL, Pharyngeal_Laryngeal_Cancer	0.7058	0.7142	20:48678051:A:C	1	523	chr20	48675540		+	Pharyngeal_Laryngeal_Cancer
cg00568910	rs2367159	mQTL, Ca	0.9102	0.927	1:43432589:T:C	1	417	chr1	43429380		+	Ca
cg00572560	rs2986968	mQTL, OvC	0.9202	0.9293	10:30093367:A:G	1	656	chr10	30093517		+	OvC
cg00574547	rs118180678	mQTL, COPD	0.8792	0.8932	1:68628127:C:T	0.6548	46	chr1	68633188	GNG12-AS1;WLS;WLS;WLS	+	COPD
cg00576936	rs35270975	mQTL, Cardiac_Valvular_Disease	0.8605	0.9004	15:66325697:T:C	0.9906	460	chr15	66332091	MEGF11	-	Cardiac_Valvular_Disease
cg00577009	rs28451958	mQTL, BUN	0.8497	1	17:45045894:C:T	0.2412	863	chr17	45021106		+	BUN
cg00577449	rs56947063	mQTL, Constipation	0.7879	0.7973	3:127634580:C:T	0.3599	12	chr3	127633887		+	Constipation
cg00578638	rs9911690	mQTL, EOS	0.8331	0.9163	17:38274197:T:C	0.6632	149	chr17	38334161	RAPGEFL1	-	EOS
cg00580340	rs17103249	mQTL, Height	0.9833	1	1:47915077:A:G	0.3968	48	chr1	47898239	MGC12982	-	Height
cg00581154	rs58429922	mQTL, Ped_asthma	0.837	0.8395	1:3124198:C:T	0.9506	37	chr1	3123695	PRDM16;PRDM16	-	Ped_asthma
cg00582266	rs755102	mQTL, GaC	0.7457	0.8526	14:91855011:A:C	0.9974	554	chr14	91855393	CCDC88C	+	GaC
cg00584450	rs8043809	mQTL, Glaucoma	0.7478	0.7945	16:86606703:G:T	0.3102	212	chr16	86612312	FOXL1;FOXL1	+	Glaucoma
cg00585219	rs187694232	mQTL, TC, TG	0.9663	0.9725	10:88524617:A:G	1	260	chr10	88470569	LDB3;LDB3;LDB3	-	TC
cg00585219	rs187694232	mQTL, TC, TG	0.9663	0.9725	10:88524617:A:G	1	260	chr10	88470569	LDB3;LDB3;LDB3	-	TG
cg00589581	rs6967442	mQTL, EAS_SCZ	0.8996	0.99	7:1926090:A:G	1	1471	chr7	1883760	MAD1L1;MAD1L1;MAD1L1	-	EAS_SCZ
cg00597915	rs2746510	mQTL, ATC_L04	0.8687	0.9853	1:17424302:T:C	0.2425	240	chr1	17441804	PADI2	+	ATC_L04
cg00597931	rs2289001	mQTL, EAS_CD	0.9927	0.9946	8:142170884:C:T	0.9742	41	chr8	142179697	DENND3	-	EAS_CD
cg00598758	rs714957	mQTL, MI	0.7541	0.9584	7:35290247:G:A	0.2136	256	chr7	35291644	TBX20;TBX20	+	MI
cg00600405	rs2541610	mQTL, Cholelithiasis	0.7108	0.7164	16:177002:A:T	0.5495	42	chr16	137200	NPRL3;NPRL3;NPRL3;NPRL3;NPRL3	-	Cholelithiasis
cg00601157	rs11130111	mQTL, WBC	0.8683	1	3:47009805:C:T	0.9953	688	chr3	47012985	CCDC12;CCDC12;CCDC12	-	WBC
cg00602474	rs72479738	mQTL, PAD	0.7311	0.7533	17:10263255:G:A	0.4029	62	chr17	10254266	MYH13	-	PAD
cg00604425	rs79848507	mQTL, EsC	0.7119	0.7365	3:193922184:C:A	1	166	chr3	193922370	LOC100505920;LOC100505920	-	EsC
cg00609135	rs2101582	mQTL, Chronic_Sinusitis	0.8276	0.9999	6:26622734:C:T	0.1002	913	chr6	26614014		-	Chronic_Sinusitis
cg00612299	rs2241360	mQTL, sCr	0.9354	0.949	19:14586015:C:T	1	122	chr19	14584761	PTGER1	+	sCr
cg00617415	rs2326273	mQTL, AA	0.9481	0.9734	16:84496922:A:C	0.7675	182	chr16	84485726	ATP2C2	+	AA
cg00619061	rs2007652	mQTL, BrC	0.9325	0.9755	21:43389168:G:C	1	189	chr21	43389246		-	BrC
cg00626702	rs1374469	mQTL, T2D	0.8514	0.9968	4:1724799:C:T	0.1603	96	chr4	1647016	FAM53A	-	T2D
cg00632657	rs641792	mQTL, PLT, PaC	0.7237	0.8112	10:27747061:C:T	0.9999	1687	chr10	27703336	PTCHD3	-	PLT
cg00632657	rs641792	mQTL, PLT, PaC	0.7237	0.8112	10:27747061:C:T	0.9999	1687	chr10	27703336	PTCHD3	-	PaC
cg00634698	rs10823353	mQTL, EsC	0.9037	0.9321	10:71117462:G:T	0.9221	112	chr10	71123842	HK1;HK1;HK1;HK1;HK1	-	EsC
cg00635590	rs12976963	mQTL, CRC	0.9262	0.9267	19:2303276:A:G	0.9999	172	chr19	2273706		+	CRC
cg00636942	rs4700774	mQTL, GD	0.7043	0.7731	5:180434216:G:A	0.748	265	chr5	180396076		-	GD
cg00639633	rs7250071	mQTL, ATC_L04	0.9517	0.9866	19:10765819:C:T	0.2487	389	chr19	10707420		+	ATC_L04
cg00640087	rs707916	mQTL, Urolithiasis	0.9016	0.993	6:31697558:G:A	0.5174	1432	chr6	31707202	MSH5;MSH5;MSH5;MSH5	-	Urolithiasis
cg00643123	rs1254960	mQTL, BMI	0.7941	0.9796	10:43699657:C:T	0.0841	707	chr10	43723859	RASGEF1A	-	BMI
cg00645389	rs8101336	mQTL, Diphtheria	0.8472	0.8475	19:51254550:A:G	1	41	chr19	51241849		+	Diphtheria
cg00647317	rs3779082	mQTL, MCHC	0.9055	0.9716	7:50568840:C:A	0.6328	917	chr7	50633725	DDC	-	MCHC
cg00647863	rs79958617	mQTL, ATC_A10	0.7102	0.7118	15:101535061:C:T	1	215	chr15	101472753	LRRK1	+	ATC_A10
cg00650472	rs35919591	mQTL, Hyperthyroidism	0.7877	0.843	9:136078652:A:G	0.2379	201	chr9	136081363	OBP2B;OBP2B;OBP2B;OBP2B	+	Hyperthyroidism
cg00652772	rs3821204	mQTL, EOS	0.8617	1	2:102960281:C:G	0.698	590	chr2	102867420		-	EOS
cg00653937	rs10865865	mQTL, BtC	0.7086	0.7157	3:35941124:T:C	0.8587	175	chr3	35950058		-	BtC
cg00656959	rs8085335	mQTL, EAS_IBD	0.8539	0.9233	18:45363289:A:G	0.0804	76	chr18	45414804	SMAD2;SMAD2;SMAD2	-	EAS_IBD
cg00657616	rs76856340	mQTL, ATC_N02BA	0.7796	0.7837	6:34404283:C:T	0.9871	796	chr6	34393093	RPS10;RPS10-NUDT3;RPS10;RPS10	-	ATC_N02BA
cg00658411	rs7204827	mQTL, EAS_SCZ	0.7425	0.799	16:4467533:C:T	1	848	chr16	4467558	CORO7	+	EAS_SCZ
cg00669289	rs1010554	mQTL, Urolithiasis	0.9566	0.9701	3:52542919:T:C	0.9999	463	chr3	52542961	STAB1	+	Urolithiasis
cg00672131	rs12626059	mQTL, LYM	0.9727	0.9984	20:1942905:G:A	0.9941	321	chr20	1945683		-	LYM
cg00673286	rs2303988	mQTL, Ca	0.9091	0.9139	15:83332077:C:A	1	821	chr15	83349613	AP3B2	-	Ca
cg00674706	rs376681	mQTL, MCH, MCV, RBC	0.9066	0.9938	6:29517093:A:G	0.6529	2871	chr6	29521145		+	MCH
cg00674706	rs376681	mQTL, MCH, MCV, RBC	0.9066	0.9938	6:29517093:A:G	0.6529	2871	chr6	29521145		+	MCV
cg00674706	rs376681	mQTL, MCH, MCV, RBC	0.9066	0.9938	6:29517093:A:G	0.6529	2871	chr6	29521145		+	RBC
cg00675721	rs12983038	mQTL, CHC, Cirrhosis, GGT, HepC	0.7674	0.9596	19:39741124:G:A	0.1476	29	chr19	39739215		+	CHC
cg00675721	rs12983038	mQTL, CHC, Cirrhosis, GGT, HepC	0.7674	0.9596	19:39741124:G:A	0.1476	29	chr19	39739215		+	Cirrhosis
cg00675721	rs12983038	mQTL, CHC, Cirrhosis, GGT, HepC	0.7674	0.9596	19:39741124:G:A	0.1476	29	chr19	39739215		+	GGT
cg00675721	rs12983038	mQTL, CHC, Cirrhosis, GGT, HepC	0.7674	0.9596	19:39741124:G:A	0.1476	29	chr19	39739215		+	HepC
cg00676509	rs75332496	mQTL, Back_pain	0.8025	0.8356	7:30810505:G:A	0.7795	208	chr7	30811139	FAM188B;INMT-FAM188B	-	Back_pain
cg00676728	rs36212733	mQTL, Height	0.8107	1	10:124215211:T:C	0.279	440	chr10	124213760	ARMS2	-	Height
cg00677866	rs8122791	mQTL, Pleurisy, UA, sCr	0.7973	0.8117	20:61028631:G:A	1	124	chr20	61051685	GATA5	-	Pleurisy
cg00677866	rs8122791	mQTL, Pleurisy, UA, sCr	0.7973	0.8117	20:61028631:G:A	1	124	chr20	61051685	GATA5	-	UA
cg00677866	rs8122791	mQTL, Pleurisy, UA, sCr	0.7973	0.8117	20:61028631:G:A	1	124	chr20	61051685	GATA5	-	sCr
cg00679746	rs668856	mQTL, Neuropathic_Bladder	0.712	0.7232	3:142699990:C:G	0.6321	54	chr3	142706757	PAQR9-AS1	-	Neuropathic_Bladder
cg00681001	rs549916	mQTL, T1D	0.7749	0.7954	1:15777594:G:A	1	770	chr1	15782575	CELA2A	-	T1D
cg00689471	rs62066479	mQTL, IS	0.888	0.9335	17:4062879:T:C	0.9252	415	chr17	4066226		+	IS
cg00690143	rs75332496	mQTL, Back_pain	0.8012	0.8353	7:30810505:G:A	0.9989	388	chr7	30810858	FAM188B	-	Back_pain
cg00698491	rs8031483	mQTL, CHF	0.9635	0.9731	15:42152490:C:T	0.7841	112	chr15	42145030	SPTBN5;SPTBN5	+	CHF
cg00699559	rs2672777	mQTL, Height	0.8744	0.8938	5:423385:T:C	0.9995	697	chr5	419712	AHRR;AHRR	-	Height
cg00700128	rs114833350	mQTL, PrC	0.7733	0.8178	9:131876106:A:G	0.1742	169	chr9	131850913	DOLPP1;DOLPP1;DOLPP1	-	PrC
cg00703120	rs71439669	mQTL, T1D	0.8467	0.8861	13:101240553:T:G	0.9699	587	chr13	101178936	PCCA;PCCA	+	T1D
cg00704592	rs77489095	mQTL, ATC_L04	0.7097	0.8978	7:92533838:T:C	0.8691	228	chr7	92534346	LOC101927497;LOC101927497;LOC101927497	-	ATC_L04
cg00704869	rs7317038	mQTL, PLT	0.8546	0.9909	13:114012898:C:T	0.9967	126	chr13	114004577	GRTP1	-	PLT
cg00706656	rs34497771	mQTL, Pneumothorax	0.7857	0.8431	5:72440682:G:A	0.4038	333	chr5	72411646		-	Pneumothorax
cg00709882	rs8028204	mQTL, COPD	0.9463	0.9615	15:42392164:C:T	0.9983	259	chr15	42399857		-	COPD
cg00714170	rs1106502	mQTL, Asthma	0.9825	0.9856	3:195517258:G:A	0.9993	10	chr3	195477854	MUC4;MUC4;MUC4	+	Asthma
cg00716257	rs3625	mQTL, BMI	0.8977	0.9264	14:75904660:A:G	0.9756	169	chr14	75897417	JDP2;JDP2;JDP2;JDP2	-	BMI
cg00717190	rs7271530	mQTL, EAS_UC	0.7112	0.7156	20:62727915:C:T	1	17	chr20	62722867	OPRL1;OPRL1;OPRL1	-	EAS_UC
cg00727675	rs3807597	mQTL, PP	0.8498	0.954	7:27189195:C:T	0.5724	623	chr7	27167315	HOXA3	+	PP
cg00729699	rs2076940	mQTL, RBC	0.9189	1	8:21836020:A:G	0.9983	166	chr8	21918075	EPB49;EPB49;EPB49;EPB49;EPB49;EPB49	-	RBC
cg00732810	rs9314892	mQTL, Goiter	0.7777	0.7926	13:114873368:A:G	1	835	chr13	114875282	RASA3	-	Goiter
cg00733375	rs9730331	mQTL, Bronchitis	0.9163	0.9237	1:232307506:T:C	0.8643	96	chr1	232316035		+	Bronchitis
cg00737593	rs113644382	mQTL, NEU, RBC	0.7005	0.7867	1:43430349:G:A	0.6662	246	chr1	43422337	SLC2A1	+	NEU
cg00737593	rs113644382	mQTL, NEU, RBC	0.7005	0.7867	1:43430349:G:A	0.6662	246	chr1	43422337	SLC2A1	+	RBC
cg00742040	rs7776298	mQTL, Glaucoma	0.7734	0.9538	6:36548225:A:G	1	339	chr6	36566732	SFRS3	+	Glaucoma
cg00742744	rs10823353	mQTL, EsC	0.8837	0.9183	10:71117462:G:T	0.6377	304	chr10	71080997	HK1;HK1;HK1;HK1;HK1	-	EsC
cg00743056	rs604092	mQTL, UF	0.9106	0.9905	3:9005381:C:T	0.8754	289	chr3	9004664	RAD18	+	UF
cg00748718	rs77400114	mQTL, Hyperthyroidism	0.7216	0.7263	3:53283654:T:G	1	668	chr3	53283691	TKT;TKT;TKT	-	Hyperthyroidism
cg00750934	rs34332888	mQTL, MCH	0.8143	0.8588	14:74262319:C:A	1	963	chr14	74263737	LOC100506476	-	MCH
cg00753676	rs1466414	mQTL, MCH	0.839	0.843	4:38664324:A:G	1	349	chr4	38662991	FLJ13197	+	MCH
cg00753924	rs3118570	mQTL, TBil	0.7871	0.8112	9:137320855:G:T	1	144	chr9	137298813	RXRA	-	TBil
cg00755791	rs2395075	mQTL, EAS_UC	0.7145	0.8169	10:75768180:A:G	0.9766	578	chr10	75768461	VCL;VCL	+	EAS_UC
cg00756943	rs12595333	mQTL, TP	0.9101	0.9773	15:91201630:C:G	1	992	chr15	91208460		-	TP
cg00761242	rs4720528	mQTL, MCH, MCV, Ventricular_Arrhythmia	0.7633	0.8121	7:5251485:G:A	0.5143	93	chr7	5254009	WIPI2;WIPI2;WIPI2;WIPI2;WIPI2;WIPI2	+	MCH
cg00761242	rs4720528	mQTL, MCH, MCV, Ventricular_Arrhythmia	0.7633	0.8121	7:5251485:G:A	0.5143	93	chr7	5254009	WIPI2;WIPI2;WIPI2;WIPI2;WIPI2;WIPI2	+	MCV
cg00761242	rs4720528	mQTL, MCH, MCV, Ventricular_Arrhythmia	0.7633	0.8121	7:5251485:G:A	0.5143	93	chr7	5254009	WIPI2;WIPI2;WIPI2;WIPI2;WIPI2;WIPI2	+	Ventricular_Arrhythmia
cg00764582	rs11837013	mQTL, Hb, MCV, RBC	0.724	0.8954	12:132427841:G:A	0.2086	190	chr12	132464955	EP400	+	Hb
cg00764582	rs11837013	mQTL, Hb, MCV, RBC	0.724	0.8954	12:132427841:G:A	0.2086	190	chr12	132464955	EP400	+	MCV
cg00764582	rs11837013	mQTL, Hb, MCV, RBC	0.724	0.8954	12:132427841:G:A	0.2086	190	chr12	132464955	EP400	+	RBC
cg00764796	rs12917907	mQTL, MON	0.8038	0.8043	16:405866:C:T	1	341	chr16	433504	LOC100134368	-	MON
cg00770181	rs74013336	mQTL, MCV	0.9998	0.9998	15:31547774:A:G	1	642	chr15	31546962		-	MCV
cg00770599	rs9368897	mQTL, RA	0.9171	0.9999	6:35992332:T:C	0.9998	761	chr6	35992574	SLC26A8;SLC26A8;SLC26A8	-	RA
cg00775197	rs2233433	mQTL, ATC_L04, RA	0.9467	1	6:44232977:G:A	0.3207	85	chr6	44265054	TCTE1	-	ATC_L04
cg00775197	rs2233433	mQTL, ATC_L04, RA	0.9467	1	6:44232977:G:A	0.3207	85	chr6	44265054	TCTE1	-	RA
cg00775293	rs7361464	mQTL, ALP	0.7569	0.8699	20:39355477:C:T	0.8624	497	chr20	39332684		+	ALP
cg00777331	rs4653095	mQTL, PLT	0.8615	0.9697	1:33828834:C:T	0.0998	334	chr1	33847865		+	PLT
cg00777652	rs12413999	mQTL, BMI, BW	0.8334	0.9859	10:69820247:C:T	0.9801	558	chr10	69835323	HERC4;HERC4	+	BMI
cg00777652	rs12413999	mQTL, BMI, BW	0.8334	0.9859	10:69820247:C:T	0.9801	558	chr10	69835323	HERC4;HERC4	+	BW
cg00780414	rs59321638	mQTL, EAS_SCZ	0.8348	0.9377	15:89904685:A:G	0.9738	623	chr15	89932484	LINC00925	-	EAS_SCZ
cg00780520	rs6990534	mQTL, Polycystic_Kidney_Disease	0.8624	0.9685	8:128814091:A:G	0.8834	193	chr8	128808554	PVT1	+	Polycystic_Kidney_Disease
cg00789427	rs684653	mQTL, PLT	0.9998	1	19:56623343:T:C	1	194	chr19	56631288	ZNF787	+	PLT
cg00792677	rs307748	mQTL, EAS_IBD, EAS_CD	0.9027	0.995	8:142164446:C:T	0.9999	218	chr8	142170890	DENND3;DENND3	+	EAS_IBD
cg00792677	rs307748	mQTL, EAS_IBD, EAS_CD	0.9027	0.995	8:142164446:C:T	0.9999	218	chr8	142170890	DENND3;DENND3	+	EAS_CD
cg00794971	rs4776251	mQTL, PLT	0.8853	1	15:65179060:G:A	0.1322	211	chr15	65175585		-	PLT
cg00801068	rs627527	mQTL, ATC_S01E	0.7622	0.7665	13:110915135:G:A	1	36	chr13	110921325	COL4A1	+	ATC_S01E
cg00806900	rs2268405	mQTL, CHC	0.9177	0.9267	12:109589593:A:G	1	465	chr12	109589392	ACACB	+	CHC
cg00808403	rs7610636	mQTL, WBC	0.8643	1	3:47064436:C:A	0.9536	531	chr3	47052636	LOC100129354	-	WBC
cg00808969	rs661811	mQTL, Hyperthyroidism	0.7526	0.7703	11:77896538:G:T	0.7633	659	chr11	77898785	USP35;KCTD21	-	Hyperthyroidism
cg00813267	rs7929799	mQTL, Alb	0.9978	1	11:119055362:A:G	0.8815	388	chr11	119055488	PDZD3;PDZD3;PDZD3	+	Alb
cg00815091	rs1003769	mQTL, LDLC	0.8117	0.9915	1:55463860:G:A	0.9126	157	chr1	55464045	BSND	+	LDLC
cg00816515	rs12286366	mQTL, Cystitis	0.7176	0.7222	11:13990035:G:A	1	121	chr11	13986348	SPON1	+	Cystitis
cg00816880	rs60204587	mQTL, ALP	0.9067	0.9095	19:54671421:G:A	1	71	chr19	54676994	TMC4;TMC4	-	ALP
cg00817337	rs480092	mQTL, ATC_R03A	0.8294	1	6:31764899:T:C	0.2717	1028	chr6	31819272		+	ATC_R03A
cg00819417	rs7226006	mQTL, ATC_A10	0.8784	0.9986	17:29650656:A:G	0.9994	391	chr17	29698916	NF1;NF1	-	ATC_A10
cg00824260	rs3738398	mQTL, CeAn	0.746	0.8154	1:231762340:G:C	0.2344	78	chr1	232154402	DISC1;DISC1;DISC1;DISC1;TSNAX-DISC1	+	CeAn
cg00825309	rs882610	mQTL, PrC	0.8173	0.8828	19:58991900:G:A	1	251	chr19	58991885	ZNF446	+	PrC
cg00833393	rs1570248	mQTL, Height	0.9841	1	9:35751221:C:T	0.8174	811	chr9	35731638	TLN1;CREB3	-	Height
cg00837103	rs6122316	mQTL, BW	0.9788	0.9814	20:61447759:T:C	0.9981	45	chr20	61447268	COL9A3	-	BW
cg00838051	rs2212991	mQTL, FacialN_palsy	0.7091	0.8029	11:76929738:T:C	0.9984	1215	chr11	76927789	GDPD4	-	FacialN_palsy
cg00844901	rs7653569	mQTL, T2D	0.9133	0.9969	3:114932225:A:G	0.9042	341	chr3	114343654	ZBTB20;ZBTB20;ZBTB20;ZBTB20;ZBTB20;ZBTB20;ZBTB20	+	T2D
cg00848392	rs707938	mQTL, Urolithiasis	0.7765	0.984	6:31729359:A:G	0.9999	4453	chr6	31734401	C6orf27	+	Urolithiasis
cg00850039	rs11668074	mQTL, Urticaria	0.9672	0.9753	19:12491955:A:C	0.4112	267	chr19	12476508	ZNF442	+	Urticaria
cg00864359	rs11820062	mQTL, HDLC	0.71	0.7936	11:65429936:T:C	1	1213	chr11	65424551	RELA;RELA;RELA;RELA	+	HDLC
cg00871862	rs78642342	mQTL, ALP	0.8214	0.945	11:134269120:G:A	0.1163	81	chr11	134280243	B3GAT1;B3GAT1	+	ALP
cg00876678	rs45452892	mQTL, AA	0.8759	0.88	16:2334163:C:A	0.9181	30	chr16	2319586	RNPS1	+	AA
cg00879801	rs10121265	mQTL, Hypothyroidism	0.7408	0.8053	9:129263132:G:A	0.5201	354	chr9	129278507		-	Hypothyroidism
cg00882281	rs12901540	mQTL, Sarcoidosis	0.8056	0.9078	15:96332408:T:A	1	629	chr15	96346592		+	Sarcoidosis
cg00886465	rs741804	mQTL, BAS	0.9974	1	10:89656156:A:C	1	176	chr10	90150004	RNLS;RNLS	+	BAS
cg00887814	rs76706321	mQTL, Febrile_Seizure	0.865	0.9117	4:141405933:C:G	0.2688	376	chr4	141419276		+	Febrile_Seizure
cg00890124	rs10431277	mQTL, CHB	0.7524	0.7626	12:31405372:G:A	1	989	chr12	31405369		+	CHB
cg00891226	rs871078	mQTL, MCV	0.8246	0.9443	15:91478050:G:T	0.4797	179	chr15	91450594	MAN2A2	-	MCV
cg00891669	rs73249874	mQTL, ATC_C08	0.9317	0.9404	4:26812210:C:T	0.9966	54	chr4	26814011		-	ATC_C08
cg00893368	rs9525363	mQTL, LYM	0.7994	0.9759	13:114825633:A:G	1	208	chr13	114837654	RASA3	+	LYM
cg00893603	rs1408436	mQTL, Alb	0.8596	0.8807	13:26579799:A:G	1	867	chr13	26587011	ATP8A2	-	Alb
cg00894361	rs2892961	mQTL, Febrile_Seizure	0.7362	0.8124	2:166228358:G:A	0.1256	328	chr2	166214447	SCN2A;SCN2A;SCN2A	-	Febrile_Seizure
cg00895165	rs579669	mQTL, T2D	0.7288	0.7458	11:63780468:A:G	1	203	chr11	63779819	MACROD1	-	T2D
cg00895324	rs57830871	mQTL, C_sec	0.7958	0.8038	21:41238377:T:C	0.5451	225	chr21	41238517	PCP4	-	C_sec
cg00901598	rs115010283	mQTL, Height, Spinal_canal_stenosis	0.7357	0.7605	3:172162393:G:C	0.935	220	chr3	172164984	GHSR	-	Height
cg00901598	rs115010283	mQTL, Height, Spinal_canal_stenosis	0.7357	0.7605	3:172162393:G:C	0.935	220	chr3	172164984	GHSR	-	Spinal_canal_stenosis
cg00903099	rs2698495	mQTL, TBil	0.8326	0.8879	7:154864769:G:T	0.5666	349	chr7	154862441	HTR5A	+	TBil
cg00906319	rs7910012	mQTL, Chronic_Renal_Failure	0.7045	0.7596	10:35117745:A:T	0.3424	593	chr10	35105098	PARD3	-	Chronic_Renal_Failure
cg00910203	rs4640244	mQTL, Height	0.9954	1	17:21284223:A:G	1	103	chr17	21276802		-	Height
cg00910844	rs112531027	mQTL, Back_pain	0.7813	0.7911	17:735504:G:A	0.9974	135	chr17	719674	NXN	-	Back_pain
cg00915663	rs73176930	mQTL, Asthma	0.9733	0.9911	13:41579809:A:C	0.6554	1499	chr13	41581930	ELF1	-	Asthma
cg00918877	rs8015478	mQTL, BAS, CeAn	0.7063	0.7166	14:23586018:A:C	0.9784	21	chr14	23584303		+	BAS
cg00918877	rs8015478	mQTL, BAS, CeAn	0.7063	0.7166	14:23586018:A:C	0.9784	21	chr14	23584303		+	CeAn
cg00924106	rs4678102	mQTL, WBC	0.7306	0.7998	3:123976707:A:G	1	333	chr3	123976875	KALRN;KALRN	+	WBC
cg00927449	rs11934863	mQTL, CeC	0.7109	0.7626	4:77198791:G:A	0.5429	637	chr4	77198262	FAM47E;FAM47E;FAM47E-STBD1	-	CeC
cg00927646	rs11067228	mQTL, CRC	0.9202	0.9424	12:115094260:A:G	1	160	chr12	115094436		-	CRC
cg00928816	rs4948496	mQTL, MI	0.7185	0.7492	10:63805617:T:C	0.8699	298	chr10	63809098	ARID5B	+	MI
cg00934746	rs11635360	mQTL, SLE	0.9894	0.9909	15:42356405:A:G	1	264	chr15	42388175	PLA2G4D	+	SLE
cg00935967	rs4446914	mQTL, PLT	0.727	0.7385	1:3808362:G:A	1	358	chr1	3822762	LOC100133612	-	PLT
cg00935974	rs11228652	mQTL, EAS_UC	0.8244	0.8634	11:56326974:G:T	0.9652	2694	chr11	56345716	OR5M10	-	EAS_UC
cg00937758	rs139701265	mQTL, Acute_Pancreatitis	0.745	0.8025	4:124523652:C:G	0.1614	318	chr4	124486354		+	Acute_Pancreatitis
cg00941419	rs4843245	mQTL, UA	0.8528	0.9197	16:87517468:C:T	0.9911	626	chr16	87523084	ZCCHC14	+	UA
cg00945285	rs34530076	mQTL, Polycystic_Kidney_Disease	0.9691	0.9994	7:56090296:C:G	0.2688	1051	chr7	56164254		+	Polycystic_Kidney_Disease
cg00947502	rs75766304	mQTL, LYM	0.8199	1	19:16522811:C:T	0.3645	271	chr19	16579860	EPS15L1;EPS15L1;EPS15L1;EPS15L1;EPS15L1;EPS15L1	-	LYM
cg00949386	rs28550256	mQTL, T2D	0.936	0.996	22:46311903:G:A	1	204	chr22	46326026	WNT7B	+	T2D
cg00949980	rs7364120	mQTL, Diphtheria	0.7343	0.7602	21:46206067:C:T	1	234	chr21	46237117	SUMO3	-	Diphtheria
cg00950004	rs3828076	mQTL, GGT	0.8309	1	1:154210702:A:G	0.6716	284	chr1	154165673	TPM3	+	GGT
cg00950971	rs3812694	mQTL, Height	0.7311	0.7531	10:72015573:T:G	0.9249	251	chr10	72015325	NPFFR1	+	Height
cg00954769	rs6002839	mQTL, Height	0.7159	0.7739	22:43034602:G:C	1	778	chr22	43040691	CYB5R3;CYB5R3;CYB5R3;CYB5R3;CYB5R3	+	Height
cg00954875	rs1093923	mQTL, Ect_preg	0.7509	0.7841	1:245631331:T:C	0.3865	44	chr1	245628858	KIF26B	-	Ect_preg
cg00957698	rs6829190	mQTL, JRA	0.7328	0.7891	4:121984023:C:T	0.9996	1178	chr4	121991345	C4orf31	-	JRA
cg00968800	rs2649588	mQTL, ATC_M05B, Height	0.9103	0.9817	1:1314015:C:T	1	74	chr1	1335706	CCNL2;CCNL2;CCNL2;CCNL2;LOC148413	-	ATC_M05B
cg00968800	rs2649588	mQTL, ATC_M05B, Height	0.9103	0.9817	1:1314015:C:T	1	74	chr1	1335706	CCNL2;CCNL2;CCNL2;CCNL2;LOC148413	-	Height
cg00972288	rs7896937	mQTL, RBC	0.7066	0.9459	10:69726855:T:C	0.4989	577	chr10	69644348	SIRT1;SIRT1	-	RBC
cg00972922	rs75797923	mQTL, Height	0.9907	0.9983	3:168865815:T:A	0.9594	11	chr3	168866785	MECOM;MECOM;MECOM	-	Height
cg00977655	rs9662343	mQTL, sCr	0.9851	0.9885	1:23574051:G:C	0.9999	312	chr1	23574942		-	sCr
cg00977926	rs279743	mQTL, Head_Injury	0.9508	0.9623	5:53415114:T:C	0.8149	1090	chr5	53411883	ARL15	+	Head_Injury
cg00985247	rs10791160	mQTL, Achilles_tendon_rupture	0.707	0.7289	11:131519897:C:A	0.4386	129	chr11	131533019	C11orf39;NTM	-	Achilles_tendon_rupture
cg00985725	rs2268405	mQTL, CHC	0.9177	0.9267	12:109589593:A:G	0.9992	374	chr12	109699789	ACACB	-	CHC
cg00986133	rs7903624	mQTL, LDLC	0.7309	0.7951	10:78639674:G:C	0.4591	1273	chr10	78647640	KCNMA1;KCNMA1;KCNMA1;KCNMA1	-	LDLC
cg00986928	rs73805782	mQTL, ATC_C09	0.7398	0.7743	5:175767542:G:A	0.2084	219	chr5	175747125	SIMC1;SIMC1;SIMC1;SIMC1;SIMC1	+	ATC_C09
cg00988881	rs10947982	mQTL, Diphtheria	0.8498	0.874	6:12384972:G:A	0.781	60	chr6	12383428		+	Diphtheria
cg00997280	rs2241845	mQTL, sCr	0.9393	0.9833	2:111879100:A:G	0.9939	188	chr2	111876752		+	sCr
cg01000474	rs1622688	mQTL, CHB, UC	0.7648	0.8089	10:29989345:A:G	0.6233	205	chr10	29988594	SVIL	-	CHB
cg01000474	rs1622688	mQTL, CHB, UC	0.7648	0.8089	10:29989345:A:G	0.6233	205	chr10	29988594	SVIL	-	UC
cg01003613	rs11217091	mQTL, BMI	0.7468	0.7596	11:118793613:T:C	0.9974	673	chr11	118789809		-	BMI
cg01008731	rs1569234	mQTL, Head_Injury	0.817	0.8416	3:98284443:C:T	0.9771	147	chr3	98292801		-	Head_Injury
cg01009019	rs260718	mQTL, PLT	0.7014	0.7151	5:139132796:C:T	0.9723	247	chr5	139135590		-	PLT
cg01010979	rs3763601	mQTL, PrC	0.7727	0.8176	9:131885547:T:C	0.1971	241	chr9	131842756	DOLPP1;DOLPP1;DOLPP1	-	PrC
cg01015008	rs3094199	mQTL, CHC	0.9127	0.9985	6:31093326:A:G	0.5952	1963	chr6	31095845	PSORS1C1	+	CHC
cg01017349	rs6542680	mQTL, GGT	0.7386	0.927	2:3640142:C:T	0.51	105	chr2	3648229	COLEC11;COLEC11	-	GGT
cg01019770	rs11870150	mQTL, ATC_C03	0.95	0.9981	17:1948601:C:T	0.9615	199	chr17	1929555	RTN4RL1	+	ATC_C03
cg01025072	rs116898040	mQTL, Periodontal_Disease	0.8198	0.8736	7:24573315:G:A	0.5373	472	chr7	24576519		+	Periodontal_Disease
cg01027151	rs72616659	mQTL, ATC_S01E, Glaucoma	0.8711	0.9935	9:129375888:G:A	0.4447	107	chr9	129372349		+	ATC_S01E
cg01027151	rs72616659	mQTL, ATC_S01E, Glaucoma	0.8711	0.9935	9:129375888:G:A	0.4447	107	chr9	129372349		+	Glaucoma
cg01027305	rs745731	mQTL, Endometriosis	0.7349	0.7853	1:92011467:G:T	1	538	chr1	92013964		-	Endometriosis
cg01027739	rs116088634	mQTL, PrC	0.7732	0.818	9:131880272:C:T	0.1923	239	chr9	131842738	DOLPP1;DOLPP1	-	PrC
cg01033787	rs9303463	mQTL, Height	0.9589	0.9969	17:60801188:T:C	0.5861	168	chr17	60801305	MARCH10;MARCH10;MARCH10;MARCH10;MIR548W	-	Height
cg01042983	rs2518827	mQTL, ATC_C01D	0.8382	0.8648	22:20010730:A:G	1	734	chr22	20012022	C22orf25	-	ATC_C01D
cg01046644	rs2134415	mQTL, PLT	0.7377	0.9996	9:91460043:T:A	0.366	624	chr9	91605695	S1PR3;C9orf47;C9orf47	-	PLT
cg01048372	rs2085019	mQTL, ALT	0.8341	0.9907	8:144669573:C:T	0.9873	538	chr8	144655484	C8orf73	+	ALT
cg01049782	rs917196	mQTL, T2D	0.7268	0.7581	7:30728472:C:G	0.6132	144	chr7	30717954	CRHR2	+	T2D
cg01050213	rs36126817	mQTL, ALT	0.9734	0.9951	12:122528460:A:G	0.9418	367	chr12	122507781		+	ALT
cg01056615	rs4580814	mQTL, Cardiac_Valvular_Disease, MCHC	0.7803	0.8804	5:1113244:G:T	1	171	chr5	1140096		-	Cardiac_Valvular_Disease
cg01056615	rs4580814	mQTL, Cardiac_Valvular_Disease, MCHC	0.7803	0.8804	5:1113244:G:T	1	171	chr5	1140096		-	MCHC
cg01059116	rs11206194	mQTL, Uterine_prolapse	0.7273	0.812	1:54163071:G:A	1	804	chr1	54163070	GLIS1	-	Uterine_prolapse
cg01062395	rs3869056	mQTL, NEU	0.7075	1	6:29835310:G:T	0.1094	1803	chr6	29855636	HLA-H	-	NEU
cg01062691	rs8191297	mQTL, COPD	0.8622	0.944	16:11766986:T:C	0.3999	274	chr16	11763141	SNN	+	COPD
cg01065905	rs11166538	mQTL, Endometriosis	0.731	0.7424	1:101513708:A:G	0.999	582	chr1	101416548	SLC30A7;SLC30A7	-	Endometriosis
cg01068407	rs2373929	mQTL, Sjogren_Syndrome	0.7552	0.7698	7:150714812:G:A	1	697	chr7	150714809	ATG9B	-	Sjogren_Syndrome
cg01070903	rs1285245	mQTL, BMI, BW	0.8331	0.9939	17:77796889:G:C	0.9987	148	chr17	77801039		-	BMI
cg01070903	rs1285245	mQTL, BMI, BW	0.8331	0.9939	17:77796889:G:C	0.9987	148	chr17	77801039		-	BW
cg01076459	rs2289648	mQTL, Glaucoma	0.7012	0.7077	17:2908816:A:G	1	151	chr17	2908230	RAP1GAP2;RAP1GAP2	+	Glaucoma
cg01079795	rs78900469	mQTL, ILD	0.9877	0.9879	1:111323236:T:G	1	83	chr1	111323009		-	ILD
cg01086406	rs10780208	mQTL, PLT	0.7401	0.9996	9:91471734:G:A	0.411	526	chr9	91538468		+	PLT
cg01086415	rs12304960	mQTL, ATC_R03BA	0.9092	0.9184	12:12964752:C:T	1	234	chr12	12965723	DDX47;DDX47	-	ATC_R03BA
cg01089425	rs3797111	mQTL, EAS_UC	0.7163	0.773	5:10685185:T:G	0.1997	118	chr5	10655518	ANKRD33B	-	EAS_UC
cg01092108	rs365324	mQTL, Height	0.751	0.9908	5:33365116:T:A	0.429	935	chr5	33362853		+	Height
cg01092582	rs4733813	mQTL, SLE	0.7345	0.7962	8:129000314:A:T	0.573	114	chr8	129000122	PVT1	-	SLE
cg01092890	rs11146267	mQTL, Subarachnoid_Hemorrhage	0.7553	0.7571	10:134064252:C:G	1	103	chr10	134022625	STK32C	-	Subarachnoid_Hemorrhage
cg01094301	rs4804030	mQTL, ATC_C08	0.861	0.8951	19:47742310:C:T	1	22	chr19	47745212		+	ATC_C08
cg01094660	rs6756265	mQTL, EAS_CD	0.8323	0.9995	2:219095554:G:A	0.301	526	chr2	219097708	ARPC2;ARPC2	-	EAS_CD
cg01102833	rs6822582	mQTL, ATC_M01A	0.7391	0.7832	4:176987008:T:G	1	846	chr4	176986621	WDR17;WDR17	-	ATC_M01A
cg01104208	rs2297067	mQTL, PLT	0.9341	1	14:103566785:C:T	1	296	chr14	103566172	C14orf73	-	PLT
cg01107450	rs2450138	mQTL, sCr	0.7381	0.9999	11:77924870:C:T	1	1345	chr11	77925156	USP35	+	sCr
cg01109741	rs10879262	mQTL, BW	0.7048	0.9953	12:71521831:T:C	0.1786	705	chr12	71531969	TSPAN8	-	BW
cg01111341	rs1949881	mQTL, ATC_N02C	0.8352	0.8479	3:133602195:C:T	0.9099	30	chr3	133612911	RAB6B	-	ATC_N02C
cg01118348	rs17616316	mQTL, MCH	0.7183	0.7296	14:103822762:C:G	0.4361	51	chr14	103992856		-	MCH
cg01125066	rs9320236	mQTL, EAS_IBD	0.9207	0.9272	6:108089688:T:G	1	284	chr6	108050068	SCML4;SCML4;SCML4	-	EAS_IBD
cg01127300	rs76865118	mQTL, Gastric_Ulcer	0.8788	0.9369	22:38614472:C:T	0.9999	453	chr22	38614796		+	Gastric_Ulcer
cg01128039	rs11696842	mQTL, EOS, Pneumothorax, WBC	0.72	0.8242	20:1600794:C:T	0.9967	902	chr20	1584666	SIRPB1;SIRPB1;SIRPB1	-	EOS
cg01128039	rs11696842	mQTL, EOS, Pneumothorax, WBC	0.72	0.8242	20:1600794:C:T	0.9967	902	chr20	1584666	SIRPB1;SIRPB1;SIRPB1	-	Pneumothorax
cg01128039	rs11696842	mQTL, EOS, Pneumothorax, WBC	0.72	0.8242	20:1600794:C:T	0.9967	902	chr20	1584666	SIRPB1;SIRPB1;SIRPB1	-	WBC
cg01128728	rs6574269	mQTL, Substance_Dependence	0.7007	0.7179	14:76576989:G:A	0.7217	521	chr14	76576892		+	Substance_Dependence
cg01134309	rs11645063	mQTL, MCH	0.7778	0.9981	16:89187809:T:C	0.4918	1175	chr16	89190525	ACSF3;ACSF3;ACSF3	-	MCH
cg01134459	rs4448169	mQTL, MCH, MCV, Ventricular_Arrhythmia	0.7708	0.813	7:5253482:G:A	0.8032	80	chr7	5257632	WIPI2;WIPI2;WIPI2;WIPI2;WIPI2	-	MCH
cg01134459	rs4448169	mQTL, MCH, MCV, Ventricular_Arrhythmia	0.7708	0.813	7:5253482:G:A	0.8032	80	chr7	5257632	WIPI2;WIPI2;WIPI2;WIPI2;WIPI2	-	MCV
cg01134459	rs4448169	mQTL, MCH, MCV, Ventricular_Arrhythmia	0.7708	0.813	7:5253482:G:A	0.8032	80	chr7	5257632	WIPI2;WIPI2;WIPI2;WIPI2;WIPI2	-	Ventricular_Arrhythmia
cg01146485	rs12961270	mQTL, Epilepsy	0.7033	0.7537	18:71841005:G:C	0.9664	473	chr18	71840859		+	Epilepsy
cg01154445	rs10207599	mQTL, Nephrotic_Syndrome	0.8684	0.8763	2:206543736:T:A	0.7793	28	chr2	206548171	NRP2;NRP2;NRP2;NRP2;NRP2;NRP2	+	Nephrotic_Syndrome
cg01154527	rs222575	mQTL, Uterine_prolapse	0.8148	0.8379	6:151659478:T:C	0.9771	318	chr6	151661849	AKAP12;AKAP12	+	Uterine_prolapse
cg01154903	rs6427594	mQTL, SkC	0.7122	0.7143	1:161455521:T:C	1	38	chr1	161429991		-	SkC
cg01157420	rs10794579	mQTL, MCHC	0.9646	0.9885	10:124686656:T:C	0.5588	594	chr10	124692975	C10orf88	+	MCHC
cg01157950	rs250408	mQTL, UF	0.7684	0.9961	3:8931438:C:G	0.2348	398	chr3	8943645	RAD18	+	UF
cg01158415	rs66492541	mQTL, Hypothyroidism	0.8011	0.8121	2:242735987:G:A	0.5503	157	chr2	242769324		+	Hypothyroidism
cg01160347	rs76948972	mQTL, HepC	0.7862	0.8758	14:55908277:C:T	0.9797	634	chr14	55908301	TBPL2	+	HepC
cg01161629	rs12920514	mQTL, EAS_IBD, EAS_UC	0.8536	0.8824	16:28835900:G:A	0.9932	735	chr16	29493790		+	EAS_IBD
cg01161629	rs12920514	mQTL, EAS_IBD, EAS_UC	0.8536	0.8824	16:28835900:G:A	0.9932	735	chr16	29493790		+	EAS_UC
cg01162507	rs4780875	mQTL, UA	0.7552	0.7937	16:20316862:A:T	0.9587	192	chr16	20322037	GP2;GP2;GP2;GP2	-	UA
cg01162509	rs6680310	mQTL, PLT	0.8188	0.96	1:33828259:C:A	0.2203	959	chr1	33853271		-	PLT
cg01164141	rs4700421	mQTL, Back_pain	0.7034	0.7131	5:55969924:C:T	0.7328	470	chr5	55977468		-	Back_pain
cg01167502	rs6568413	mQTL, EAS_IBD	0.7301	0.781	6:106349267:C:A	0.2985	82	chr6	106441506		+	EAS_IBD
cg01168735	rs4355387	mQTL, PP, SBP	0.897	0.9698	4:15375950:C:T	0.5474	888	chr4	15375846	C1QTNF7;C1QTNF7;LOC101929095	-	PP
cg01168735	rs4355387	mQTL, PP, SBP	0.897	0.9698	4:15375950:C:T	0.5474	888	chr4	15375846	C1QTNF7;C1QTNF7;LOC101929095	-	SBP
cg01172735	rs502273	mQTL, UA	0.8678	0.9663	1:28590319:T:C	0.4938	124	chr1	28586943	SESN2	+	UA
cg01174827	rs2231303	mQTL, ATC_H03A	0.8304	0.8791	1:36615781:C:T	0.4093	141	chr1	36615864	TRAPPC3;TRAPPC3;TRAPPC3;TRAPPC3;TRAPPC3;TRAPPC3;TRAPPC3	-	ATC_H03A
cg01177709	rs4695232	mQTL, Polycystic_Kidney_Disease	0.7489	0.8115	4:47452729:G:A	0.3968	449	chr4	47465011	COMMD8	+	Polycystic_Kidney_Disease
cg01179292	rs7586593	mQTL, Height	0.8906	0.8991	2:75025709:T:C	1	167	chr2	75027615		+	Height
cg01180831	rs1014895	mQTL, HbA1c	0.8444	0.904	14:89355534:G:T	0.4019	665	chr14	89361469		+	HbA1c
cg01181307	rs4677	mQTL, MCV, PLT	0.7074	0.9484	14:105717279:T:C	0.3602	130	chr14	105714379	BRF1;BTBD6;BRF1	+	MCV
cg01181307	rs4677	mQTL, MCV, PLT	0.7074	0.9484	14:105717279:T:C	0.3602	130	chr14	105714379	BRF1;BTBD6;BRF1	+	PLT
cg01181499	rs3755445	mQTL, Height	0.9454	0.9999	2:74722170:G:A	0.4133	61	chr2	74739419		+	Height
cg01185179	rs72841470	mQTL, Endometriosis	0.8454	0.8575	17:7893710:A:C	0.7475	49	chr17	7893695		+	Endometriosis
cg01188722	rs4710757	mQTL, LYM	0.851	0.9274	6:170452515:C:G	0.253	97	chr6	170475198		-	LYM
cg01190459	rs11708187	mQTL, Height, MON	0.8737	0.9997	3:72396329:G:A	1	113	chr3	72397347		+	Height
cg01190459	rs11708187	mQTL, Height, MON	0.8737	0.9997	3:72396329:G:A	1	113	chr3	72397347		+	MON
cg01192291	rs10456362	mQTL, Alb	0.8389	0.9925	6:28221816:A:G	0.2223	2045	chr6	28220797	ZKSCAN4	+	Alb
cg01193753	rs2974426	mQTL, Acute_Pancreatitis	0.7189	0.7356	5:168279140:A:G	1	341	chr5	168271019	SLIT3;SLIT3	+	Acute_Pancreatitis
cg01195276	rs10790450	mQTL, Ventricular_Arrhythmia	0.901	0.922	11:121566963:C:T	0.6009	230	chr11	121567477		+	Ventricular_Arrhythmia
cg01196158	rs4847428	mQTL, HDLC	0.8645	1	1:93942442:A:G	0.2697	33	chr1	93912688	FNBP1L;FNBP1L;FNBP1L	-	HDLC
cg01198994	rs2649588	mQTL, ATC_M05B, Height	0.9103	0.9817	1:1314015:C:T	1	58	chr1	1294629	MXRA8	+	ATC_M05B
cg01198994	rs2649588	mQTL, ATC_M05B, Height	0.9103	0.9817	1:1314015:C:T	1	58	chr1	1294629	MXRA8	+	Height
cg01200585	rs4653917	mQTL, PsV	0.717	0.7602	1:228371754:C:T	1	1384	chr1	228362443	C1orf69	-	PsV
cg01202265	rs13144869	mQTL, PLT	0.7543	0.7616	4:141851432:A:C	0.9784	258	chr4	142053146	RNF150	-	PLT
cg01203858	rs6596867	mQTL, UA	0.8278	0.9769	6:2012739:A:C	0.9992	690	chr6	2007596	GMDS;GMDS	-	UA
cg01204845	rs7070259	mQTL, BMI, BW, T2D	0.7728	0.8796	10:125243654:A:G	0.3694	100	chr10	125241202		+	BMI
cg01204845	rs7070259	mQTL, BMI, BW, T2D	0.7728	0.8796	10:125243654:A:G	0.3694	100	chr10	125241202		+	BW
cg01204845	rs7070259	mQTL, BMI, BW, T2D	0.7728	0.8796	10:125243654:A:G	0.3694	100	chr10	125241202		+	T2D
cg01206211	rs7570763	mQTL, WBC	0.8275	0.8531	2:36800589:C:A	0.9983	335	chr2	36825736	FEZ2;FEZ2	-	WBC
cg01208184	rs665770	mQTL, SAP	0.9173	0.958	1:201748124:G:A	0.2617	30	chr1	201744066	RNU6-79P;NAV1;IPO9-AS1;NAV1	+	SAP
cg01211097	rs12935354	mQTL, Meniere	0.9767	0.9779	16:84736089:C:T	1	207	chr16	84732969	USP10	+	Meniere
cg01212326	rs6589226	mQTL, ATC_R03A	0.8435	0.9496	11:111249226:T:C	0.6833	376	chr11	111250286	POU2AF1	+	ATC_R03A
cg01217984	rs2301721	mQTL, PP, SBP	0.8856	0.9856	7:27196113:C:T	0.9798	616	chr7	27143235	HOXA2	-	PP
cg01217984	rs2301721	mQTL, PP, SBP	0.8856	0.9856	7:27196113:C:T	0.9798	616	chr7	27143235	HOXA2	-	SBP
cg01220592	rs62111721	mQTL, EAS_SCZ	0.8471	0.872	19:46156179:G:C	0.9109	514	chr19	46156847		-	EAS_SCZ
cg01232907	rs56265042	mQTL, Alb	0.8728	0.9832	22:50316797:G:A	0.1838	368	chr22	50330014		+	Alb
cg01237132	rs8120335	mQTL, Bronchiectasis	0.8373	0.8674	20:23805548:C:G	0.9582	816	chr20	23807958	CST2	-	Bronchiectasis
cg01237565	rs2816628	mQTL, MCV, PLT	0.7116	0.9485	14:105736134:T:G	0.2021	96	chr14	105715025	BRF1;BTBD6;BRF1	+	MCV
cg01237565	rs2816628	mQTL, MCV, PLT	0.7116	0.9485	14:105736134:T:G	0.2021	96	chr14	105715025	BRF1;BTBD6;BRF1	+	PLT
cg01241043	rs199453	mQTL, Height	0.7471	0.9815	17:44800946:C:T	0.1263	156	chr17	44910410		+	Height
cg01242422	rs1389622	mQTL, Food_Allergy	0.7257	0.7258	1:244215864:G:A	1	13	chr1	244215387	ZBTB18;ZBTB18;ZBTB18	+	Food_Allergy
cg01242619	rs11775818	mQTL, MCH, MCV	0.8745	0.9967	8:145056470:C:T	0.9722	38	chr8	145049472	PLEC1	+	MCH
cg01242619	rs11775818	mQTL, MCH, MCV	0.8745	0.9967	8:145056470:C:T	0.9722	38	chr8	145049472	PLEC1	+	MCV
cg01243924	rs3738156	mQTL, MCH, TBil	0.7673	0.7673	1:205040218:T:C	1	4	chr1	205038785	CNTN2	-	MCH
cg01243924	rs3738156	mQTL, MCH, TBil	0.7673	0.7673	1:205040218:T:C	1	4	chr1	205038785	CNTN2	-	TBil
cg01243950	rs2204204	mQTL, Urticaria	0.7676	0.7768	2:45905946:T:C	0.9999	195	chr2	45908640	PRKCE	+	Urticaria
cg01246982	rs9277766	mQTL, Hashimoto_Disease	0.816	0.9999	6:33096574:C:T	0.4891	4110	chr6	33094339	HLA-DPB2	+	Hashimoto_Disease
cg01253033	rs7317988	mQTL, Height	0.8272	0.9794	13:36877685:T:A	0.0502	827	chr13	37186557		+	Height
cg01254707	rs3821204	mQTL, EOS	0.867	1	2:102960281:C:G	0.5182	266	chr2	102953421	IL1RL1;IL1RL1	+	EOS
cg01255465	rs652888	mQTL, RBC	0.9191	1	6:31851234:A:G	1	4954	chr6	31619581	BAT3;BAT3;BAT3;BAT3	+	RBC
cg01256165	rs7271530	mQTL, EAS_UC	0.7064	0.7156	20:62727915:C:T	1	195	chr20	62716606	OPRL1;C20orf201;OPRL1	-	EAS_UC
cg01257799	rs6589706	mQTL, EAS_CD	0.984	0.9953	11:118747813:A:G	0.9684	192	chr11	118753476	CXCR5	+	EAS_CD
cg01262010	rs35896812	mQTL, ATC_A02B	0.7497	0.9073	19:7614096:G:A	0.4672	216	chr19	7609830	PNPLA6;PNPLA6;PNPLA6;PNPLA6;PNPLA6	+	ATC_A02B
cg01264729	rs246185	mQTL, OvC	0.7822	0.8076	16:14395432:T:C	0.872	259	chr16	14622974	PARN;PARN	-	OvC
cg01266689	rs75766304	mQTL, LYM	0.8217	1	19:16522811:C:T	0.6922	278	chr19	16487176	EPS15L1;EPS15L1;EPS15L1;EPS15L1;EPS15L1	-	LYM
cg01268711	rs405602	mQTL, SAP	0.7636	0.8993	3:137799498:T:C	0.4519	207	chr3	137799724	DZIP1L;DZIP1L	+	SAP
cg01269576	rs10412199	mQTL, Cholecystitis	0.7494	0.7564	19:3927771:G:A	1	14	chr19	3909415	ATCAY	+	Cholecystitis
cg01270100	rs2572344	mQTL, Mastopathy	0.705	0.8239	4:48988705:G:A	0.084	146	chr4	48988626	CWH43;CWH43	+	Mastopathy
cg01274625	rs62245551	mQTL, BW, Height	0.9831	1	3:10174836:C:T	1	636	chr3	9975870	CRELD1;CRELD1;CRELD1;CRELD1	-	BW
cg01274625	rs62245551	mQTL, BW, Height	0.9831	1	3:10174836:C:T	1	636	chr3	9975870	CRELD1;CRELD1;CRELD1;CRELD1	-	Height
cg01278769	rs9308491	mQTL, Bronchitis	0.8979	0.9084	1:232310039:G:A	0.5117	174	chr1	232316460		+	Bronchitis
cg01283141	rs4788207	mQTL, BW	0.7422	0.9457	16:30010274:A:G	0.1107	144	chr16	30020506	DOC2A	+	BW
cg01283265	rs2268405	mQTL, CHC	0.9173	0.9267	12:109589593:A:G	1	544	chr12	109670317	ACACB	-	CHC
cg01283766	rs10734121	mQTL, BAS	0.983	1	11:89656239:G:A	0.4979	419	chr11	89655800	TRIM49D2	-	BAS
cg01285435	rs4082352	mQTL, ALP	0.9314	0.9998	8:145655622:T:C	1	237	chr8	145654565	VPS28;NFKBIL2;VPS28	-	ALP
cg01289861	rs1681668	mQTL, BW	0.9359	0.9997	3:10192709:C:T	0.3793	452	chr3	10182921	VHL;VHL	+	BW
cg01290934	rs74223647	mQTL, Nephrotic_Syndrome	0.7288	0.7462	6:32212732:G:C	1	1472	chr6	31409673		+	Nephrotic_Syndrome
cg01290992	rs4791695	mQTL, BAS	0.7349	0.7511	17:16809329:A:C	1	763	chr17	16813408		-	BAS
cg01291392	rs79863903	mQTL, GD	0.8922	0.9011	17:2269707:C:T	1	60	chr17	2264969	SGSM2;SGSM2	-	GD
cg01294283	rs11122803	mQTL, Contact_dermatitis	0.8374	0.8553	2:121378524:A:C	0.9153	10	chr2	121372064		+	Contact_dermatitis
cg01295339	rs3806607	mQTL, Height	0.8855	0.9999	2:74735614:T:C	0.6417	222	chr2	74729710	LBX2;LOC151534	-	Height
cg01297721	rs2074295	mQTL, FacialN_palsy	0.7579	0.7919	19:19369435:A:G	1	530	chr19	19373566	HAPLN4;HAPLN4	+	FacialN_palsy
cg01299945	rs111971517	mQTL, Hypertrophic_Cardiomyopathy	0.9008	0.9637	6:43965827:A:G	0.3746	189	chr6	43966762		+	Hypertrophic_Cardiomyopathy
cg01305830	rs798718	mQTL, T2D	0.8894	0.9977	4:1694185:G:A	0.7133	104	chr4	1604576		+	T2D
cg01306795	rs151287931	mQTL, HDLC	0.7349	0.7533	15:44457422:G:A	0.9509	539	chr15	44455634	FRMD5;FRMD5;FRMD5;FRMD5	+	HDLC
cg01310397	rs2550236	mQTL, Asthma	0.9558	0.9765	3:195522321:A:G	1	378	chr3	195490033	MUC4;MUC4;MUC4	-	Asthma
cg01315205	rs3111495	mQTL, RBC	0.7543	0.7624	5:171539288:C:A	0.9958	201	chr5	171534880	STK10	-	RBC
cg01322412	rs11246316	mQTL, PLT	0.9467	0.9799	11:805712:A:G	1	478	chr11	781977	LOC171391;LOC171391	-	PLT
cg01324200	rs10953236	mQTL, HbA1c	0.7344	0.7511	7:77046222:C:T	1	981	chr7	77046151	GSAP;LOC101927243	-	HbA1c
cg01326421	rs1279683	mQTL, MCH, MCV	0.8213	0.8627	20:4983092:G:A	1	398	chr20	4983091	SLC23A2;SLC23A2	-	MCH
cg01326421	rs1279683	mQTL, MCH, MCV	0.8213	0.8627	20:4983092:G:A	1	398	chr20	4983091	SLC23A2;SLC23A2	-	MCV
cg01328314	rs4304077	mQTL, ATC_C07	0.7693	0.8682	5:124350034:G:A	0.8507	540	chr5	124372455	LOC101927421	+	ATC_C07
cg01329687	rs8191297	mQTL, COPD	0.9059	0.9623	16:11766986:T:C	0.5655	598	chr16	11761803	SNN	+	COPD
cg01331062	rs4959185	mQTL, Pharyngeal_Laryngeal_Cancer	0.8962	0.939	6:2448675:G:A	1	738	chr6	2449630		-	Pharyngeal_Laryngeal_Cancer
cg01331791	rs2376495	mQTL, HepC	0.7108	0.7233	1:3095126:C:G	0.3347	20	chr1	3074243	PRDM16;PRDM16	-	HepC
cg01341801	rs9271082	mQTL, EAS_UC	0.9145	1	6:32576086:T:C	0.0895	7649	chr6	32489203	HLA-DRB5	-	EAS_UC
cg01343065	rs12186748	mQTL, PP	0.7642	0.8918	5:77901235:G:T	0.9336	570	chr5	77891183	LHFPL2	-	PP
cg01344119	rs235374	mQTL, HDLC	0.8844	0.9999	21:46294986:G:C	0.8901	83	chr21	46306224	ITGB2;ITGB2	-	HDLC
cg01349655	rs1358758	mQTL, Chronic_Pancreatitis	0.8156	0.9221	6:101411891:T:C	0.9944	1645	chr6	101448078		+	Chronic_Pancreatitis
cg01355108	rs3824359	mQTL, CHF, Height	0.9803	0.9855	9:139105229:T:C	0.9793	28	chr9	139084130		-	CHF
cg01355108	rs3824359	mQTL, CHF, Height	0.9803	0.9855	9:139105229:T:C	0.9793	28	chr9	139084130		-	Height
cg01359534	rs12748146	mQTL, HDLC	0.8878	0.9113	1:154292982:T:A	0.4024	552	chr1	154293651	AQP10	-	HDLC
cg01360804	rs4752972	mQTL, sCr	0.9236	0.998	11:47263060:C:T	0.5222	1491	chr11	47269539	NR1H3;NR1H3;NR1H3;ACP2;ACP2;ACP2;ACP2;ACP2	+	sCr
cg01360989	rs7534265	mQTL, ATC_C01D, Height	0.8021	0.9161	1:28992064:G:T	0.6923	302	chr1	28994815	GMEB1;GMEB1	+	ATC_C01D
cg01360989	rs7534265	mQTL, ATC_C01D, Height	0.8021	0.9161	1:28992064:G:T	0.6923	302	chr1	28994815	GMEB1;GMEB1	+	Height
cg01362383	rs7246780	mQTL, EOS	0.9312	0.9691	19:47765577:A:G	0.3913	63	chr19	47760943	CCDC9	-	EOS
cg01364442	rs12493136	mQTL, ATC_A10	0.7614	0.9974	3:152382453:G:A	0.3529	209	chr3	152357181		+	ATC_A10
cg01364613	rs9573281	mQTL, LYM	0.8986	0.9712	13:74295362:T:C	0.7804	412	chr13	74291646	KLF12	-	LYM
cg01368737	rs34019338	mQTL, BW	0.9632	0.9936	17:77791498:G:A	0.4937	117	chr17	77789466		+	BW
cg01372811	rs116884578	mQTL, BAS	0.8886	0.8934	16:85982754:T:C	0.8435	157	chr16	85970529		+	BAS
cg01372898	rs3094202	mQTL, Hashimoto_Disease	0.8379	0.9979	6:31092547:A:G	0.5097	7491	chr6	31093165	PSORS1C1	+	Hashimoto_Disease
cg01373819	rs147457408	mQTL, TP	0.8516	0.9616	15:91209907:G:A	0.9648	713	chr15	91209329		+	TP
cg01373896	rs12460105	mQTL, ATC_C02	0.9649	0.976	19:1848957:A:G	0.9869	11	chr19	1854724	KLF16	+	ATC_C02
cg01374206	rs118159012	mQTL, EOS	0.9851	0.9981	2:213996431:G:C	0.9145	56	chr2	213930958	IKZF2;IKZF2	-	EOS
cg01376795	rs55669535	mQTL, sCr	0.7152	1	22:41012819:T:A	0.7376	998	chr22	40963427	MKL1;MKL1;MKL1	-	sCr
cg01379234	rs10734252	mQTL, BUN	0.7323	0.7807	11:17404839:G:A	0.6379	413	chr11	17411775	KCNJ11	+	BUN
cg01386425	rs4766891	mQTL, ATC_A10, T2D	0.929	0.9994	12:118410302:G:T	0.9926	71	chr12	118407487	KSR2	+	ATC_A10
cg01386425	rs4766891	mQTL, ATC_A10, T2D	0.929	0.9994	12:118410302:G:T	0.9926	71	chr12	118407487	KSR2	+	T2D
cg01390564	rs9939286	mQTL, Hyperthyroidism	0.9541	0.9642	16:31162303:T:G	0.9973	215	chr16	31162282	PRSS36	-	Hyperthyroidism
cg01394671	rs77994512	mQTL, Bronchitis	0.8574	0.8723	7:158331237:G:A	1	567	chr7	158380577	PTPRN2;PTPRN2;PTPRN2	+	Bronchitis
cg01397243	rs60103704	mQTL, UF	0.9809	0.9997	15:68611051:G:A	0.5972	94	chr15	68616251	ITGA11	+	UF
cg01398949	rs11803366	mQTL, Dilated_Cardiomyopathy	0.848	0.8493	1:207806989:T:C	0.993	47	chr1	207786183	CR1;CR1	-	Dilated_Cardiomyopathy
cg01399658	rs12929333	mQTL, PLT	0.8991	0.9914	16:29680389:A:C	0.6505	76	chr16	29688911		-	PLT
cg01400671	rs600366	mQTL, Ventricular_Arrhythmia	0.7006	0.7932	9:90623545:A:C	0.976	817	chr9	90622100		+	Ventricular_Arrhythmia
cg01404163	rs28463809	mQTL, BrC	0.9863	1	16:52583054:G:T	0.32	195	chr16	52581746	TOX3;TOX3	-	BrC
cg01405582	rs2076179	mQTL, ALT	0.7502	0.9048	6:29691772:T:C	0.4787	5195	chr6	29692365	HLA-F;HLA-F;HLA-F	+	ALT
cg01408845	rs7226182	mQTL, ATC_C10AA	0.7869	0.9728	17:26653207:T:C	0.9986	203	chr17	26705012	SARM1	+	ATC_C10AA
cg01412654	rs80182988	mQTL, HDLC	0.9646	0.9831	3:12323409:C:T	0.3862	228	chr3	12328084	PPARG;PPARG	+	HDLC
cg01416091	rs6552679	mQTL, Head_Injury	0.8094	0.8327	4:184468816:A:T	0.5365	261	chr4	184465388		-	Head_Injury
cg01417281	rs9365948	mQTL, SAS	0.7866	0.8341	6:166492423:A:T	0.6488	232	chr6	166368901	LINC00473;LINC00473	-	SAS
cg01418162	rs4951146	mQTL, Goiter	0.7913	0.7917	1:204891547:A:G	1	77	chr1	204891567	NFASC;NFASC;NFASC;NFASC;NFASC	-	Goiter
cg01418539	rs4972764	mQTL, Rheumatic_fever	0.7559	0.7624	2:173145785:T:C	1	10	chr2	173098736		-	Rheumatic_fever
cg01420159	rs12929164	mQTL, Uterine_prolapse	0.7688	0.7773	16:85336804:G:C	0.9994	37	chr16	85335889		+	Uterine_prolapse
cg01428568	rs1294243	mQTL, ATC_M01A	0.7023	0.7481	1:233516536:T:C	0.4308	72	chr1	233602269		+	ATC_M01A
cg01429575	rs4888416	mQTL, MI	0.7291	0.9915	16:75449176:C:G	0.9927	911	chr16	75512467	CHST6	-	MI
cg01431140	rs1391008	mQTL, CHC	0.8482	0.9296	17:35123256:C:T	0.8674	193	chr17	35118924		+	CHC
cg01434938	rs12886516	mQTL, sCr	0.9211	0.9636	14:50753827:G:T	0.988	549	chr14	50833146	CDKL1;CDKL1	+	sCr
cg01436550	rs7186995	mQTL, EAS_IBD	0.7936	0.8755	16:24799243:G:C	0.2086	405	chr16	24781512	TNRC6A	+	EAS_IBD
cg01437161	rs6487361	mQTL, Cholelithiasis	0.7746	0.8275	12:8915256:T:A	0.4884	113	chr12	8834114		-	Cholelithiasis
cg01437515	rs9659553	mQTL, EAS_SCZ	0.7139	0.7883	1:1154539:G:A	0.2565	53	chr1	1148315	TNFRSF4	+	EAS_SCZ
cg01437917	rs3851	mQTL, GGT	0.8155	0.8396	17:4686414:A:C	0.5315	407	chr17	4688569		+	GGT
cg01439408	rs2302434	mQTL, WBC	0.7434	0.8414	7:75630183:C:T	0.3081	743	chr7	75443075	CCL24	-	WBC
cg01445459	rs7850335	mQTL, Acute_Pancreatitis	0.7539	0.808	9:17720175:C:T	0.7413	574	chr9	17742148	SH3GL2	+	Acute_Pancreatitis
cg01446950	rs2248489	mQTL, Endometriosis	0.8398	0.8493	2:222438968:A:G	0.9797	50	chr2	222435351	EPHA4	-	Endometriosis
cg01447236	rs4680323	mQTL, Ca	0.8413	0.9769	3:156686717:T:C	0.1477	489	chr3	156675914	LEKR1	-	Ca
cg01447831	rs732398	mQTL, Parkinsons_Disease	0.7472	0.753	7:155231076:C:A	0.9267	95	chr7	155249133		-	Parkinsons_Disease
cg01459052	rs11130111	mQTL, LYM, WBC	0.7259	0.9159	3:47009805:C:T	0.9784	528	chr3	47016537	CCDC12	-	LYM
cg01459052	rs11130111	mQTL, LYM, WBC	0.7259	0.9159	3:47009805:C:T	0.9784	528	chr3	47016537	CCDC12	-	WBC
cg01459389	rs117250528	mQTL, CeAn	0.8591	0.8703	17:47898995:T:C	0.9871	198	chr17	47923475	TAC4;TAC4;TAC4;TAC4;TAC4	-	CeAn
cg01464969	rs798766	mQTL, T2D	0.8665	0.9972	4:1734239:T:C	0.5181	159	chr4	1768943		-	T2D
cg01465620	rs2366123	mQTL, TG, sCr	0.7278	0.8458	3:38493153:G:A	1	129	chr3	38496096	LOC100128640;ACVR2B	-	TG
cg01465620	rs2366123	mQTL, TG, sCr	0.7278	0.8458	3:38493153:G:A	1	129	chr3	38496096	LOC100128640;ACVR2B	-	sCr
cg01467973	rs11534413	mQTL, Pneumonia	0.9757	0.9996	9:140321666:C:T	1	65	chr9	140339239		-	Pneumonia
cg01468110	rs7001206	mQTL, ATC_C01D	0.8016	0.8865	8:10591529:G:A	0.5245	376	chr8	10593153		-	ATC_C01D
cg01468907	rs11645298	mQTL, Chronic_Glomerulonephritis	0.8156	0.8377	16:84850601:T:C	0.7048	245	chr16	84852577	CRISPLD2	-	Chronic_Glomerulonephritis
cg01472737	rs7241727	mQTL, BMI	0.7619	0.795	18:30369588:G:A	0.8841	201	chr18	30353289	KLHL14	-	BMI
cg01474253	rs9953656	mQTL, BMI	0.7421	0.9536	18:37386331:C:T	0.3168	603	chr18	37259542	LINC00669	+	BMI
cg01475377	rs9386792	mQTL, BAS	0.795	0.9999	6:109609975:G:A	0.087	1254	chr6	109611718		-	BAS
cg01475684	rs1409390	mQTL, Cystitis	0.7109	0.7215	10:14627846:T:C	0.9834	307	chr10	14628103	FAM107B;FAM107B;FAM107B;FAM107B	-	Cystitis
cg01476969	rs2283586	mQTL, MCHC	0.8988	0.9056	19:744004:T:C	0.9998	19	chr19	719323	PALM;PALM	+	MCHC
cg01477409	rs3002686	mQTL, ATC_N02BA	0.7923	0.8198	1:3178111:C:A	1	101	chr1	3180171	PRDM16;PRDM16	+	ATC_N02BA
cg01481699	rs762421	mQTL, EAS_IBD, EAS_CD	0.9408	0.9666	21:45615561:G:A	1	177	chr21	45616238		+	EAS_IBD
cg01481699	rs762421	mQTL, EAS_IBD, EAS_CD	0.9408	0.9666	21:45615561:G:A	1	177	chr21	45616238		+	EAS_CD
cg01484487	rs2301984	mQTL, Height	0.9267	0.9999	2:74721055:A:G	1	316	chr2	74726892	LBX2	-	Height
cg01490853	rs10411210	mQTL, EAS_IBD, EAS_CD	0.8085	0.8522	19:33532300:C:T	0.9968	527	chr19	33532308	RHPN2	-	EAS_IBD
cg01490853	rs10411210	mQTL, EAS_IBD, EAS_CD	0.8085	0.8522	19:33532300:C:T	0.9968	527	chr19	33532308	RHPN2	-	EAS_CD
cg01491186	rs6971917	mQTL, EAS_CD	0.8217	0.9732	7:128976919:G:A	0.5701	319	chr7	128912054	AHCYL2;AHCYL2	+	EAS_CD
cg01491428	rs4787273	mQTL, AA	0.8909	0.8969	16:2349760:G:T	1	247	chr16	2334163	ABCA3	+	AA
cg01491725	rs72886880	mQTL, BUN	0.8178	0.8357	18:33711679:A:G	0.5155	576	chr18	33733868	ELP2;ELP2;ELP2;ELP2;ELP2;ELP2;ELP2	+	BUN
cg01492050	rs4148865	mQTL, EAS_SCZ	0.7562	1	12:123595749:C:A	0.4299	71	chr12	123460630	OGFOD2;OGFOD2;OGFOD2;OGFOD2;OGFOD2;OGFOD2;OGFOD2	+	EAS_SCZ
cg01494399	rs11642090	mQTL, Depression	0.8127	0.8285	16:81730582:T:C	0.628	105	chr16	81709890	CMIP;CMIP	+	Depression
cg01496082	rs4605565	mQTL, Mastopathy	0.7833	0.8026	3:18781000:G:A	0.84	152	chr3	18785807		-	Mastopathy
cg01497426	rs3736908	mQTL, GD	0.7983	0.8581	1:117560818:A:G	0.4242	85	chr1	117487644	PTGFRN	+	GD
cg01497921	rs71374191	mQTL, BW, Height	0.9964	0.9988	16:89714866:T:C	1	377	chr16	89718583	CHMP1A;CHMP1A	+	BW
cg01497921	rs71374191	mQTL, BW, Height	0.9964	0.9988	16:89714866:T:C	1	377	chr16	89718583	CHMP1A;CHMP1A	+	Height
cg01498883	rs3761242	mQTL, Malignant_Lymphoma	0.8095	0.845	20:2449502:G:A	0.9999	122	chr20	2451474	SNRPB;SNRPB;SNRPB;SNRPB	-	Malignant_Lymphoma
cg01499815	rs2735075	mQTL, ALP	0.7468	0.9948	6:29944543:T:G	1	7237	chr6	29895074		-	ALP
cg01504567	rs2303988	mQTL, Ca	0.9112	0.9139	15:83332077:C:A	1	384	chr15	83299044	CPEB1;CPEB1	-	Ca
cg01512089	rs112285371	mQTL, ALT	0.7061	0.708	17:41691992:C:A	0.88	52	chr17	41705043		-	ALT
cg01515427	rs61768420	mQTL, CHB	0.7223	0.7491	1:53928642:C:T	0.3603	105	chr1	53924218	DMRTB1	+	CHB
cg01515543	rs10908907	mQTL, UF	0.7125	0.9742	9:92249584:G:A	0.9508	133	chr9	92254510	LOC100129066	-	UF
cg01525194	rs79380532	mQTL, MCH, MCV, PLT	0.9166	0.9493	14:55821528:G:A	1	758	chr14	55897063	TBPL2	-	MCH
cg01525194	rs79380532	mQTL, MCH, MCV, PLT	0.9166	0.9493	14:55821528:G:A	1	758	chr14	55897063	TBPL2	-	MCV
cg01525194	rs79380532	mQTL, MCH, MCV, PLT	0.9166	0.9493	14:55821528:G:A	1	758	chr14	55897063	TBPL2	-	PLT
cg01525879	rs61889868	mQTL, MCH	0.9484	1	11:67245831:A:G	0.7664	721	chr11	67207498	CORO1B;CORO1B	+	MCH
cg01527715	rs10443184	mQTL, Uterine_prolapse	0.8648	0.9228	1:94670784:T:C	0.3068	92	chr1	94704159	ARHGAP29	+	Uterine_prolapse
cg01532746	rs6053458	mQTL, Metal_allergy	0.7992	0.8418	20:5510185:A:C	1	514	chr20	5510187		+	Metal_allergy
cg01532749	rs6807945	mQTL, MI	0.9993	0.9993	3:138052754:C:T	1	7	chr3	138085169	MRAS;MRAS	-	MI
cg01533059	rs7671325	mQTL, Periodontal_Disease	0.9102	0.9498	4:75840825:A:G	0.8332	111	chr4	75845113		-	Periodontal_Disease
cg01534871	rs12057812	mQTL, ATC_R03A, Height	0.8684	0.9871	1:19926208:G:A	0.8772	562	chr1	19926850	C1orf151	+	ATC_R03A
cg01534871	rs12057812	mQTL, ATC_R03A, Height	0.8684	0.9871	1:19926208:G:A	0.8772	562	chr1	19926850	C1orf151	+	Height
cg01535453	rs3021337	mQTL, MCH	0.8339	0.9354	12:121163261:C:T	0.2196	401	chr12	121163887	ACADS	+	MCH
cg01535547	rs10242703	mQTL, WBC	0.8351	0.8832	7:6870635:G:A	1	151	chr7	6887836		+	WBC
cg01535834	rs78668601	mQTL, CeAn	0.7009	0.7305	14:65162470:C:T	0.4408	202	chr14	65204625	PLEKHG3	-	CeAn
cg01543179	rs1512268	mQTL, PrC	0.9395	1	8:23526463:T:C	0.3626	399	chr8	23539388	NKX3-1	-	PrC
cg01546472	rs1128956	mQTL, RA	0.8972	0.9212	4:183724005:T:G	0.9999	53	chr4	183722968	ODZ3	-	RA
cg01546747	rs4448169	mQTL, MCH, MCV, Ventricular_Arrhythmia	0.7263	0.7908	7:5253482:G:A	0.376	61	chr7	5253931	WIPI2;WIPI2;WIPI2;WIPI2;WIPI2;WIPI2;WIPI2	-	MCH
cg01546747	rs4448169	mQTL, MCH, MCV, Ventricular_Arrhythmia	0.7263	0.7908	7:5253482:G:A	0.376	61	chr7	5253931	WIPI2;WIPI2;WIPI2;WIPI2;WIPI2;WIPI2;WIPI2	-	MCV
cg01546747	rs4448169	mQTL, MCH, MCV, Ventricular_Arrhythmia	0.7263	0.7908	7:5253482:G:A	0.376	61	chr7	5253931	WIPI2;WIPI2;WIPI2;WIPI2;WIPI2;WIPI2;WIPI2	-	Ventricular_Arrhythmia
cg01554304	rs658126	mQTL, BUN	0.8697	0.9139	11:74099892:T:C	0.6755	475	chr11	74105865	PGM2L1	-	BUN
cg01554606	rs72626348	mQTL, RBC, UF	0.7614	0.8	3:123387745:T:C	0.2734	11	chr3	123386962	MYLK;MYLK;MYLK;MYLK	-	RBC
cg01554606	rs72626348	mQTL, RBC, UF	0.7614	0.8	3:123387745:T:C	0.2734	11	chr3	123386962	MYLK;MYLK;MYLK;MYLK	-	UF
cg01556929	rs10902781	mQTL, ALP	0.9149	0.9997	8:145667019:A:G	1	142	chr8	145654081	VPS28;VPS28	+	ALP
cg01557411	rs502273	mQTL, UA	0.8839	0.9727	1:28590319:T:C	0.9959	620	chr1	28587248	SESN2	+	UA
cg01559770	rs3807377	mQTL, Contact_dermatitis, Diphtheria	0.7171	0.7407	7:150657986:A:G	0.9997	382	chr7	150644459	KCNH2;KCNH2	-	Contact_dermatitis
cg01559770	rs3807377	mQTL, Contact_dermatitis, Diphtheria	0.7171	0.7407	7:150657986:A:G	0.9997	382	chr7	150644459	KCNH2;KCNH2	-	Diphtheria
cg01559776	rs2546362	mQTL, EAS_SCZ	0.7403	0.8537	5:159605608:G:C	0.874	363	chr5	159613528	FABP6	+	EAS_SCZ
cg01561077	rs11670606	mQTL, Hashimoto_Disease	0.7896	0.8105	19:6096400:T:C	1	382	chr19	6014645	LOC100128568;RFX2;RFX2	+	Hashimoto_Disease
cg01561092	rs1547478	mQTL, MCH	0.8504	0.9822	16:50101015:A:C	0.5336	584	chr16	50100815	HEATR3	+	MCH
cg01561108	rs55926714	mQTL, Chronic_Pancreatitis	0.9378	0.961	19:37798876:A:G	0.5609	1361	chr19	36799625		-	Chronic_Pancreatitis
cg01561506	rs1317996	mQTL, Sjogren_Syndrome	0.8489	0.8521	12:54600543:G:C	1	254	chr12	54601398		-	Sjogren_Syndrome
cg01561599	rs4803749	mQTL, ATC_C10AA, TC	0.953	1	19:45247141:G:C	0.754	53	chr19	45277831		+	ATC_C10AA
cg01561599	rs4803749	mQTL, ATC_C10AA, TC	0.953	1	19:45247141:G:C	0.754	53	chr19	45277831		+	TC
cg01563515	rs967367	mQTL, TP	0.9288	0.9645	3:186734466:G:A	0.9996	63	chr3	186734058	ST6GAL1;ST6GAL1	+	TP
cg01565559	rs75963851	mQTL, MON, NEU, WBC	0.7798	0.7845	11:95096321:A:G	1	225	chr11	94966630	LOC100129203;SESN3	-	MON
cg01565559	rs75963851	mQTL, MON, NEU, WBC	0.7798	0.7845	11:95096321:A:G	1	225	chr11	94966630	LOC100129203;SESN3	-	NEU
cg01565559	rs75963851	mQTL, MON, NEU, WBC	0.7798	0.7845	11:95096321:A:G	1	225	chr11	94966630	LOC100129203;SESN3	-	WBC
cg01566384	rs4785312	mQTL, CSOM	0.7922	0.8043	16:49529023:G:A	1	417	chr16	49528712	ZNF423;ZNF423	-	CSOM
cg01570938	rs2550236	mQTL, Asthma	0.9559	0.9765	3:195522321:A:G	1	105	chr3	195431866		-	Asthma
cg01572333	rs80294245	mQTL, WBC	0.8695	0.9871	10:64583263:C:T	0.4383	535	chr10	64574661	EGR2;EGR2;EGR2;EGR2	-	WBC
cg01575886	rs2067950	mQTL, PLT	0.9603	0.9695	4:55805654:A:G	1	219	chr4	55809673		-	PLT
cg01579276	rs11644155	mQTL, EAS_IBD, EAS_CD	0.7173	0.7629	16:10908921:G:A	0.9578	78	chr16	10910878	TVP23A	+	EAS_IBD
cg01579276	rs11644155	mQTL, EAS_IBD, EAS_CD	0.7173	0.7629	16:10908921:G:A	0.9578	78	chr16	10910878	TVP23A	+	EAS_CD
cg01589996	rs11642090	mQTL, Depression	0.8414	0.8551	16:81730582:T:C	1	207	chr16	81737331	CMIP;CMIP	-	Depression
cg01593013	rs3792369	mQTL, PLT	0.9239	0.9434	3:122840731:A:G	0.7849	91	chr3	122800225	PDIA5;PDIA5	-	PLT
cg01595830	rs6958832	mQTL, SLE	0.7723	0.8555	7:154808694:T:C	0.4401	297	chr7	154799705		-	SLE
cg01606444	rs908951	mQTL, PP	0.7714	0.9972	16:89697625:C:T	0.1796	114	chr16	89722996	SPATA33;SPATA33;SPATA33;SPATA33;SPATA33;SPATA33;SPATA33;CHMP1A;CHMP1A;CHMP1A	+	PP
cg01608150	rs77869769	mQTL, Cholecystitis	0.8372	0.9092	11:70397340:T:C	0.2758	174	chr11	70404729	SHANK2;SHANK2;SHANK2	-	Cholecystitis
cg01609328	rs496616	mQTL, OvC	0.8936	0.9663	11:68672800:G:C	0.397	484	chr11	68696596	IGHMBP2	-	OvC
cg01610584	rs12632468	mQTL, Pleurisy	0.7132	0.7299	3:100579007:G:A	0.9779	18	chr3	100585734	ABI3BP;ABI3BP	-	Pleurisy
cg01612062	rs10941247	mQTL, BrC	0.9095	0.9567	5:35508947:A:T	0.9223	1659	chr5	35518436		+	BrC
cg01613817	rs1013766	mQTL, PLT	0.9585	1	21:39856415:G:A	0.392	182	chr21	39870397	ERG;ERG;ERG;ERG;ERG;ERG	+	PLT
cg01614703	rs4964999	mQTL, Bronchitis	0.7691	0.8583	12:132280027:A:G	0.6378	551	chr12	132278510	SFRS8	-	Bronchitis
cg01614760	rs3740063	mQTL, Height	0.7874	0.9512	10:101610723:A:G	1	1055	chr10	101610732	ABCC2	+	Height
cg01617603	rs959510	mQTL, CRC	0.9252	0.9592	4:69357573:T:A	0.9967	1873	chr4	69418707	UGT2B17	+	CRC
cg01623825	rs944002	mQTL, PLT	0.9743	1	14:103572815:A:G	0.3708	232	chr14	103576818	C14orf73	+	PLT
cg01636354	rs6439477	mQTL, Height	0.9731	0.9975	3:134071042:C:T	0.3943	20	chr3	134078647	AMOTL2	-	Height
cg01637289	rs3922	mQTL, EAS_CD	0.8244	0.9572	11:118765600:A:G	0.9682	463	chr11	118769157	BCL9L	-	EAS_CD
cg01645806	rs3828738	mQTL, Neuropathic_Bladder	0.8533	0.9688	6:170179507:C:T	0.1002	1216	chr6	170189779	C6orf208;C6orf122	-	Neuropathic_Bladder
cg01645892	rs3744453	mQTL, SBP	0.7355	0.9026	17:45382870:A:G	0.6125	501	chr17	45378625	ITGB3	+	SBP
cg01646068	rs4924514	mQTL, RA, EAS_UC	0.9141	0.9913	15:41208890:T:G	1	1165	chr15	41208907		+	RA
cg01646068	rs4924514	mQTL, RA, EAS_UC	0.9141	0.9913	15:41208890:T:G	1	1165	chr15	41208907		+	EAS_UC
cg01654820	rs4780953	mQTL, Bronchiectasis	0.765	0.7693	16:10677014:T:C	1	346	chr16	10675123	EMP2	-	Bronchiectasis
cg01665163	rs2279164	mQTL, Hb, Ht	0.737	0.8206	17:21081320:C:G	0.9736	312	chr17	21074394	DHRS7B	-	Hb
cg01665163	rs2279164	mQTL, Hb, Ht	0.737	0.8206	17:21081320:C:G	0.9736	312	chr17	21074394	DHRS7B	-	Ht
cg01665433	rs8184366	mQTL, MCH	0.927	0.9436	20:56057280:C:G	0.9651	120	chr20	56048940		+	MCH
cg01666796	rs975210	mQTL, Height	0.9808	1	15:70364352:G:A	1	54	chr15	70364327	TLE3;TLE3;TLE3	+	Height
cg01667319	rs3741204	mQTL, T2D	0.9537	0.9783	11:2169908:T:C	0.4514	140	chr11	2161128	INS-IGF2;IGF2AS;IGF2;IGF2;IGF2AS;IGF2	-	T2D
cg01667324	rs3135541	mQTL, ATC_N02BE	0.7223	0.8375	13:34393518:A:C	0.0635	542	chr13	34392045	RFC3;RFC3	-	ATC_N02BE
cg01667634	rs112405902	mQTL, TG	0.9668	1	6:31809504:G:A	0.9677	2849	chr6	31860439	EHMT2;EHMT2	+	TG
cg01668986	rs11986623	mQTL, ATC_N02BE, Head_Injury	0.8021	0.8764	8:21541535:G:A	0.9549	398	chr8	21541542		+	ATC_N02BE
cg01668986	rs11986623	mQTL, ATC_N02BE, Head_Injury	0.8021	0.8764	8:21541535:G:A	0.9549	398	chr8	21541542		+	Head_Injury
cg01673784	rs2911458	mQTL, Height	0.9629	0.9829	16:88845009:C:T	0.6717	57	chr16	88841221	PIEZO1	+	Height
cg01674679	rs1049302	mQTL, Acute_Pancreatitis	0.7229	0.7417	13:27998769:T:C	1	79	chr13	27998804	GTF3A;GTF3A	-	Acute_Pancreatitis
cg01676795	rs59882870	mQTL, WBC	0.7596	0.8514	7:75638421:G:A	0.9901	1095	chr7	75586348	POR	+	WBC
cg01677246	rs34567	mQTL, Cholecystitis	0.7635	0.84	5:106600614:G:C	0.2559	184	chr5	106624833		-	Cholecystitis
cg01678084	rs147913649	mQTL, Height	0.7738	0.9978	15:67020906:A:C	0.4838	275	chr15	67022087	SMAD6;SMAD6;SMAD6	+	Height
cg01678321	rs72794132	mQTL, COPD	0.9572	0.959	5:150618993:C:T	1	418	chr5	150683530	SLC36A3;SLC36A3	-	COPD
cg01682021	rs4834995	mQTL, Height	0.9192	0.9997	4:144473865:T:A	0.2699	1032	chr4	144480376	LOC441046	+	Height
cg01682050	rs2738679	mQTL, Uterine_prolapse	0.9038	0.939	16:78504998:T:C	0.1407	833	chr16	78507474	WWOX;WWOX	-	Uterine_prolapse
cg01699148	rs12875311	mQTL, Height	0.9712	1	13:40342557:G:A	0.2979	357	chr13	40350843	COG6	+	Height
cg01699819	rs13242971	mQTL, GGT	0.9297	0.9974	7:1055515:C:T	0.9999	396	chr7	1052092	C7orf50;C7orf50;C7orf50	+	GGT
cg01702476	rs13324651	mQTL, Cystitis	0.8289	0.8653	3:2756816:G:A	1	184	chr3	2756732	CNTN4;CNTN4	-	Cystitis
cg01703390	rs35914861	mQTL, Height	0.8351	0.9803	13:36886170:C:G	0.4462	843	chr13	36873065	C13orf38;C13orf38;C13orf38;C13orf38;C13orf38;C13orf38	-	Height
cg01703896	rs12081	mQTL, Cataract	0.8819	0.9067	15:40618613:G:C	0.4964	602	chr15	40616964		-	Cataract
cg01704924	rs11170790	mQTL, EAS_CD	0.7234	0.7434	12:54437392:C:T	0.8575	323	chr12	54446996	HOXC4;HOXC4	+	EAS_CD
cg01705131	rs9470089	mQTL, Cholecystitis	0.793	0.8351	6:35733305:A:G	1	802	chr6	35732480		-	Cholecystitis
cg01714676	rs959510	mQTL, CRC	0.9388	0.9602	4:69357573:T:A	0.9984	802	chr4	69521424	UGT2B15	-	CRC
cg01715538	rs3013271	mQTL, Retinal_Detachment	0.7977	0.8702	6:170460876:G:C	1	1193	chr6	170468154		+	Retinal_Detachment
cg01718065	rs16982604	mQTL, Ileus	0.8936	0.9564	19:51771265:T:C	0.9998	211	chr19	51774429		-	Ileus
cg01719100	rs4908824	mQTL, Height	0.866	1	1:9256359:C:A	0.366	129	chr1	9255815		-	Height
cg01719210	rs3755342	mQTL, Depression	0.756	0.7757	2:71125441:G:A	0.3045	38	chr2	71128191	VAX2	-	Depression
cg01719822	rs11875097	mQTL, BrC	0.7717	0.8068	18:47214838:G:C	0.9668	918	chr18	47255234		+	BrC
cg01719825	rs4277405	mQTL, EAS_SCZ	0.9229	0.9398	17:61548918:C:T	0.9782	43	chr17	61548898		+	EAS_SCZ
cg01722420	rs28590240	mQTL, CRC	0.8271	0.8464	15:32993572:T:C	0.4444	206	chr15	32993763		+	CRC
cg01727419	rs11191829	mQTL, AST	0.8089	0.9568	10:105614452:G:T	1	1096	chr10	105616523	SH3PXD2A	+	AST
cg01727495	rs6686744	mQTL, EAS_CD	0.994	0.994	1:172788745:G:A	1	2	chr1	172787994		+	EAS_CD
cg01733438	rs873370	mQTL, EOS	0.7189	0.7613	17:75341404:G:A	0.1847	87	chr17	75276069	45909	+	EOS
cg01736962	rs2268405	mQTL, CHC	0.9171	0.9267	12:109589593:A:G	0.9898	593	chr12	109630099	ACACB	+	CHC
cg01740552	rs741804	mQTL, BAS	0.9997	1	10:89656156:A:C	1	326	chr10	89714113	PTEN;PTEN;PTEN	+	BAS
cg01741372	rs11246316	mQTL, PLT	0.9467	0.9799	11:805712:A:G	1	510	chr11	783889		+	PLT
cg01741616	rs16965356	mQTL, WBC	0.901	0.9576	17:36615582:T:C	1	66	chr17	36612298	ARHGAP23	-	WBC
cg01745275	rs16920030	mQTL, ALT	0.979	1	11:93928987:C:A	0.2465	202	chr11	93927425		-	ALT
cg01745599	rs6117416	mQTL, BtC	0.8837	0.9669	20:126730:C:T	0.9995	287	chr20	122629	DEFB126	-	BtC
cg01747664	rs144459378	mQTL, ATC_H03A	0.8283	0.8797	1:36611614:C:T	0.365	117	chr1	36614437	TRAPPC3	+	ATC_H03A
cg01749213	rs1378642	mQTL, ALP, Height	0.7328	0.7328	2:219950110:G:C	1	5	chr2	219906749	CCDC108;CCDC108	+	ALP
cg01749213	rs1378642	mQTL, ALP, Height	0.7328	0.7328	2:219950110:G:C	1	5	chr2	219906749	CCDC108;CCDC108	+	Height
cg01751320	rs2144827	mQTL, BAS	0.9908	1	14:23587231:G:A	0.7608	127	chr14	23574656		-	BAS
cg01753815	rs1024716	mQTL, ATC_N02C	0.7542	0.7619	7:157213644:C:T	0.9968	253	chr7	157225818		-	ATC_N02C
cg01753936	rs4799379	mQTL, HepC	0.7932	0.844	18:32848130:G:A	0.3951	514	chr18	32847640	ZSCAN30;ZSCAN30;ZSCAN30;ZSCAN30	+	HepC
cg01755841	rs7250872	mQTL, ATC_C02	0.8807	0.9212	19:1811603:C:T	0.9954	21	chr19	1811874	ATP8B3;ATP8B3;ATP8B3;ATP8B3;ATP8B3	+	ATC_C02
cg01755850	rs2974426	mQTL, Acute_Pancreatitis	0.7188	0.7356	5:168279140:A:G	0.9994	342	chr5	168287129	SLIT3;SLIT3	-	Acute_Pancreatitis
cg01758747	rs58700306	mQTL, Height	0.977	1	1:149995505:C:T	0.1793	10	chr1	149286330	LOC388692;FAM231D	+	Height
cg01759155	rs4906272	mQTL, T2D	0.8109	0.8908	14:103376031:C:T	0.5408	366	chr14	103388797	AMN	-	T2D
cg01761703	rs4700774	mQTL, GD	0.7089	0.7767	5:180434216:G:A	0.9927	245	chr5	180417980	BTNL3	-	GD
cg01762785	rs7287010	mQTL, AST	0.9318	0.951	22:42234937:C:T	1	1548	chr22	42226837		-	AST
cg01763702	rs2949204	mQTL, PLT	0.8326	0.9953	7:1200845:G:A	0.6214	238	chr7	1199903	ZFAND2A	+	PLT
cg01770232	rs1524107	mQTL, GD	0.9531	0.9843	7:22768219:C:T	1	787	chr7	22766155	IL6	+	GD
cg01770296	rs3002141	mQTL, GERD	0.7703	0.7892	1:222787302:C:T	0.999	193	chr1	222792554	MIA3	-	GERD
cg01770362	rs4064993	mQTL, BW	0.9903	0.9982	8:23381510:A:T	1	930	chr8	23385913	SLC25A37	+	BW
cg01773886	rs74537903	mQTL, Height	0.8046	0.9352	18:34046748:T:C	1	592	chr18	33883433	FHOD3;FHOD3;FHOD3	-	Height
cg01776926	rs7974638	mQTL, Height	0.7015	0.9948	12:116462700:G:C	0.4997	291	chr12	116560359	MED13L	-	Height
cg01777733	rs79240980	mQTL, ATC_C09	0.7434	0.7769	5:175760890:A:G	0.1097	213	chr5	175789614	KIAA1191;KIAA1191;KIAA1191;KIAA1191;KIAA1191;KIAA1191;KIAA1191;KIAA1191;KIAA1191;KIAA1191	+	ATC_C09
cg01780352	rs4119499	mQTL, Compression_Fracture	0.7795	0.9087	6:168877883:A:G	0.6082	418	chr6	168818817		+	Compression_Fracture
cg01782798	rs117414038	mQTL, Height	0.9468	0.9964	16:70654604:C:T	0.73	110	chr16	70680365	IL34	-	Height
cg01784063	rs2688482	mQTL, Asthma	0.8419	0.9044	3:195529118:T:C	1	19	chr3	195486805	MUC4;MUC4;MUC4	+	Asthma
cg01784265	rs6845866	mQTL, Hearing_Loss	0.7776	0.7956	4:25080631:C:T	1	609	chr4	25080650		-	Hearing_Loss
cg01785096	rs945508	mQTL, Height	0.8907	0.9107	1:156907081:T:C	0.6169	14	chr1	156957993	ARHGEF11;ARHGEF11	-	Height
cg01790274	rs120858	mQTL, ATC_C10AA	0.9018	0.9999	9:136200810:G:A	0.9928	200	chr9	136241020	SURF4	+	ATC_C10AA
cg01798097	rs6509146	mQTL, AST	0.7332	0.7744	19:44646572:G:A	0.9449	1074	chr19	44644849	ZNF234;ZNF234	-	AST
cg01798149	rs12928404	mQTL, Urticaria	0.8169	0.8937	16:28847246:T:C	1	748	chr16	28751111		-	Urticaria
cg01803575	rs35132399	mQTL, EAS_SCZ	0.8363	0.9231	19:33961306:T:C	0.4926	431	chr19	33951635	PEPD;PEPD;PEPD	-	EAS_SCZ
cg01804382	rs73475500	mQTL, Hypothyroidism	0.7137	0.734	6:47306414:G:A	0.1772	48	chr6	47278002	TNFRSF21	+	Hypothyroidism
cg01804434	rs4852088	mQTL, Chronic_Sinusitis	0.9125	0.9674	2:240456946:T:C	1	104	chr2	240456931		-	Chronic_Sinusitis
cg01804478	rs2268405	mQTL, CHC	0.9004	0.9115	12:109589593:A:G	0.4186	223	chr12	109673039	ACACB	-	CHC
cg01804827	rs151796	mQTL, CHB	0.7796	0.8049	5:126841120:C:T	0.3363	391	chr5	126853558	PRRC1	-	CHB
cg01807317	rs11146267	mQTL, Subarachnoid_Hemorrhage	0.7542	0.7571	10:134064252:C:G	1	310	chr10	134099281	STK32C	+	Subarachnoid_Hemorrhage
cg01811815	rs9314892	mQTL, Goiter	0.7718	0.7858	13:114873368:A:G	0.9057	565	chr13	114881103	RASA3	+	Goiter
cg01812434	rs28383314	mQTL, Nephrotic_Syndrome	0.9301	0.9979	6:32587213:T:C	1	6663	chr6	32526702	HLA-DRB6	+	Nephrotic_Syndrome
cg01813171	rs7763052	mQTL, Cirrhosis	0.8164	0.9804	6:29915170:G:A	0.9884	7577	chr6	29762010	HCG4	-	Cirrhosis
cg01815645	rs3104418	mQTL, LYM	0.7057	1	6:32581021:G:A	0.2362	8591	chr6	32548627	HLA-DRB1	+	LYM
cg01821429	rs79848507	mQTL, EsC	0.712	0.7365	3:193922184:C:A	1	163	chr3	193922273		-	EsC
cg01824180	rs3625	mQTL, BMI	0.8973	0.9261	14:75904660:A:G	0.9773	287	chr14	75897762	JDP2;JDP2;JDP2;JDP2	+	BMI
cg01824412	rs11758742	mQTL, Intracerebral_Hemorrhage	0.9422	0.9477	6:170405021:A:C	0.7726	57	chr6	170405893		-	Intracerebral_Hemorrhage
cg01826354	rs9911006	mQTL, Ect_preg	0.8718	0.8793	17:80992267:A:G	0.9812	269	chr17	81006497	B3GNTL1	-	Ect_preg
cg01829163	rs4265809	mQTL, BAS	0.7315	0.7506	16:87870866:T:C	1	332	chr16	87871160	SLC7A5	-	BAS
cg01830450	rs74019872	mQTL, ATC_R03BA	0.7324	0.7835	15:68586590:C:T	1	117	chr15	68572302	FEM1B	+	ATC_R03BA
cg01830463	rs10902453	mQTL, Bronchitis	0.912	0.9473	12:132297091:T:G	0.9826	517	chr12	132317128	MMP17	-	Bronchitis
cg01840860	rs757228	mQTL, ATC_H03A	0.859	0.8766	19:1101992:A:G	1	97	chr19	1102868	GPX4;GPX4	+	ATC_H03A
cg01844757	rs11743316	mQTL, Periodontal_Disease	0.7946	0.8135	5:112420569:C:T	0.9774	1014	chr5	112420653	MCC;MCC	+	Periodontal_Disease
cg01866551	rs524707	mQTL, ATC_A02B	0.8069	0.9301	6:10742103:C:T	0.4674	98	chr6	10745521		+	ATC_A02B
cg01869028	rs62470932	mQTL, WBC	0.7636	0.9921	7:65425517:C:T	0.9818	1719	chr7	65579095	CRCP;CRCP;CRCP;CRCP;CRCP	-	WBC
cg01869273	rs113645544	mQTL, MCV	0.8033	0.9297	2:112662040:G:A	0.1028	64	chr2	112656949	MERTK	+	MCV
cg01869896	rs12072037	mQTL, Height	0.8619	0.8944	1:40420206:C:A	0.7217	341	chr1	40420299	MFSD2A;MFSD2A	-	Height
cg01870646	rs9804048	mQTL, Height	0.7347	1	1:184206564:T:C	0.5373	148	chr1	184241950		-	Height
cg01877961	rs9719259	mQTL, PAD	0.9125	0.9163	7:942432:G:A	1	115	chr7	940962	ADAP1	+	PAD
cg01878651	rs227235	mQTL, Epilepsy	0.7232	0.7233	6:168420258:C:T	1	26	chr6	168420296	KIF25;KIF25	-	Epilepsy
cg01880569	rs16957889	mQTL, HDLC, TG	0.7038	0.774	16:82658261:A:G	0.9951	223	chr16	82660328	CDH13	-	HDLC
cg01880569	rs16957889	mQTL, HDLC, TG	0.7038	0.774	16:82658261:A:G	0.9951	223	chr16	82660328	CDH13	-	TG
cg01882933	rs4700774	mQTL, GD	0.7094	0.7776	5:180434216:G:A	0.6631	481	chr5	180467044	BTNL9	-	GD
cg01884057	rs10182181	mQTL, Asthma, BMI, EOS, Height	0.7875	0.9136	2:25150296:A:G	1	1089	chr2	25150051		+	Asthma
cg01884057	rs10182181	mQTL, Asthma, BMI, EOS, Height	0.7875	0.9136	2:25150296:A:G	1	1089	chr2	25150051		+	BMI
cg01884057	rs10182181	mQTL, Asthma, BMI, EOS, Height	0.7875	0.9136	2:25150296:A:G	1	1089	chr2	25150051		+	EOS
cg01884057	rs10182181	mQTL, Asthma, BMI, EOS, Height	0.7875	0.9136	2:25150296:A:G	1	1089	chr2	25150051		+	Height
cg01886988	rs10902135	mQTL, ALP	0.9379	1	11:353110:A:T	0.6583	109	chr11	312560	IFITM1	+	ALP
cg01888601	rs7121264	mQTL, Glaucoma	0.8612	0.9971	11:47730148:G:A	0.3029	2387	chr11	47736182	AGBL2	+	Glaucoma
cg01891077	rs61069274	mQTL, ALT, GGT	0.7052	0.9696	5:156771508:C:A	0.8523	562	chr5	156771488	FNDC9;CYFIP2;CYFIP2;CYFIP2;CYFIP2	-	ALT
cg01891077	rs61069274	mQTL, ALT, GGT	0.7052	0.9696	5:156771508:C:A	0.8523	562	chr5	156771488	FNDC9;CYFIP2;CYFIP2;CYFIP2;CYFIP2	-	GGT
cg01891209	rs59665418	mQTL, Pollinosis	0.7443	0.8803	1:44383487:T:C	0.1977	575	chr1	44401222	ARTN;ARTN;ARTN;ARTN;ARTN;ARTN	-	Pollinosis
cg01892389	rs999613	mQTL, Hyperthyroidism	0.7537	0.803	6:158448229:C:T	1	946	chr6	158448301	SYNJ2;SYNJ2	+	Hyperthyroidism
cg01894743	rs9811568	mQTL, ATC_N02C	0.8337	0.8734	3:133614517:C:A	0.9446	70	chr3	133614786	RAB6B	-	ATC_N02C
cg01895439	rs942024	mQTL, Height, Spinal_canal_stenosis	0.8493	0.9133	14:102979463:C:T	0.4442	361	chr14	102974240	ANKRD9	+	Height
cg01895439	rs942024	mQTL, Height, Spinal_canal_stenosis	0.8493	0.9133	14:102979463:C:T	0.4442	361	chr14	102974240	ANKRD9	+	Spinal_canal_stenosis
cg01898564	rs2023695	mQTL, BW	0.7796	0.986	16:20882839:G:A	0.6425	1119	chr16	20881802	DCUN1D3	-	BW
cg01898587	rs2562059	mQTL, MI	0.751	0.7673	16:87638855:C:G	0.8743	49	chr16	87635299	JPH3;JPH3;JPH3;JPH3	-	MI
cg01900181	rs55798926	mQTL, GERD	0.7447	0.7839	11:84432185:C:T	0.5611	353	chr11	84148955	DLG2;DLG2;DLG2	-	GERD
cg01901706	rs2425191	mQTL, Constipation	0.7405	0.7689	20:34820813:T:C	0.9994	186	chr20	34820531	EPB41L1;EPB41L1	-	Constipation
cg01914428	rs73521132	mQTL, BMI, BW	0.7614	0.8071	11:70807576:A:G	1	405	chr11	70806388	SHANK2	-	BMI
cg01914428	rs73521132	mQTL, BMI, BW	0.7614	0.8071	11:70807576:A:G	1	405	chr11	70806388	SHANK2	-	BW
cg01921126	rs3741204	mQTL, T2D	0.9583	0.9786	11:2169908:T:C	0.9995	279	chr11	2171026	IGF2;INS-IGF2;INS-IGF2	-	T2D
cg01922437	rs11176499	mQTL, Ringworm	0.807	0.8318	12:67358566:C:T	1	494	chr12	67461690		+	Ringworm
cg01928078	rs9975738	mQTL, Ringworm	0.7697	0.8214	21:34602246:T:G	0.6971	277	chr21	34638373	IL10RB	-	Ringworm
cg01932247	rs4128858	mQTL, Hyperthyroidism	0.8962	0.8972	12:118501598:G:A	1	449	chr12	118501232		-	Hyperthyroidism
cg01932519	rs73043124	mQTL, Keloid	0.7027	0.7304	3:16456557:G:A	0.9999	248	chr3	16456365	RFTN1	-	Keloid
cg01936839	rs62454419	mQTL, HDLC	0.834	0.8973	7:27189446:C:T	0.9991	760	chr7	27198896		+	HDLC
cg01937628	rs3769321	mQTL, Hypertrophic_Cardiomyopathy	0.8393	0.9183	2:173432354:A:G	0.421	624	chr2	173419909	PDK1;PDK1;PDK1;PDK1	-	Hypertrophic_Cardiomyopathy
cg01938422	rs77084091	mQTL, TG	0.9212	0.9926	1:35659850:C:T	0.8583	1136	chr1	35659480	SFPQ	-	TG
cg01939613	rs58808199	mQTL, LuC	0.8598	0.8697	2:191016557:A:G	1	113	chr2	191014164	C2orf88;C2orf88	-	LuC
cg01941027	rs6757224	mQTL, ATC_N06A	0.954	0.9787	2:43370335:A:G	0.5038	94	chr2	43372366		+	ATC_N06A
cg01942254	rs11065386	mQTL, EAS_SCZ	0.9488	0.9844	12:121427490:T:C	0.926	207	chr12	121427430	HNF1A	+	EAS_SCZ
cg01943813	rs2760140	mQTL, ALP	0.7459	1	6:24481039:A:G	0.2487	124	chr6	24495061	ALDH5A1;ALDH5A1	+	ALP
cg01945183	rs707916	mQTL, Urolithiasis	0.8978	0.993	6:31697558:G:A	0.7554	711	chr6	31696867	DDAH2	+	Urolithiasis
cg01946656	rs7094651	mQTL, EsC	0.8195	0.8735	10:71119003:A:G	0.5724	439	chr10	71086072	HK1;HK1;HK1;HK1;HK1	+	EsC
cg01950077	rs882072	mQTL, BAS	0.7899	0.9999	6:109611806:A:G	0.068	1284	chr6	109610932		+	BAS
cg01950192	rs10481096	mQTL, Pneumothorax	0.7386	0.7728	8:101862483:T:C	0.1889	50	chr8	101862766		-	Pneumothorax
cg01959516	rs13220392	mQTL, Varicose	0.814	0.877	6:2407741:C:A	0.9472	578	chr6	2449276		+	Varicose
cg01960096	rs6686367	mQTL, Height	0.7869	1	1:156981348:G:A	0.357	213	chr1	157012966	ARHGEF11;ARHGEF11	+	Height
cg01961211	rs7317038	mQTL, PLT	0.8321	0.9909	13:114012898:C:T	0.9967	104	chr13	114014065	GRTP1	+	PLT
cg01962869	rs171644	mQTL, TG	0.8794	0.9386	5:172499339:C:T	0.953	326	chr5	172482723	C5orf41;C5orf41;C5orf41	+	TG
cg01968799	rs594741	mQTL, CHF, Herpes	0.8377	0.8427	10:5988219:G:A	1	314	chr10	5987801		-	CHF
cg01968799	rs594741	mQTL, CHF, Herpes	0.8377	0.8427	10:5988219:G:A	1	314	chr10	5987801		-	Herpes
cg01969278	rs4948496	mQTL, MI	0.715	0.7498	10:63805617:T:C	0.4724	309	chr10	63808948	ARID5B;ARID5B	-	MI
cg01971407	rs11246116	mQTL, ALP	0.9797	1	11:353543:G:A	0.6384	121	chr11	313624	IFITM1	-	ALP
cg01973695	rs695113	mQTL, BAS, Mastopathy	0.7004	0.7229	11:128562098:C:T	1	289	chr11	128560328		-	BAS
cg01973695	rs695113	mQTL, BAS, Mastopathy	0.7004	0.7229	11:128562098:C:T	1	289	chr11	128560328		-	Mastopathy
cg01974091	rs76442017	mQTL, Ileus	0.8408	0.9005	14:100578217:A:G	0.5017	460	chr14	100625027	DEGS2	-	Ileus
cg01975934	rs4242592	mQTL, ALP	0.96	1	8:119968975:T:G	0.2557	1030	chr8	119970761		-	ALP
cg01979298	rs584828	mQTL, BW, Dysentery, Height	0.8467	0.8916	17:38599230:C:T	0.5963	455	chr17	38589733		-	BW
cg01979298	rs584828	mQTL, BW, Dysentery, Height	0.8467	0.8916	17:38599230:C:T	0.5963	455	chr17	38589733		-	Dysentery
cg01979298	rs584828	mQTL, BW, Dysentery, Height	0.8467	0.8916	17:38599230:C:T	0.5963	455	chr17	38589733		-	Height
cg01981545	rs947734	mQTL, ATC_A10, HbA1c, T2D	0.7114	0.9349	6:137295951:T:C	0.0828	137	chr6	137296645		-	ATC_A10
cg01981545	rs947734	mQTL, ATC_A10, HbA1c, T2D	0.7114	0.9349	6:137295951:T:C	0.0828	137	chr6	137296645		-	HbA1c
cg01981545	rs947734	mQTL, ATC_A10, HbA1c, T2D	0.7114	0.9349	6:137295951:T:C	0.0828	137	chr6	137296645		-	T2D
cg01982088	rs61765001	mQTL, MCHC	0.7112	0.7327	1:4714995:A:G	0.6237	111	chr1	4714986	AJAP1;AJAP1	+	MCHC
cg01982597	rs10857500	mQTL, LuC	0.9351	0.9985	10:50725840:T:A	0.2499	369	chr10	50733420	ERCC6;PGBD3	-	LuC
cg01986263	rs242823	mQTL, Hypothyroidism	0.7479	0.7711	20:58657022:T:C	0.9999	72	chr20	58659848		-	Hypothyroidism
cg01988459	rs596874	mQTL, OvC	0.7721	0.9232	11:68630874:T:C	0.1746	227	chr11	68622903		+	OvC
cg01992765	rs762421	mQTL, EAS_IBD, EAS_CD	0.9387	0.9666	21:45615561:G:A	1	385	chr21	45622493		-	EAS_IBD
cg01992765	rs762421	mQTL, EAS_IBD, EAS_CD	0.9387	0.9666	21:45615561:G:A	1	385	chr21	45622493		-	EAS_CD
cg01998213	rs58434548	mQTL, BMI	0.9429	0.9461	7:19146843:C:G	0.9343	507	chr7	19149989		-	BMI
cg01999922	rs6705356	mQTL, PrC	0.7113	1	2:43788877:A:T	0.5456	467	chr2	43793396	THADA;THADA;THADA;THADA;THADA	+	PrC
cg02000211	rs28670010	mQTL, PLT	0.7492	0.9996	9:91449043:C:G	0.5686	574	chr9	91605865	S1PR3;C9orf47;C9orf47;C9orf47;C9orf47	+	PLT
cg02003183	rs10131251	mQTL, COPD	0.7759	0.7934	14:103422511:A:G	0.4611	133	chr14	103415882	CDC42BPB	+	COPD
cg02007534	rs2071341	mQTL, PLT	0.9342	0.9935	16:28913710:G:T	1	409	chr16	28939378		-	PLT
cg02007567	rs12921786	mQTL, Constipation	0.7047	0.746	16:10916189:T:C	0.2567	308	chr16	10912696	FAM18A	+	Constipation
cg02009673	rs7508186	mQTL, Varicose	0.766	0.7693	19:15135228:T:C	1	202	chr19	15135205		-	Varicose
cg02010004	rs4580814	mQTL, Cardiac_Valvular_Disease, MCHC	0.7802	0.8804	5:1113244:G:T	1	197	chr5	1159392		+	Cardiac_Valvular_Disease
cg02010004	rs4580814	mQTL, Cardiac_Valvular_Disease, MCHC	0.7802	0.8804	5:1113244:G:T	1	197	chr5	1159392		+	MCHC
cg02010906	rs2233959	mQTL, LYM	0.8945	1	6:31081065:T:C	1	1062	chr6	31062297		+	LYM
cg02014830	rs4731435	mQTL, ATC_C10AA	0.9492	0.951	7:127912044:T:C	1	163	chr7	127914745		+	ATC_C10AA
cg02020350	rs4801892	mQTL, Periodontal_Disease	0.7176	0.7344	19:52256501:A:G	0.5471	66	chr19	52255413	FPR1	-	Periodontal_Disease
cg02021012	rs7237059	mQTL, T2D	0.8051	0.9642	18:29958798:C:A	0.3197	498	chr18	29959346	GAREM;GAREM	-	T2D
cg02023728	rs1385601	mQTL, ALT	0.7489	0.9958	11:77936064:A:C	0.9672	1151	chr11	77925099	USP35	-	ALT
cg02024179	rs7336629	mQTL, HDLC	0.9155	0.924	13:28030735:G:C	0.6923	215	chr13	28025594	MTIF3;MTIF3;MTIF3;MTIF3	+	HDLC
cg02027969	rs2483578	mQTL, T2D	0.8446	0.8704	10:116346224:T:C	0.7697	222	chr10	116335404	ABLIM1;ABLIM1;ABLIM1	+	T2D
cg02028663	rs695113	mQTL, BAS, Mastopathy	0.701	0.7229	11:128562098:C:T	1	252	chr11	128557589		-	BAS
cg02028663	rs695113	mQTL, BAS, Mastopathy	0.701	0.7229	11:128562098:C:T	1	252	chr11	128557589		-	Mastopathy
cg02042026	rs73000965	mQTL, MCV	0.9998	1	11:113982321:T:A	1	192	chr11	113936782	ZBTB16;ZBTB16	+	MCV
cg02043966	rs2179010	mQTL, MCH, MCV	0.8192	0.8863	8:11664818:C:G	1	570	chr8	11665230	FDFT1;FDFT1;FDFT1;FDFT1;FDFT1;FDFT1;FDFT1;FDFT1;FDFT1;FDFT1;FDFT1	+	MCH
cg02043966	rs2179010	mQTL, MCH, MCV	0.8192	0.8863	8:11664818:C:G	1	570	chr8	11665230	FDFT1;FDFT1;FDFT1;FDFT1;FDFT1;FDFT1;FDFT1;FDFT1;FDFT1;FDFT1;FDFT1	+	MCV
cg02045685	rs6054724	mQTL, LYM	0.884	0.8956	20:7073125:C:T	1	145	chr20	7075412		-	LYM
cg02051599	rs16942253	mQTL, ATC_N02C	0.8047	0.8385	17:55805299:G:T	0.9996	214	chr17	55804630		+	ATC_N02C
cg02052956	rs4456758	mQTL, RBC	0.7809	0.9895	20:62422675:T:C	1	653	chr20	62455321		+	RBC
cg02053920	rs3778639	mQTL, Chronic_Renal_Failure	0.8703	0.93	6:31093776:A:G	1	4429	chr6	31093846	PSORS1C1	+	Chronic_Renal_Failure
cg02056245	rs10804401	mQTL, PrC	0.7436	0.7436	2:241914341:A:G	1	2	chr2	241923355		+	PrC
cg02056794	rs9883645	mQTL, Varicose	0.8459	0.8733	3:14345722:C:T	0.4868	308	chr3	14345836		-	Varicose
cg02058787	rs765630	mQTL, BW	0.8483	0.9976	20:35850996:G:A	1	572	chr20	35857341	RPN2;RPN2	+	BW
cg02061121	rs7015812	mQTL, MCV	0.8902	0.9963	8:145079534:C:G	0.9218	43	chr8	145096593	SPATC1;SPATC1	-	MCV
cg02063695	rs11578903	mQTL, RA	0.7562	0.9252	1:17377956:C:A	0.1575	416	chr1	17012568		-	RA
cg02063759	rs2361264	mQTL, Height	0.7686	1	1:119537621:C:T	0.5616	280	chr1	119543295		-	Height
cg02066322	rs17728338	mQTL, PsV	0.8794	0.8912	5:150478318:G:A	0.4554	112	chr5	150478162		+	PsV
cg02069243	rs2542710	mQTL, AST	0.9205	0.9999	5:39382261:A:G	0.2432	271	chr5	39369856		-	AST
cg02071572	rs6599309	mQTL, HDLC	0.7243	0.7631	4:1388115:C:G	0.5014	487	chr4	1403502		-	HDLC
cg02073162	rs117817705	mQTL, MCHC	0.8538	0.905	8:86303298:A:T	0.1727	871	chr8	86322830		+	MCHC
cg02073796	rs4904551	mQTL, ATC_C03	0.9491	0.9586	14:89808740:T:C	1	391	chr14	89809994	FOXN3;FOXN3	+	ATC_C03
cg02074763	rs35505133	mQTL, Ect_preg	0.7073	0.7297	10:11825785:T:C	0.9682	476	chr10	11825795		-	Ect_preg
cg02079273	rs1250090	mQTL, Retinitis_Pigmentosa	0.7613	0.807	4:1213697:T:C	0.6843	582	chr4	1407891		-	Retinitis_Pigmentosa
cg02080796	rs2836262	mQTL, Neuropathic_Bladder	0.7519	0.8593	21:39639867:T:C	0.5439	340	chr21	39678747		+	Neuropathic_Bladder
cg02082720	rs2069744	mQTL, EOS	0.8471	1	5:131994669:C:T	0.9981	334	chr5	132323674		-	EOS
cg02086310	rs3746332	mQTL, sCr	0.9219	0.9227	20:25039099:T:C	1	1098	chr20	25039719	ACSS1	-	sCr
cg02086546	rs12578595	mQTL, ATC_A10	0.9355	0.9991	12:27964996:C:T	0.1811	133	chr12	28021240		+	ATC_A10
cg02096552	rs34188904	mQTL, MI	0.8302	0.9547	1:223155280:G:A	0.9396	44	chr1	223168232	DISP1	+	MI
cg02100410	rs10454145	mQTL, Height	0.9032	0.9999	2:74725804:C:T	0.5348	135	chr2	74731354	LOC151534;LBX2	+	Height
cg02104700	rs3822263	mQTL, Back_pain	0.7482	0.7638	4:6697673:T:C	0.3291	140	chr4	6698168	S100P	-	Back_pain
cg02106991	rs267299	mQTL, EAS_SCZ	0.8982	0.9697	5:114619445:T:G	0.208	99	chr5	114645492		-	EAS_SCZ
cg02108796	rs7115312	mQTL, TBil	0.7138	0.8581	11:1521178:C:T	0.1638	264	chr11	1535903	HCCA2	+	TBil
cg02115302	rs7186985	mQTL, ATC_R03A	0.7557	0.9072	16:27249243:T:C	0.9998	217	chr16	27237719	NSMCE1	-	ATC_R03A
cg02118824	rs116938129	mQTL, Dilated_Cardiomyopathy	0.7586	0.9275	1:230567381:A:G	0.6376	90	chr1	230567414		-	Dilated_Cardiomyopathy
cg02125219	rs4640244	mQTL, Height	0.9954	1	17:21284223:A:G	1	91	chr17	21287048	KCNJ12	-	Height
cg02125400	rs45563533	mQTL, AST	0.724	0.9903	10:17758925:A:T	0.1162	453	chr10	17764629		-	AST
cg02128278	rs142556882	mQTL, Height, PP	0.8606	0.8729	16:89756344:G:A	1	463	chr16	89764314	SPATA2L	+	Height
cg02128278	rs142556882	mQTL, Height, PP	0.8606	0.8729	16:89756344:G:A	1	463	chr16	89764314	SPATA2L	+	PP
cg02129597	rs16965356	mQTL, WBC	0.901	0.9576	17:36615582:T:C	1	236	chr17	36624613	ARHGAP23	-	WBC
cg02130027	rs4715018	mQTL, Height	0.8106	0.9941	6:47441871:T:C	0.1478	599	chr6	47444894	CD2AP	-	Height
cg02133383	rs2290403	mQTL, AA	0.7876	0.8171	4:942006:G:A	0.9844	730	chr4	941998	TMEM175;TMEM175;TMEM175;TMEM175;TMEM175;TMEM175;TMEM175	-	AA
cg02138098	rs12567763	mQTL, NEU	0.7316	0.8067	1:2042336:G:A	1	285	chr1	2040968	PRKCZ;PRKCZ;PRKCZ	-	NEU
cg02138953	rs2633298	mQTL, EAS_CD	0.9098	0.9572	10:75666339:C:G	1	928	chr10	75666279		+	EAS_CD
cg02140269	rs10468858	mQTL, PLT	0.8181	0.963	18:43577865:G:C	0.9992	940	chr18	43578114	PSTPIP2	-	PLT
cg02141084	rs6487361	mQTL, Cholelithiasis	0.7769	0.8293	12:8915256:T:A	0.8555	139	chr12	8834151		+	Cholelithiasis
cg02144516	rs2649588	mQTL, ATC_M05B, Height	0.9103	0.9817	1:1314015:C:T	1	148	chr1	1311909	AURKAIP1;AURKAIP1;AURKAIP1	+	ATC_M05B
cg02144516	rs2649588	mQTL, ATC_M05B, Height	0.9103	0.9817	1:1314015:C:T	1	148	chr1	1311909	AURKAIP1;AURKAIP1;AURKAIP1	+	Height
cg02145213	rs7792906	mQTL, BMI, BW	0.8608	0.863	7:76638258:C:T	1	782	chr7	76609946	PMS2L11	-	BMI
cg02145213	rs7792906	mQTL, BMI, BW	0.8608	0.863	7:76638258:C:T	1	782	chr7	76609946	PMS2L11	-	BW
cg02145916	rs10956390	mQTL, Polycystic_Kidney_Disease	0.8084	0.9546	8:128808839:T:C	0.9992	237	chr8	128806082	PVT1	-	Polycystic_Kidney_Disease
cg02148324	rs219231	mQTL, Height	0.779	0.9871	7:150941721:T:C	1	96	chr7	150925493	ABCF2;ABCF2	+	Height
cg02148612	rs72761018	mQTL, MCV	0.7869	0.8188	1:248011903:A:G	0.786	43	chr1	248018816		-	MCV
cg02149069	rs1060619	mQTL, RBC	0.9253	0.9983	12:6644781:T:C	0.9733	370	chr12	6649733	IFFO1;IFFO1;IFFO1	+	RBC
cg02150928	rs751229	mQTL, CeAn	0.7959	0.8519	1:231768539:A:G	0.4048	45	chr1	232065736	DISC1-IT1;DISC1;DISC1;DISC1;DISC1;DISC1;DISC1;DISC1;DISC1;DISC1;TSNAX-DISC1	-	CeAn
cg02151250	rs116795651	mQTL, ATC_S01E	0.7373	0.9792	4:128007713:C:T	0.4369	950	chr4	128061714		+	ATC_S01E
cg02153172	rs1325659	mQTL, TP	0.7444	0.7967	13:50161042:A:G	0.9361	1482	chr13	50114789	RCBTB1	-	TP
cg02169538	rs2134415	mQTL, PLT	0.7397	0.9996	9:91460043:T:A	0.1997	408	chr9	91604734	C9orf47;C9orf47	+	PLT
cg02171905	rs147913649	mQTL, Height	0.7831	0.9979	15:67020906:A:C	0.4163	184	chr15	67035337	SMAD6;SMAD6;SMAD6	-	Height
cg02179707	rs5749695	mQTL, CHF	0.7508	0.7623	22:34324755:A:G	1	254	chr22	34336727		-	CHF
cg02183757	rs4683637	mQTL, ATC_H03A	0.8114	0.8392	3:141587740:C:G	0.9405	447	chr3	141594088	ATP1B3	-	ATC_H03A
cg02184505	rs2377971	mQTL, Ca	0.7689	0.9949	10:50497818:G:A	0.9999	899	chr10	50496614		+	Ca
cg02190383	rs146282549	mQTL, TC	0.7772	0.7772	11:61675121:T:C	1	12	chr11	61725666	BEST1;BEST1	+	TC
cg02191674	rs61782280	mQTL, SLE	0.7956	0.8218	1:39408583:G:A	0.4179	264	chr1	39428263		-	SLE
cg02193461	rs2279668	mQTL, Cardiac_Valvular_Disease	0.8287	0.9034	7:128511731:C:A	1	998	chr7	128510318		-	Cardiac_Valvular_Disease
cg02196379	rs246221	mQTL, MCHC	0.9719	0.9998	16:16138322:T:C	0.3021	205	chr16	16215875	ABCC1;ABCC1;ABCC1;ABCC1;ABCC1	+	MCHC
cg02196997	rs6718184	mQTL, Height	0.7288	0.9998	2:74873305:C:G	0.9882	163	chr2	74868344	M1AP;M1AP;M1AP	-	Height
cg02197387	rs7271530	mQTL, EAS_UC	0.7073	0.7156	20:62727915:C:T	1	173	chr20	62694005	TCEA2;TCEA2	+	EAS_UC
cg02201239	rs78751202	mQTL, ALP	0.7237	0.9093	11:134286609:T:C	0.4582	83	chr11	134286475		+	ALP
cg02207200	rs7830488	mQTL, Allergic_Rhinitis, Asthma	0.7587	0.7981	8:17354248:G:C	0.3755	225	chr8	17353980	SLC7A2	-	Allergic_Rhinitis
cg02207200	rs7830488	mQTL, Allergic_Rhinitis, Asthma	0.7587	0.7981	8:17354248:G:C	0.3755	225	chr8	17353980	SLC7A2	-	Asthma
cg02207362	rs35833268	mQTL, Goiter	0.8612	0.9196	18:68076102:G:A	0.8702	272	chr18	68080793		+	Goiter
cg02210466	rs6829190	mQTL, JRA	0.7649	0.8111	4:121984023:C:T	0.1175	675	chr4	121994412	NDNF	+	JRA
cg02215217	rs4460624	mQTL, GB_polyp	0.8162	0.8856	1:240507412:C:T	0.3802	44	chr1	240457920	FMN2;FMN2	+	GB_polyp
cg02219447	rs7165537	mQTL, Pharyngeal_Laryngeal_Cancer	0.7586	0.8807	15:86226666:G:T	0.1771	520	chr15	86171166	AKAP13;AKAP13;AKAP13	-	Pharyngeal_Laryngeal_Cancer
cg02222982	rs3741168	mQTL, MCH	0.9668	1	11:67235351:A:G	0.7997	535	chr11	67207599	CORO1B;CORO1B	+	MCH
cg02224369	rs75554918	mQTL, Ca	0.9266	0.9465	11:33786593:G:A	0.9999	251	chr11	33758529	CD59;CD59;CD59;CD59	+	Ca
cg02225599	rs6976129	mQTL, PP	0.7387	0.914	7:27177746:C:T	0.676	345	chr7	27143252	HOXA2	+	PP
cg02234352	rs2979181	mQTL, ATC_H03A	0.7619	0.8261	8:8323088:A:T	0.6119	363	chr8	7571936	FAM90A13;FAM90A14	+	ATC_H03A
cg02234983	rs10791160	mQTL, Achilles_tendon_rupture	0.7119	0.7413	11:131519897:C:A	0.3847	342	chr11	131533548	C11orf39;NTM	+	Achilles_tendon_rupture
cg02240291	rs219231	mQTL, Height	0.8272	0.9878	7:150941721:T:C	0.6091	24	chr7	150943825	SMARCD3;SMARCD3;SMARCD3	+	Height
cg02245875	rs3790315	mQTL, AA, DM_Nephropathy	0.7305	0.7928	20:17630045:C:T	0.9992	209	chr20	17552881	DSTN;DSTN	-	AA
cg02245875	rs3790315	mQTL, AA, DM_Nephropathy	0.7305	0.7928	20:17630045:C:T	0.9992	209	chr20	17552881	DSTN;DSTN	-	DM_Nephropathy
cg02245987	rs10876971	mQTL, HDLC	0.8002	0.8412	12:57694732:T:A	0.2001	144	chr12	57645555	STAC3;STAC3;STAC3;STAC3	+	HDLC
cg02248729	rs1051855	mQTL, Pleurisy	0.8736	0.9072	17:80561324:T:C	0.9978	184	chr17	80555018	FOXK2	+	Pleurisy
cg02249088	rs10893845	mQTL, RA	0.7531	0.8057	11:128186882:T:G	1	759	chr11	128187057		+	RA
cg02253142	rs7175017	mQTL, WBC	0.7056	0.8684	15:52048326:C:T	1	2093	chr15	52048211	TMOD2;TMOD2	+	WBC
cg02264733	rs11864655	mQTL, Cardiac_Valvular_Disease	0.8421	0.8644	16:579900:A:G	1	204	chr16	588086	SOLH	-	Cardiac_Valvular_Disease
cg02268951	rs7317038	mQTL, PLT	0.8549	0.9909	13:114012898:C:T	0.9965	110	chr13	114018864	GRTP1	+	PLT
cg02269161	rs11041106	mQTL, Ped_asthma	0.7934	0.8282	11:6950552:A:G	0.5103	493	chr11	7273154	SYT9	-	Ped_asthma
cg02269477	rs947680	mQTL, Diphtheria	0.7155	0.7568	9:121088489:G:A	0.4024	346	chr9	121080737		-	Diphtheria
cg02270390	rs16844299	mQTL, TC	0.9486	0.9567	1:235109359:T:C	0.7915	16	chr1	235109031		-	TC
cg02271827	rs7571160	mQTL, Glaucoma	0.935	0.9901	2:56001698:T:A	0.2191	288	chr2	55998601		-	Glaucoma
cg02279153	rs6700266	mQTL, GGT	0.8025	1	1:178508930:G:A	0.9507	418	chr1	178507396		+	GGT
cg02284433	rs11230729	mQTL, ATC_C08	0.9831	0.9951	11:61278918:C:T	0.999	16	chr11	61280813		+	ATC_C08
cg02287004	rs16984963	mQTL, Height	0.7465	0.9961	2:18603586:G:T	0.1341	468	chr2	18606480		+	Height
cg02291466	rs2608293	mQTL, Height	0.7517	0.9851	7:150931268:C:G	0.9277	71	chr7	150929492	CHPF2	-	Height
cg02297063	rs2286400	mQTL, AST	0.8374	0.8904	19:1132007:G:T	0.3962	21	chr19	1132389	SBNO2;SBNO2	+	AST
cg02297974	rs1863968	mQTL, Hypothyroidism	0.7051	0.7224	5:5146395:A:G	0.8419	155	chr5	5146447	ADAMTS16	-	Hypothyroidism
cg02300356	rs113902281	mQTL, NEU	0.9278	0.9479	1:2027973:C:T	1	133	chr1	2027983	PRKCZ;PRKCZ	-	NEU
cg02301830	rs17035311	mQTL, Ca	0.8183	0.9074	4:106066293:A:C	0.8278	779	chr4	106066199	TET2	+	Ca
cg02304285	rs3740484	mQTL, Hashimoto_Disease	0.9232	0.9244	10:102747363:G:T	0.9999	22	chr10	102747340	C10orf2;C10orf2;C10orf2;C10orf2;MRPL43;MRPL43;MRPL43;C10orf2;C10orf2;MRPL43;C10orf2;C10orf2	-	Hashimoto_Disease
cg02313495	rs539846	mQTL, BW	0.7151	0.7633	15:40397936:G:T	1	339	chr15	40398007	BMF;BMF;BMF;BMF	+	BW
cg02313554	rs28481964	mQTL, Uterine_prolapse	0.7942	0.8556	10:125737779:C:T	0.2882	458	chr10	125731617		+	Uterine_prolapse
cg02322434	rs17095104	mQTL, ATC_L04, RA	0.7027	0.7213	14:99712697:T:C	0.8535	27	chr14	99717302	BCL11B;BCL11B;BCL11B;BCL11B	+	ATC_L04
cg02322434	rs17095104	mQTL, ATC_L04, RA	0.7027	0.7213	14:99712697:T:C	0.8535	27	chr14	99717302	BCL11B;BCL11B;BCL11B;BCL11B	+	RA
cg02329916	rs2855972	mQTL, Acute_Pancreatitis	0.7078	0.8103	7:142463921:C:A	1	351	chr7	142457299	PRSS1	-	Acute_Pancreatitis
cg02335141	rs1571878	mQTL, ATC_L04, Chronic_Sinusitis, RA	0.7725	0.8247	6:167540842:C:T	0.5679	336	chr6	167551083	CCR6;CCR6	+	ATC_L04
cg02335141	rs1571878	mQTL, ATC_L04, Chronic_Sinusitis, RA	0.7725	0.8247	6:167540842:C:T	0.5679	336	chr6	167551083	CCR6;CCR6	+	Chronic_Sinusitis
cg02335141	rs1571878	mQTL, ATC_L04, Chronic_Sinusitis, RA	0.7725	0.8247	6:167540842:C:T	0.5679	336	chr6	167551083	CCR6;CCR6	+	RA
cg02335517	rs1524107	mQTL, GD	0.9532	0.9843	7:22768219:C:T	0.9742	703	chr7	22768438	IL6	-	GD
cg02336919	rs1249474	mQTL, OvC	0.8925	0.9659	11:68654774:C:T	0.6634	397	chr11	68694943	IGHMBP2	-	OvC
cg02344636	rs6746	mQTL, Intracerebral_Hemorrhage	0.8243	0.8531	12:122233375:C:T	0.9998	60	chr12	122269184	SETD1B	+	Intracerebral_Hemorrhage
cg02349468	rs4458624	mQTL, Cardiac_Valvular_Disease, MCHC	0.8767	0.9381	5:1109314:G:C	0.971	104	chr5	1093661	SLC12A7	-	Cardiac_Valvular_Disease
cg02349468	rs4458624	mQTL, Cardiac_Valvular_Disease, MCHC	0.8767	0.9381	5:1109314:G:C	0.971	104	chr5	1093661	SLC12A7	-	MCHC
cg02349785	rs610497	mQTL, Height	0.9855	1	11:65765551:C:T	0.4511	999	chr11	65778967	CST6	-	Height
cg02355924	rs16855951	mQTL, Pneumothorax	0.7065	0.7295	2:217217913:G:C	0.9998	118	chr2	217168467	45720	-	Pneumothorax
cg02359589	rs7220442	mQTL, ATC_C09	0.7601	0.7788	17:8040462:A:C	0.3087	76	chr17	8045663	PER1	-	ATC_C09
cg02360587	rs8069670	mQTL, Height	0.8238	0.9426	17:64280719:G:A	0.8698	1741	chr17	64575563	PRKCA	+	Height
cg02366262	rs12576704	mQTL, Cirrhosis	0.8613	0.8794	11:121299288:G:A	0.9998	70	chr11	121297716		+	Cirrhosis
cg02372145	rs407329	mQTL, Acute_Renal_Failure	0.8609	0.926	8:23603336:T:C	0.9966	634	chr8	23605543		+	Acute_Renal_Failure
cg02372723	rs7396592	mQTL, WBC	0.89	0.9982	11:48100837:T:C	0.823	1658	chr11	48103048	PTPRJ;PTPRJ	-	WBC
cg02374486	rs3758563	mQTL, Acute_Pancreatitis	0.8592	0.9294	10:72362589:A:G	0.9339	311	chr10	72362809	PRF1;PRF1	-	Acute_Pancreatitis
cg02376097	rs635299	mQTL, Height	0.8505	0.921	19:46274171:A:C	0.9978	675	chr19	46275166	DMPK;DMPK;DMPK;DMPK	+	Height
cg02384251	rs12508446	mQTL, ATC_M05B	0.7118	0.7388	4:1198957:C:T	0.8996	751	chr4	1205914	CTBP1;CTBP1	+	ATC_M05B
cg02386311	rs393276	mQTL, PrC	0.7676	0.7877	16:12077039:T:C	0.9193	191	chr16	12073297	RUNDC2A	+	PrC
cg02387010	rs6504474	mQTL, TBil	0.7292	0.7385	17:64944345:A:C	1	254	chr17	64944270		+	TBil
cg02387701	rs72926459	mQTL, UA	0.9322	1	11:67811963:G:T	0.9997	182	chr11	67810303	TCIRG1;TCIRG1	+	UA
cg02388468	rs9277464	mQTL, CHB	0.7262	1	6:33053352:C:T	0.2124	6142	chr6	33095664	HLA-DPB2	+	CHB
cg02390408	rs118084622	mQTL, RBC	0.7842	0.8189	1:47991222:G:C	0.2215	164	chr1	47987281		-	RBC
cg02390588	rs146050188	mQTL, Height	0.7496	1	12:53690894:G:A	1	86	chr12	53722253	SP7	-	Height
cg02394317	rs10741631	mQTL, Cystitis	0.7211	0.7295	11:13984720:A:C	1	552	chr11	13983989	SPON1	-	Cystitis
cg02396325	rs501002	mQTL, AA	0.7583	0.8655	7:41524616:G:T	0.2155	168	chr7	41732210	INHBA-AS1;INHBA-AS1;INHBA	+	AA
cg02400942	rs4503758	mQTL, ALP	0.7334	0.9569	15:76017172:C:T	1	467	chr15	76006125	CSPG4	+	ALP
cg02402423	rs1455434	mQTL, TBil	0.9092	0.9453	19:41257046:G:T	1	583	chr19	41255444	C19orf54;SNRPA	-	TBil
cg02405213	rs7046511	mQTL, BAS	0.7123	0.8452	9:5045695:C:T	0.9999	970	chr9	5042618	JAK2	-	BAS
cg02407048	rs10953236	mQTL, HbA1c	0.7344	0.7511	7:77046222:C:T	1	1052	chr7	77046134	PION	-	HbA1c
cg02410245	rs1060619	mQTL, RBC	0.9254	0.9983	12:6644781:T:C	1	377	chr12	6649349	IFFO1;IFFO1;IFFO1	+	RBC
cg02410867	rs17708984	mQTL, PLT	0.9937	0.9939	19:16194504:G:A	1	44	chr19	16198843	TPM4;TPM4	-	PLT
cg02413874	rs12917907	mQTL, MON	0.8038	0.8043	16:405866:C:T	1	414	chr16	433641	LOC100134368	+	MON
cg02414742	rs15350	mQTL, Height	0.8155	0.9987	18:77211764:T:C	0.9997	177	chr18	77201586	NFATC1;NFATC1;NFATC1;NFATC1;NFATC1;NFATC1;NFATC1;NFATC1;NFATC1;NFATC1	-	Height
cg02416993	rs2649588	mQTL, ATC_M05B, Height	0.9103	0.9817	1:1314015:C:T	1	137	chr1	1299759	MXRA8	+	ATC_M05B
cg02416993	rs2649588	mQTL, ATC_M05B, Height	0.9103	0.9817	1:1314015:C:T	1	137	chr1	1299759	MXRA8	+	Height
cg02420130	rs2301272	mQTL, SAP	0.9083	0.9982	15:74286482:C:T	1	905	chr15	74286415	PML;PML;PML;PML;PML;PML;PML;PML;PML;STOML1	-	SAP
cg02420582	rs911529	mQTL, EOS	0.7646	0.996	20:31146939:A:G	0.3291	470	chr20	31148602	NOL4L	+	EOS
cg02425257	rs3759739	mQTL, EAS_IBD	0.8057	0.8316	14:75743011:A:G	0.1453	44	chr14	75746504	FOS	-	EAS_IBD
cg02430063	rs10408179	mQTL, EAS_SCZ	0.8657	0.8877	19:46157004:T:C	1	560	chr19	46148592	EML2	+	EAS_SCZ
cg02435472	rs2958124	mQTL, PLT	0.9223	0.9992	12:57027621:C:A	0.5567	243	chr12	57079156	PTGES3;PTGES3;PTGES3;PTGES3;PTGES3;PTGES3;PTGES3	-	PLT
cg02435538	rs112680895	mQTL, WBC	0.7419	0.8399	7:75623520:G:A	0.486	672	chr7	75507337	RHBDD2;RHBDD2	+	WBC
cg02452635	rs7271530	mQTL, EAS_UC	0.7105	0.7156	20:62727915:C:T	1	41	chr20	62716180	LKAAEAR1;OPRL1;OPRL1;OPRL1	-	EAS_UC
cg02454657	rs1040284	mQTL, BAS	0.751	0.9999	6:109673933:T:C	0.7276	1813	chr6	109663961		+	BAS
cg02459557	rs164749	mQTL, PP	0.7695	0.9972	16:89708224:T:G	0.8516	784	chr16	89692715	DPEP1;DPEP1	+	PP
cg02461767	rs4665960	mQTL, TG	0.9432	0.9982	2:27467598:C:T	0.1178	196	chr2	27497755	DNAJC5G	+	TG
cg02464519	rs8025867	mQTL, RA	0.8072	0.9601	15:41160580:A:G	1	730	chr15	41158367		-	RA
cg02464757	rs28372901	mQTL, BMI	0.8813	0.9034	20:16710478:A:G	0.3603	80	chr20	16710421	SNRPB2;SNRPB2	-	BMI
cg02467024	rs12321718	mQTL, EAS_CD	0.8303	0.8643	12:8188597:T:C	0.6461	88	chr12	8187972	FOXJ2	+	EAS_CD
cg02467382	rs1703931	mQTL, Pharyngeal_Laryngeal_Cancer	0.7073	0.8796	8:587493:G:A	1	927	chr8	581851		+	Pharyngeal_Laryngeal_Cancer
cg02471451	rs6684753	mQTL, AA	0.8882	0.9693	1:92330016:G:C	0.6323	416	chr1	92328446	TGFBR3;TGFBR3;TGFBR3;TGFBR3	+	AA
cg02481934	rs61082103	mQTL, NEU	0.9153	0.9979	6:26274566:A:G	0.7038	406	chr6	26271193	HIST1H3G;HIST1H3G	-	NEU
cg02483449	rs2477201	mQTL, Ringworm	0.8436	0.8808	1:84390526:A:C	0.9993	488	chr1	84326856		+	Ringworm
cg02486428	rs2593293	mQTL, BW	0.8119	0.906	15:76044322:C:G	1	941	chr15	76044961		+	BW
cg02488326	rs708686	mQTL, ALP, Cholelithiasis, GB_polyp	0.9817	0.995	19:5840619:C:T	1	222	chr19	5841442		-	ALP
cg02488326	rs708686	mQTL, ALP, Cholelithiasis, GB_polyp	0.9817	0.995	19:5840619:C:T	1	222	chr19	5841442		-	Cholelithiasis
cg02488326	rs708686	mQTL, ALP, Cholelithiasis, GB_polyp	0.9817	0.995	19:5840619:C:T	1	222	chr19	5841442		-	GB_polyp
cg02493740	rs3731828	mQTL, BAS, PrC	0.7082	0.8773	2:85806266:C:T	0.7905	271	chr2	85810744	VAMP5	+	BAS
cg02493740	rs3731828	mQTL, BAS, PrC	0.7082	0.8773	2:85806266:C:T	0.7905	271	chr2	85810744	VAMP5	+	PrC
cg02505121	rs2974426	mQTL, Acute_Pancreatitis	0.7025	0.7192	5:168279140:A:G	0.6584	206	chr5	168192084	SLIT3	+	Acute_Pancreatitis
cg02505812	rs16980059	mQTL, Asthma	0.9301	0.9956	19:46353634:C:T	0.7804	628	chr19	46318767	RSPH6A;SYMPK	-	Asthma
cg02506275	rs7966482	mQTL, Retinitis_Pigmentosa	0.7004	0.7093	12:130653572:G:C	0.999	42	chr12	130650643		+	Retinitis_Pigmentosa
cg02514143	rs4496746	mQTL, MI	0.8059	0.8646	5:955137:T:C	0.893	357	chr5	958299		-	MI
cg02514840	rs2288070	mQTL, ALT, GGT	0.742	0.9583	5:156736983:G:A	0.5666	672	chr5	156754863	CYFIP2;CYFIP2;CYFIP2;CYFIP2	-	ALT
cg02514840	rs2288070	mQTL, ALT, GGT	0.742	0.9583	5:156736983:G:A	0.5666	672	chr5	156754863	CYFIP2;CYFIP2;CYFIP2;CYFIP2	-	GGT
cg02518968	rs4495442	mQTL, CSOM, Height	0.7119	0.9428	8:144333836:T:C	1	464	chr8	144312823		-	CSOM
cg02518968	rs4495442	mQTL, CSOM, Height	0.7119	0.9428	8:144333836:T:C	1	464	chr8	144312823		-	Height
cg02519218	rs11836108	mQTL, ATC_R03BA	0.7156	0.7862	12:133391022:G:A	0.4108	369	chr12	133424286	CHFR;CHFR;CHFR;CHFR;CHFR	-	ATC_R03BA
cg02520639	rs10464930	mQTL, TP	0.9332	0.9888	8:82041217:T:C	0.8054	67	chr8	82021210	PAG1	-	TP
cg02522655	rs4984779	mQTL, Urticaria	0.9974	0.9987	16:1297810:A:G	1	125	chr16	1312542		+	Urticaria
cg02524346	rs4735895	mQTL, Pharyngeal_Laryngeal_Cancer	0.8403	0.9381	8:600729:A:G	1	1074	chr8	600233		+	Pharyngeal_Laryngeal_Cancer
cg02525826	rs7698425	mQTL, EAS_CD	0.8089	0.9655	4:55090656:C:T	0.1999	189	chr4	55091178		+	EAS_CD
cg02527919	rs7166081	mQTL, EAS_CD	0.7041	0.7726	15:67492301:G:A	0.9473	535	chr15	67547538	IQCH;IQCH;AAGAB	-	EAS_CD
cg02529111	rs4654968	mQTL, ALP	0.9325	1	1:21896207:T:C	0.1086	131	chr1	21897469	ALPL;ALPL;ALPL	-	ALP
cg02529585	rs13392095	mQTL, Height	0.7325	1	2:71530356:C:T	1	774	chr2	71534188		+	Height
cg02529627	rs4790812	mQTL, Height	0.7113	0.9293	17:1618135:G:A	1	63	chr17	1618713	C17orf91;C17orf91;WDR81;MIR22;C17orf91;WDR81;C17orf91	+	Height
cg02531939	rs11678264	mQTL, LYM	0.7652	1	2:181976494:T:C	0.246	550	chr2	181971111		-	LYM
cg02532442	rs6083035	mQTL, MI	0.8763	0.954	20:23181354:T:C	0.8137	336	chr20	23141947		-	MI
cg02533422	rs1264535	mQTL, Urolithiasis	0.7177	0.8091	6:30391170:G:A	0.9981	2316	chr6	30419051		-	Urolithiasis
cg02534363	rs2385867	mQTL, WBC	0.8398	1	3:47059323:C:T	0.2249	1607	chr3	47050950	NBEAL2	-	WBC
cg02535822	rs244994	mQTL, ILD	0.7168	0.7498	5:155296496:T:C	0.1933	590	chr5	155296269		-	ILD
cg02536691	rs150182828	mQTL, ATC_A10, HbA1c, T2D	0.7446	0.7542	19:21856746:T:C	0.9998	956	chr19	22194032	ZNF208	-	ATC_A10
cg02536691	rs150182828	mQTL, ATC_A10, HbA1c, T2D	0.7446	0.7542	19:21856746:T:C	0.9998	956	chr19	22194032	ZNF208	-	HbA1c
cg02536691	rs150182828	mQTL, ATC_A10, HbA1c, T2D	0.7446	0.7542	19:21856746:T:C	0.9998	956	chr19	22194032	ZNF208	-	T2D
cg02538774	rs117196790	mQTL, Urolithiasis	0.7997	0.8069	2:61991565:C:T	0.9998	495	chr2	61991570		-	Urolithiasis
cg02540011	rs2069442	mQTL, MCV	0.8873	0.9808	7:150755205:G:C	0.9893	185	chr7	150755234	CDK5;SLC4A2;CDK5	-	MCV
cg02540477	rs9456100	mQTL, Compression_Fracture	0.7265	0.8833	6:168831076:C:T	0.2215	341	chr6	168842035	SMOC2;SMOC2;SMOC2;SMOC2	+	Compression_Fracture
cg02543636	rs75332496	mQTL, Back_pain	0.8023	0.8356	7:30810505:G:A	0.69	218	chr7	30810183	FAM188B	+	Back_pain
cg02546420	rs10233039	mQTL, Ringworm	0.7661	0.8518	7:23143113:G:A	0.3139	302	chr7	23144907	KLHL7-AS1;KLHL7;KLHL7;KLHL7;KLHL7;KLHL7	-	Ringworm
cg02551646	rs76656662	mQTL, CeC	0.8103	0.8279	2:216479403:G:C	0.7927	181	chr2	216478293		+	CeC
cg02552489	rs118055363	mQTL, UF	0.9858	0.9939	2:96502270:C:T	0.4651	7	chr2	96069055	FAHD2A	-	UF
cg02558625	rs9301445	mQTL, ATC_S01E, Glaucoma	0.8113	0.8179	13:110951487:C:T	1	193	chr13	110951418	COL4A1	+	ATC_S01E
cg02558625	rs9301445	mQTL, ATC_S01E, Glaucoma	0.8113	0.8179	13:110951487:C:T	1	193	chr13	110951418	COL4A1	+	Glaucoma
cg02562122	rs2069443	mQTL, MCV	0.9004	0.98	7:150755173:T:G	0.9016	20	chr7	150755221	CDK5;SLC4A2;CDK5	-	MCV
cg02567769	rs145907830	mQTL, CeAn	0.7334	0.7617	5:179592599:A:T	0.2741	495	chr5	179588673	RASGEF1C	+	CeAn
cg02570644	rs9932414	mQTL, HDLC	0.7125	1	16:68219969:A:G	0.2613	394	chr16	68123248	NFATC3;NFATC3;NFATC3;NFATC3	+	HDLC
cg02573340	rs223895	mQTL, EAS_CD	0.715	0.8866	16:57440896:T:C	1	573	chr16	57443215	CCL17	+	EAS_CD
cg02575907	rs78923660	mQTL, Acute_Pancreatitis	0.7336	0.769	22:30056699:G:A	0.9999	460	chr22	30105954		+	Acute_Pancreatitis
cg02591638	rs13108763	mQTL, BMI	0.7374	0.9101	4:157697086:A:G	0.99	534	chr4	157692732	PDGFC;PDGFC	+	BMI
cg02592231	rs1997510	mQTL, ATC_N02BE	0.7083	0.719	12:6871891:C:T	1	512	chr12	6876711	PTMS	-	ATC_N02BE
cg02592454	rs3134932	mQTL, Dilated_Cardiomyopathy	0.7187	0.7632	6:32186147:C:A	0.5414	540	chr6	32185820	NOTCH4	-	Dilated_Cardiomyopathy
cg02593613	rs3798256	mQTL, PAD	0.827	0.8586	6:89996405:G:A	0.9963	378	chr6	90001774	GABRR2	-	PAD
cg02600875	rs7786263	mQTL, Height	0.9268	0.9999	7:8008970:C:G	1	391	chr7	8008949	GLCCI1;GLCCI1	+	Height
cg02602310	rs1426323	mQTL, BUN	0.8896	0.9989	17:47983805:G:A	0.6798	232	chr17	47987318		-	BUN
cg02603304	rs35494442	mQTL, ATC_A10	0.8275	0.9991	6:29788946:A:T	0.8161	2075	chr6	29865979	HCG2P7	+	ATC_A10
cg02603518	rs4809484	mQTL, Subarachnoid_Hemorrhage	0.7394	0.7462	20:61717712:T:G	1	272	chr20	61717939		+	Subarachnoid_Hemorrhage
cg02603857	rs6065725	mQTL, ATC_A10, T2D	0.961	1	20:43005015:A:G	0.7358	106	chr20	42999778	HNF4A;HNF4A;HNF4A;HNF4A;HNF4A;HNF4A	+	ATC_A10
cg02603857	rs6065725	mQTL, ATC_A10, T2D	0.961	1	20:43005015:A:G	0.7358	106	chr20	42999778	HNF4A;HNF4A;HNF4A;HNF4A;HNF4A;HNF4A	+	T2D
cg02606218	rs34748066	mQTL, PrC	0.7496	0.7853	15:49472707:A:G	1	677	chr15	49448019	GALK2;GALK2;COPS2;COPS2	-	PrC
cg02608019	rs2562397	mQTL, TP	0.8565	0.902	9:93563992:G:C	0.3476	289	chr9	93564028	SYK;SYK;SYK;SYK;SYK	-	TP
cg02609800	rs12499199	mQTL, Esophageal_varix	0.733	0.7478	4:20469565:C:T	0.8778	149	chr4	20466365	SLIT2;SLIT2;SLIT2	-	Esophageal_varix
cg02617486	rs150182828	mQTL, ATC_A10, HbA1c, T2D	0.7411	0.7514	19:21856746:T:C	0.9855	816	chr19	22149119	ZNF208	+	ATC_A10
cg02617486	rs150182828	mQTL, ATC_A10, HbA1c, T2D	0.7411	0.7514	19:21856746:T:C	0.9855	816	chr19	22149119	ZNF208	+	HbA1c
cg02617486	rs150182828	mQTL, ATC_A10, HbA1c, T2D	0.7411	0.7514	19:21856746:T:C	0.9855	816	chr19	22149119	ZNF208	+	T2D
cg02618300	rs9804784	mQTL, ATC_M05B	0.853	0.8901	12:54343472:A:C	0.3385	109	chr12	54346859		-	ATC_M05B
cg02620335	rs3751921	mQTL, Height	0.9391	0.9997	17:25642315:A:G	0.9995	376	chr17	25583370		-	Height
cg02622846	rs57131854	mQTL, BMI	0.7854	0.8754	11:88092428:G:A	0.1404	1441	chr11	88096346		-	BMI
cg02624047	rs34461314	mQTL, MCHC	0.7908	0.9457	2:48756682:C:G	0.9855	308	chr2	48756865	STON1;STON1;STON1-GTF2A1L	-	MCHC
cg02626873	rs6079867	mQTL, EOS, PLT, Pneumothorax, WBC	0.7314	0.8372	20:1603570:C:A	0.3773	130	chr20	1247526	SNPH	-	EOS
cg02626873	rs6079867	mQTL, EOS, PLT, Pneumothorax, WBC	0.7314	0.8372	20:1603570:C:A	0.3773	130	chr20	1247526	SNPH	-	PLT
cg02626873	rs6079867	mQTL, EOS, PLT, Pneumothorax, WBC	0.7314	0.8372	20:1603570:C:A	0.3773	130	chr20	1247526	SNPH	-	Pneumothorax
cg02626873	rs6079867	mQTL, EOS, PLT, Pneumothorax, WBC	0.7314	0.8372	20:1603570:C:A	0.3773	130	chr20	1247526	SNPH	-	WBC
cg02628002	rs76970229	mQTL, ILD	0.797	0.8089	16:89662063:T:C	0.9769	632	chr16	89649608	CPNE7;CPNE7	+	ILD
cg02628316	rs62077089	mQTL, Chronic_Pancreatitis	0.7282	0.7584	17:75695820:A:G	0.5619	370	chr17	75689226		+	Chronic_Pancreatitis
cg02628823	rs17006045	mQTL, Febrile_Seizure	0.8665	0.9127	4:141403274:G:A	0.151	356	chr4	141419587		-	Febrile_Seizure
cg02633924	rs59677822	mQTL, SBP	0.8021	0.8378	17:75310742:C:T	0.7459	323	chr17	75315563	SEPT9;SEPT9;SEPT9	-	SBP
cg02636899	rs12565127	mQTL, sCr	0.7796	0.9405	1:31817499:A:C	0.0736	1258	chr1	31847413	FABP3	-	sCr
cg02639218	rs2316043	mQTL, SAS	0.8621	0.9017	3:81940492:G:A	0.3353	30	chr3	81792982	GBE1	+	SAS
cg02640255	rs156356	mQTL, PLT	0.9912	1	20:1819280:T:C	1	120	chr20	1804318		-	PLT
cg02641676	rs2923448	mQTL, MCHC	0.8695	1	8:42406008:G:A	0.1181	322	chr8	42397764	C8orf40;C8orf40;C8orf40;C8orf40;SLC20A2	-	MCHC
cg02644686	rs6850748	mQTL, EAS_CD	0.8918	0.9816	4:55099164:T:G	0.2413	262	chr4	55094191	PDGFRA	+	EAS_CD
cg02645272	rs2106722	mQTL, MCV	0.7616	0.9986	22:30543824:C:T	0.0481	297	chr22	30650471		+	MCV
cg02646528	rs116845394	mQTL, ATC_R06A	0.8944	0.8993	11:56920140:G:A	1	716	chr11	56949288	LRRC55;LRRC55	-	ATC_R06A
cg02647381	rs17072026	mQTL, Chronic_Sinusitis	0.8044	0.8438	4:182592597:C:T	0.2386	168	chr4	182592810		-	Chronic_Sinusitis
cg02648057	rs3821204	mQTL, EOS	0.8636	1	2:102960281:C:G	0.4892	215	chr2	102867466		-	EOS
cg02648298	rs282616	mQTL, Urticaria	0.7393	0.7765	13:113487581:T:C	0.8718	258	chr13	113489411	ATP11A;ATP11A	+	Urticaria
cg02648589	rs9314892	mQTL, Goiter	0.7785	0.7925	13:114873368:A:G	0.9991	693	chr13	114877260	RASA3	+	Goiter
cg02654987	rs10033031	mQTL, PTB	0.8091	0.9701	4:120136135:G:A	0.2692	1004	chr4	120134582	USP53	+	PTB
cg02655981	rs3742344	mQTL, Uterine_prolapse	0.7975	0.8316	14:95876097:C:G	0.9999	411	chr14	95876058	LINC00341	+	Uterine_prolapse
cg02663540	rs2584663	mQTL, Asthma, PrC	0.8814	0.9273	17:47468147:G:A	0.3784	186	chr17	47472466		-	Asthma
cg02663540	rs2584663	mQTL, Asthma, PrC	0.8814	0.9273	17:47468147:G:A	0.3784	186	chr17	47472466		-	PrC
cg02665463	rs7226263	mQTL, Height	0.8741	0.9822	17:44814884:T:C	0.7962	207	chr17	44657154	ARL17A;ARL17A	-	Height
cg02668764	rs2649588	mQTL, ATC_M05B, Height	0.9088	0.9814	1:1314015:C:T	0.9953	50	chr1	1356887	ANKRD65;ANKRD65;ANKRD65	+	ATC_M05B
cg02668764	rs2649588	mQTL, ATC_M05B, Height	0.9088	0.9814	1:1314015:C:T	0.9953	50	chr1	1356887	ANKRD65;ANKRD65;ANKRD65	+	Height
cg02669544	rs3859024	mQTL, HAV_hepatitis	0.7639	0.7698	16:88893013:C:G	0.6514	26	chr16	88884315	GALNS	-	HAV_hepatitis
cg02671486	rs11084446	mQTL, Spinal_canal_stenosis	0.8021	0.8238	19:56907417:C:G	0.3297	385	chr19	56990174	ZNF667;ZNF667;ZNF667-AS1;ZNF667-AS1	-	Spinal_canal_stenosis
cg02672759	rs12979860	mQTL, CHC, Cirrhosis, GGT, HepC	0.7387	0.9722	19:39738787:C:T	1	203	chr19	39739058		-	CHC
cg02672759	rs12979860	mQTL, CHC, Cirrhosis, GGT, HepC	0.7387	0.9722	19:39738787:C:T	1	203	chr19	39739058		-	Cirrhosis
cg02672759	rs12979860	mQTL, CHC, Cirrhosis, GGT, HepC	0.7387	0.9722	19:39738787:C:T	1	203	chr19	39739058		-	GGT
cg02672759	rs12979860	mQTL, CHC, Cirrhosis, GGT, HepC	0.7387	0.9722	19:39738787:C:T	1	203	chr19	39739058		-	HepC
cg02678381	rs4562	mQTL, BUN	0.8742	0.9039	17:7163739:A:G	0.9964	212	chr17	7165540	CLDN7;CLDN7;CLDN7;CLDN7;CLDN7	-	BUN
cg02680112	rs76341179	mQTL, BAS	0.9999	0.9999	2:58985375:C:T	1	181	chr2	58798356	LINC01122	+	BAS
cg02681383	rs3785824	mQTL, Height	0.8043	0.8186	17:59556616:A:G	0.9991	21	chr17	59557526	TBX4	+	Height
cg02688118	rs9590459	mQTL, LYM	0.9783	0.9992	13:114915852:A:G	0.9948	681	chr13	114918456		-	LYM
cg02691450	rs28600790	mQTL, Head_Injury	0.9285	0.9414	7:137611754:T:C	0.9397	155	chr7	137618742	CREB3L2;CREB3L2	+	Head_Injury
cg02693688	rs4446914	mQTL, PLT	0.727	0.7385	1:3808362:G:A	1	286	chr1	3818083	LOC100133612;C1orf174	+	PLT
cg02694037	rs146383846	mQTL, RBC	0.7476	0.7589	4:41003821:G:T	0.9841	203	chr4	41125894	APBB2;APBB2;APBB2	+	RBC
cg02694620	rs7615556	mQTL, ATC_R03A	0.7117	0.7152	3:172112226:C:T	0.6155	7	chr3	172109284	FNDC3B;FNDC3B	+	ATC_R03A
cg02697337	rs4879631	mQTL, Head_Injury	0.7426	0.7961	9:32892466:A:C	0.3068	346	chr9	32927137		+	Head_Injury
cg02698668	rs78323661	mQTL, Goiter	0.9056	0.9102	19:44251759:C:T	1	112	chr19	44261472		+	Goiter
cg02701615	rs871972	mQTL, Subarachnoid_Hemorrhage	0.8742	0.8835	3:14730645:C:T	0.9982	236	chr3	14755338	C3orf20	+	Subarachnoid_Hemorrhage
cg02706446	rs10243629	mQTL, Dysentery	0.7009	0.7154	7:141979291:T:A	1	383	chr7	141948474		+	Dysentery
cg02707307	rs55651363	mQTL, Acute_Pancreatitis	0.8243	0.9889	9:130369404:C:T	0.6522	318	chr9	130370151		-	Acute_Pancreatitis
cg02715612	rs6141759	mQTL, EOS	0.8812	0.9982	20:31177292:G:A	0.553	652	chr20	31180052	LOC149950	-	EOS
cg02715755	rs2700830	mQTL, Parkinsons_Disease	0.7156	0.7598	17:42042350:A:G	0.8657	272	chr17	42052420	PYY	-	Parkinsons_Disease
cg02722188	rs7678144	mQTL, EAS_CD	0.8696	0.9775	4:55102425:T:C	0.0759	185	chr4	55099058	PDGFRA	+	EAS_CD
cg02722967	rs2284406	mQTL, UC	0.7783	0.8154	12:13825416:T:C	1	427	chr12	13825402	GRIN2B	-	UC
cg02723617	rs2069443	mQTL, MCV	0.88	0.9795	7:150755173:T:G	1	336	chr7	150755897	CDK5;CDK5;SLC4A2	+	MCV
cg02724461	rs34495980	mQTL, Esophageal_varix	0.7586	0.8276	16:88906555:C:A	0.9793	531	chr16	88905520	GALNS	+	Esophageal_varix
cg02724903	rs57362696	mQTL, ATC_C01D	0.7888	0.8459	13:114259850:T:G	0.7555	802	chr13	114260339	TFDP1;TFDP1	-	ATC_C01D
cg02726018	rs3792366	mQTL, PLT	0.907	0.9487	3:122839876:G:A	0.7949	113	chr3	122712717	SEMA5B	-	PLT
cg02726930	rs541596	mQTL, OvC	0.7393	0.7748	12:114107727:C:T	0.7874	428	chr12	114107803		-	OvC
cg02732130	rs62385903	mQTL, TG	0.7162	0.8497	5:172559233:T:C	0.9086	387	chr5	172570959	BNIP1;BNIP1;BNIP1;BNIP1	+	TG
cg02733351	rs6032046	mQTL, CHC	0.7212	0.9077	20:43823679:A:G	0.4003	423	chr20	43802992	PI3	-	CHC
cg02733432	rs12762597	mQTL, Height, UF	0.7264	0.8556	10:126387043:G:A	0.5344	283	chr10	126379645	FAM53B	-	Height
cg02733432	rs12762597	mQTL, Height, UF	0.7264	0.8556	10:126387043:G:A	0.5344	283	chr10	126379645	FAM53B	-	UF
cg02733530	rs5754111	mQTL, MCH, MCV	0.7381	1	22:32881746:G:A	0.0793	111	chr22	32915754	SYN3;SYN3;SYN3	-	MCH
cg02733530	rs5754111	mQTL, MCH, MCV	0.7381	1	22:32881746:G:A	0.0793	111	chr22	32915754	SYN3;SYN3;SYN3	-	MCV
cg02736255	rs15350	mQTL, Height	0.8474	0.999	18:77211764:T:C	0.748	166	chr18	77213901	NFATC1;NFATC1;NFATC1;NFATC1;NFATC1	-	Height
cg02737462	rs172531	mQTL, Glaucoma	0.814	0.8731	1:8495590:A:G	0.6175	213	chr1	8572741	RERE;RERE	+	Glaucoma
cg02738988	rs4972764	mQTL, Rheumatic_fever	0.7222	0.7624	2:173145785:T:C	1	184	chr2	173178612		-	Rheumatic_fever
cg02739893	rs8035212	mQTL, EAS_SCZ	0.7157	0.7864	15:44304636:T:C	0.5559	532	chr15	44270022	FRMD5;FRMD5;FRMD5;FRMD5	+	EAS_SCZ
cg02745237	rs4663854	mQTL, Cardiomegaly	0.7326	0.7719	2:239083167:T:C	0.1741	184	chr2	239116198		-	Cardiomegaly
cg02745316	rs4710052	mQTL, GGT	0.9028	0.9999	6:158628205:A:C	0.9066	848	chr6	158628341		+	GGT
cg02746162	rs7609235	mQTL, ATC_A10, T2D	0.809	0.9816	2:169502490:A:G	0.4957	388	chr2	169375364	CERS6;CERS6	-	ATC_A10
cg02746162	rs7609235	mQTL, ATC_A10, T2D	0.809	0.9816	2:169502490:A:G	0.4957	388	chr2	169375364	CERS6;CERS6	-	T2D
cg02747822	rs7250872	mQTL, ATC_C02	0.8803	0.921	19:1811603:C:T	1	26	chr19	1826707	REXO1	+	ATC_C02
cg02748582	rs11707423	mQTL, RA	0.7465	0.7651	3:126838274:T:C	0.3813	38	chr3	126835162		-	RA
cg02756915	rs6734937	mQTL, Urticaria	0.784	0.8322	2:242833935:T:C	0.4121	308	chr2	242824714		+	Urticaria
cg02757456	rs6446664	mQTL, DM_Nephropathy	0.7677	0.7799	4:4577469:C:G	1	315	chr4	4577434		-	DM_Nephropathy
cg02757664	rs8131097	mQTL, GB_polyp	0.7058	0.9113	21:35931576:G:A	0.0372	431	chr21	35930789	RCAN1;RCAN1;RCAN1	+	GB_polyp
cg02758236	rs695113	mQTL, BAS, Mastopathy	0.7022	0.7229	11:128562098:C:T	1	179	chr11	128562003	FLI1	-	BAS
cg02758236	rs695113	mQTL, BAS, Mastopathy	0.7022	0.7229	11:128562098:C:T	1	179	chr11	128562003	FLI1	-	Mastopathy
cg02760164	rs8028204	mQTL, COPD	0.9467	0.9614	15:42392164:C:T	0.709	275	chr15	42371967	PLA2G4D	-	COPD
cg02763290	rs8090312	mQTL, Height	0.9049	0.9994	18:77225154:A:G	0.9944	153	chr18	77255811	NFATC1;NFATC1;NFATC1;NFATC1	+	Height
cg02763540	rs3786942	mQTL, Height	0.9273	0.9359	19:4912557:C:T	1	27	chr19	4914183	UHRF1;UHRF1	-	Height
cg02763933	rs73256048	mQTL, EAS_CD	0.9876	1	7:998190:T:C	0.7251	723	chr7	971351	ADAP1;ADAP1;ADAP1	+	EAS_CD
cg02765366	rs7317038	mQTL, PLT	0.8309	0.9909	13:114012898:C:T	0.9999	221	chr13	114009924	GRTP1-AS1;GRTP1-AS1;GRTP1;GRTP1;GRTP1	-	PLT
cg02767663	rs552361	mQTL, T1D	0.7851	0.8192	1:183167858:C:T	1	678	chr1	183167718	LAMC2;LAMC2	-	T1D
cg02773436	rs1949884	mQTL, LuC	0.8122	0.8552	10:50771419:A:G	0.5104	285	chr10	50650248		-	LuC
cg02773671	rs2810694	mQTL, Acute_Renal_Failure	0.8073	0.8183	13:24560802:T:C	0.8052	123	chr13	24566085		+	Acute_Renal_Failure
cg02775989	rs2233669	mQTL, Depression	0.9119	0.9194	17:47484003:T:C	1	290	chr17	47465656		+	Depression
cg02779128	rs6563799	mQTL, UF	0.9949	1	13:40736289:T:C	0.5033	214	chr13	40726558		+	UF
cg02782634	rs8074176	mQTL, Height, MON	0.7588	0.988	17:57861995:G:A	0.3076	648	chr17	57916643	TMEM49	+	Height
cg02782634	rs8074176	mQTL, Height, MON	0.7588	0.988	17:57861995:G:A	0.3076	648	chr17	57916643	TMEM49	+	MON
cg02784178	rs2303988	mQTL, Ca	0.9093	0.9138	15:83332077:C:A	1	564	chr15	83350421	CPEB1-AS1;AP3B2;AP3B2;AP3B2	+	Ca
cg02784809	rs2347788	mQTL, T2D	0.9207	0.9764	22:29380255:T:C	0.947	460	chr22	29427592	ZNRF3-AS1;ZNRF3;ZNRF3	+	T2D
cg02785006	rs71439670	mQTL, T1D	0.8451	0.8868	13:101240571:C:T	0.6172	1042	chr13	101195160	GGACT	-	T1D
cg02785332	rs7867567	mQTL, PsV	0.7279	0.7531	9:94648219:A:G	0.8408	827	chr9	94647670	ROR2	-	PsV
cg02785458	rs10204694	mQTL, Cholelithiasis	0.7847	0.7908	2:111447446:A:G	0.9977	148	chr2	111147850		+	Cholelithiasis
cg02786964	rs12425176	mQTL, Parkinsons_Disease	0.8908	0.9727	12:53049266:G:A	1	799	chr12	53049284		+	Parkinsons_Disease
cg02790096	rs76979970	mQTL, BAS, EOS, MON	0.9441	0.9897	21:39853485:A:G	0.2902	355	chr21	39852226	ERG;ERG;ERG;ERG;ERG;ERG;ERG;ERG;ERG	+	BAS
cg02790096	rs76979970	mQTL, BAS, EOS, MON	0.9441	0.9897	21:39853485:A:G	0.2902	355	chr21	39852226	ERG;ERG;ERG;ERG;ERG;ERG;ERG;ERG;ERG	+	EOS
cg02790096	rs76979970	mQTL, BAS, EOS, MON	0.9441	0.9897	21:39853485:A:G	0.2902	355	chr21	39852226	ERG;ERG;ERG;ERG;ERG;ERG;ERG;ERG;ERG	+	MON
cg02790458	rs41347350	mQTL, EAS_CD	0.8199	0.9188	19:18389393:T:C	0.8316	330	chr19	18386421	KIAA1683;KIAA1683;KIAA1683	-	EAS_CD
cg02792506	rs34132532	mQTL, LYM	0.9785	0.9987	20:1939732:G:A	1	278	chr20	1945734		-	LYM
cg02792829	rs999197	mQTL, CHF	0.7156	0.7366	15:40795198:C:T	1	614	chr15	40762807	CHST14	+	CHF
cg02793507	rs60698636	mQTL, EAS_UC	0.8406	0.9655	6:28316045:A:G	0.083	345	chr6	28478052	GPX6	-	EAS_UC
cg02805142	rs7234375	mQTL, Varicose	0.7297	0.7895	18:47908183:C:T	0.1545	247	chr18	47902013	SKA1;SKA1	+	Varicose
cg02807077	rs3752239	mQTL, EAS_IBD	0.7205	0.8061	19:1047537:A:C	1	146	chr19	1049287	ABCA7	-	EAS_IBD
cg02808699	rs11246889	mQTL, Hb, MCV, RBC	0.7476	0.9003	12:132477753:A:G	0.3438	109	chr12	132514266	EP400	-	Hb
cg02808699	rs11246889	mQTL, Hb, MCV, RBC	0.7476	0.9003	12:132477753:A:G	0.3438	109	chr12	132514266	EP400	-	MCV
cg02808699	rs11246889	mQTL, Hb, MCV, RBC	0.7476	0.9003	12:132477753:A:G	0.3438	109	chr12	132514266	EP400	-	RBC
cg02812767	rs4886782	mQTL, Height	0.9976	1	15:74228810:G:A	1	436	chr15	74218468	LOXL1	+	Height
cg02816305	rs698170	mQTL, Parkinsons_Disease	0.9053	0.9757	12:53070121:T:G	0.5023	406	chr12	53081781		-	Parkinsons_Disease
cg02819244	rs7626956	mQTL, Zoster	0.7612	0.7623	3:103712123:T:C	1	56	chr3	103724829		-	Zoster
cg02820081	rs56238601	mQTL, ATC_M05B	0.7534	0.7688	18:8790897:C:T	0.3143	175	chr18	8789588	MTCL1	+	ATC_M05B
cg02830023	rs9383053	mQTL, IS	0.8074	0.808	6:15395222:G:A	0.9997	388	chr6	15575773	DTNBP1;DTNBP1;DTNBP1	+	IS
cg02838089	rs6030993	mQTL, Height	0.9085	0.9499	20:42253855:A:T	0.9994	247	chr20	42290119		+	Height
cg02844688	rs6040878	mQTL, Periodontal_Disease	0.7799	0.8151	20:11756805:C:T	0.3725	575	chr20	11758521		-	Periodontal_Disease
cg02850715	rs28365809	mQTL, GGT	0.9003	0.901	11:130029661:T:C	1	380	chr11	130029212	ST14	-	GGT
cg02853152	rs3822265	mQTL, Back_pain	0.7622	0.7763	4:6697554:C:G	0.4913	222	chr4	6690702		+	Back_pain
cg02856377	rs13062436	mQTL, PrC	0.8323	1	3:128217431:T:C	1	361	chr3	128212644	GATA2;GATA2-AS1	+	PrC
cg02856860	rs3800387	mQTL, WBC	0.7319	0.9534	6:35186501:G:A	0.1744	482	chr6	35228552	ZNF76;ZNF76	+	WBC
cg02857166	rs1029481	mQTL, Cardiomegaly	0.7363	0.746	7:43254559:T:A	0.696	74	chr7	43254198	HECW1	+	Cardiomegaly
cg02859129	rs1437445	mQTL, Depression	0.7614	0.765	16:55356396:A:T	1	206	chr16	55357253	IRX6	-	Depression
cg02860608	rs2052831	mQTL, ATC_M01A	0.831	0.8357	3:134098975:C:T	1	80	chr3	134099216		-	ATC_M01A
cg02865795	rs10235289	mQTL, BMI, BW	0.7218	0.9692	7:115323719:G:A	0.4349	399	chr7	115323157		+	BMI
cg02865795	rs10235289	mQTL, BMI, BW	0.7218	0.9692	7:115323719:G:A	0.4349	399	chr7	115323157		+	BW
cg02867426	rs2303988	mQTL, Ca	0.9094	0.9139	15:83332077:C:A	1	880	chr15	83368451	AP3B2;AP3B2;AP3B2	-	Ca
cg02872545	rs2844664	mQTL, T2D	0.7442	0.9728	6:30815945:C:T	0.0335	224	chr6	30923697		+	T2D
cg02873881	rs9623016	mQTL, RA	0.7257	0.7508	22:39941935:C:T	0.9015	55	chr22	39923921		+	RA
cg02878284	rs7766964	mQTL, Mastopathy	0.8197	0.8865	6:32852928:A:T	0.3191	544	chr6	32825701	PSMB9;PSMB9	+	Mastopathy
cg02879836	rs139017043	mQTL, ATC_R06A	0.7382	0.7383	10:27040467:G:A	1	29	chr10	26931991	LOC731789	-	ATC_R06A
cg02881742	rs77314006	mQTL, Pyelonephritis, EAS_SCZ	0.7484	0.7591	10:134002179:C:T	0.6549	11	chr10	134001246	DPYSL4	+	Pyelonephritis
cg02881742	rs77314006	mQTL, Pyelonephritis, EAS_SCZ	0.7484	0.7591	10:134002179:C:T	0.6549	11	chr10	134001246	DPYSL4	+	EAS_SCZ
cg02881866	rs753876	mQTL, PTB	0.7131	0.721	17:999474:G:C	0.9292	106	chr17	999650	ABR;ABR;ABR	-	PTB
cg02882159	rs74315959	mQTL, Dilated_Cardiomyopathy	0.7158	0.7454	17:79197204:C:A	0.9863	279	chr17	79183390	AZI1;AZI1	-	Dilated_Cardiomyopathy
cg02883958	rs11668719	mQTL, MON	0.8944	0.9099	19:18515741:T:C	1	209	chr19	18508710	LRRC25	+	MON
cg02884928	rs2498787	mQTL, HDLC	0.9291	0.963	14:105256581:T:C	1	197	chr14	105251610	AKT1;AKT1;AKT1	+	HDLC
cg02886188	rs1128956	mQTL, RA	0.8971	0.9212	4:183724005:T:G	1	97	chr4	183727013		+	RA
cg02892423	rs2072081	mQTL, MCV	0.8479	0.914	17:42327493:G:T	0.3531	160	chr17	42325771	SLC4A1	+	MCV
cg02894483	rs59166985	mQTL, Pneumonia	0.7196	0.7218	1:36761004:G:A	1	50	chr1	36754510	THRAP3	+	Pneumonia
cg02895736	rs2062010	mQTL, BAS	0.8049	0.8182	18:60873082:C:T	0.8902	184	chr18	60874557	BCL2	-	BAS
cg02896260	rs1258265	mQTL, Cataract	0.8116	0.8641	10:50895334:A:T	0.2152	211	chr10	50897332	C10orf53;C10orf53	+	Cataract
cg02898094	rs2693314	mQTL, Pneumothorax	0.9023	0.9035	7:96645654:G:A	1	87	chr7	96634914	DLX6AS;DLX6	-	Pneumothorax
cg02900034	rs7386615	mQTL, Cystitis, Glucose	0.8393	0.9098	8:145525238:T:C	0.5466	50	chr8	145535640	HSF1	+	Cystitis
cg02900034	rs7386615	mQTL, Cystitis, Glucose	0.8393	0.9098	8:145525238:T:C	0.5466	50	chr8	145535640	HSF1	+	Glucose
cg02902546	rs2080504	mQTL, MCH	0.8491	0.982	16:50119170:T:C	0.2572	399	chr16	50136493	HEATR3	-	MCH
cg02903756	rs4845840	mQTL, AST, BUN, sCr	0.8119	0.8428	1:10732378:C:T	1	258	chr1	10750680	CASZ1;CASZ1	+	AST
cg02903756	rs4845840	mQTL, AST, BUN, sCr	0.8119	0.8428	1:10732378:C:T	1	258	chr1	10750680	CASZ1;CASZ1	+	BUN
cg02903756	rs4845840	mQTL, AST, BUN, sCr	0.8119	0.8428	1:10732378:C:T	1	258	chr1	10750680	CASZ1;CASZ1	+	sCr
cg02905364	rs16981423	mQTL, TP	0.9264	0.9265	20:56455423:C:T	1	401	chr20	56455410		-	TP
cg02920376	rs11536367	mQTL, Epilepsy	0.7272	0.8536	7:158730447:A:T	0.9453	1083	chr7	158748055		+	Epilepsy
cg02920954	rs78428679	mQTL, Food_Allergy, TBil	0.726	0.7261	7:106503765:G:A	1	19	chr7	106496406		-	Food_Allergy
cg02920954	rs78428679	mQTL, Food_Allergy, TBil	0.726	0.7261	7:106503765:G:A	1	19	chr7	106496406		-	TBil
cg02923264	rs5749120	mQTL, Febrile_Seizure	0.8832	0.8997	22:30936227:G:A	0.9379	249	chr22	30901647	SEC14L4;SEC14L4;SEC14L4;SEC14L4	+	Febrile_Seizure
cg02923966	rs3802712	mQTL, GD	0.8857	0.9361	10:73483756:T:C	1	810	chr10	73483782	CDH23;CDH23;C10orf105;CDH23;CDH23	-	GD
cg02928663	rs67795839	mQTL, Allergic_Rhinitis	0.795	0.9609	6:25048193:A:T	0.7112	674	chr6	25042023	FAM65B	+	Allergic_Rhinitis
cg02932233	rs6656080	mQTL, CeAn	0.7806	0.8413	1:231755265:G:A	0.2725	99	chr1	232122557	DISC1;DISC1;DISC1;DISC1;DISC1;DISC1;DISC1;TSNAX-DISC1	+	CeAn
cg02933413	rs358705	mQTL, Cirrhosis	0.9097	0.9749	3:155420955:C:T	0.7244	243	chr3	155420144	PLCH1	+	Cirrhosis
cg02934082	rs920900	mQTL, PLT	0.8678	0.9267	3:122845671:C:G	0.3737	61	chr3	122705793	SEMA5B	-	PLT
cg02934462	rs11972525	mQTL, MCHC	0.9161	0.9808	7:1088837:C:T	0.9973	74	chr7	1057669	C7orf50;C7orf50;C7orf50	+	MCHC
cg02935562	rs6497407	mQTL, Zoster	0.9302	0.9735	16:19832032:T:G	0.1904	296	chr16	19834374	IQCK	+	Zoster
cg02935980	rs12702117	mQTL, GGT	0.7358	0.9548	7:1148702:T:C	0.1261	91	chr7	1137927	C7orf50;C7orf50;C7orf50	+	GGT
cg02938066	rs4082352	mQTL, ALP	0.9307	0.9998	8:145655622:T:C	0.3351	939	chr8	145657956	NFKBIL2	-	ALP
cg02940003	rs5028631	mQTL, Alb	0.7321	0.7638	3:186173356:A:G	0.6826	124	chr3	186174294		+	Alb
cg02941923	rs146017581	mQTL, EAS_UC	0.7774	0.8667	16:993147:G:A	0.8894	364	chr16	1005077	LMF1	-	EAS_UC
cg02944032	rs12454650	mQTL, BAS	0.759	0.7732	18:60867780:C:T	0.6024	31	chr18	60867269	BCL2	-	BAS
cg02945601	rs645652	mQTL, Allergic_Rhinitis	0.7571	0.8251	5:89882327:A:G	0.9933	1037	chr5	89902547	ADGRV1;ADGRV1	+	Allergic_Rhinitis
cg02949111	rs1406814	mQTL, Height	0.9849	0.9997	16:778024:T:C	1	350	chr16	788184	NARFL	-	Height
cg02949296	rs4729607	mQTL, Hb	0.9884	0.9987	7:100326744:T:A	0.5994	370	chr7	100330109	ZAN;ZAN	+	Hb
cg02950621	rs75693937	mQTL, Food_Allergy	0.9292	0.9303	16:3635099:G:A	1	448	chr16	3635098	BTBD12	-	Food_Allergy
cg02951699	rs146050188	mQTL, Height	0.9791	1	12:53690894:G:A	1	87	chr12	53732585	SP7	+	Height
cg02951883	rs4719391	mQTL, EAS_SCZ	0.8681	0.9866	7:2048136:T:C	0.996	1513	chr7	2050386	MAD1L1;MAD1L1;MAD1L1	+	EAS_SCZ
cg02957270	rs2271264	mQTL, Gastric_Ulcer	0.8897	0.9457	17:46507417:G:A	0.3286	947	chr17	46508097	SKAP1;SKAP1	-	Gastric_Ulcer
cg02960500	rs7948844	mQTL, Achilles_tendon_rupture	0.7453	0.7727	11:131513160:A:G	1	471	chr11	131469924	NTM	-	Achilles_tendon_rupture
cg02962597	rs693534	mQTL, Gastric_Ulcer	0.8876	0.8907	12:117784718:G:A	0.9999	384	chr12	117799749	NOS1	-	Gastric_Ulcer
cg02964724	rs2074013	mQTL, Pollinosis	0.772	0.9796	11:2281231:T:C	0.5824	414	chr11	2292361	ASCL2	-	Pollinosis
cg02982000	rs4729606	mQTL, Hb	0.9879	0.9987	7:100321790:T:C	0.9972	371	chr7	100331491	ZAN;ZAN;ZAN;ZAN;ZAN	-	Hb
cg02985983	rs12036051	mQTL, Asthma	0.7125	0.7947	1:41647664:A:G	0.3547	652	chr1	41733909		+	Asthma
cg02986692	rs4869868	mQTL, ILD	0.8242	0.8508	6:156028078:C:T	0.5301	64	chr6	156030348		+	ILD
cg02991727	rs2245122	mQTL, Febrile_Seizure	0.7873	0.7912	1:47645995:T:C	1	432	chr1	47646024		+	Febrile_Seizure
cg02992714	rs4804409	mQTL, PAD	0.7807	0.7859	19:7220690:T:C	1	276	chr19	7224320	INSR;INSR	-	PAD
cg02993352	rs7004783	mQTL, ALT	0.775	0.8315	8:26373590:G:T	0.818	630	chr8	26370717	PNMA2	+	ALT
cg02996782	rs1437445	mQTL, Depression	0.7604	0.765	16:55356396:A:T	1	364	chr16	55357375	IRX6	-	Depression
cg03006175	rs3001423	mQTL, RA	0.8147	0.9745	14:105386511:G:A	0.5801	375	chr14	105412417	AHNAK2	+	RA
cg03006517	rs2281375	mQTL, ATC_L04	0.8606	0.9839	1:17423390:T:C	0.3127	191	chr1	17411586	PADI2	-	ATC_L04
cg03009916	rs3761080	mQTL, ATC_C07	0.7359	0.7498	19:19301489:C:T	0.7173	415	chr19	19337625	NCAN	+	ATC_C07
cg03010018	rs80220270	mQTL, HDLC	0.7825	1	11:116680961:A:C	0.2298	265	chr11	116708299	APOA1	-	HDLC
cg03010301	rs8109852	mQTL, PsV	0.7408	0.7479	19:52198130:T:G	0.7864	182	chr19	52195499	MIR125A;MIR99B;NCRNA00085;MIRLET7E	-	PsV
cg03010653	rs778085	mQTL, Insomnia	0.7003	0.7772	2:147914226:T:G	0.4576	213	chr2	147891408		+	Insomnia
cg03011335	rs7223796	mQTL, EOS	0.8166	1	17:68294560:G:A	0.1834	615	chr17	68291547		-	EOS
cg03014622	rs5753193	mQTL, Febrile_Seizure	0.7338	0.7737	22:30935429:C:G	0.4983	322	chr22	30901707	SEC14L4;SEC14L4	-	Febrile_Seizure
cg03015368	rs3104703	mQTL, Constipation	0.7973	0.8645	16:10065136:T:G	0.5876	1048	chr16	10065222	GRIN2A;GRIN2A;GRIN2A	-	Constipation
cg03020379	rs11882452	mQTL, MON, WBC	0.8235	0.8996	19:14586979:C:T	1	436	chr19	14586979	PTGER1	+	MON
cg03020379	rs11882452	mQTL, MON, WBC	0.8235	0.8996	19:14586979:C:T	1	436	chr19	14586979	PTGER1	+	WBC
cg03020916	rs80251127	mQTL, EAS_SCZ	0.7087	0.7156	16:883851:C:T	0.9997	211	chr16	897192		-	EAS_SCZ
cg03022263	rs10438243	mQTL, GGT	0.8985	0.9805	14:104345822:A:G	0.9993	224	chr14	104356172		+	GGT
cg03022680	rs3755616	mQTL, BAS	0.9529	0.9982	3:194122169:G:C	0.6244	44	chr3	194117679	GP5	+	BAS
cg03024478	rs1540403	mQTL, ATC_B01A	0.7218	0.7666	4:96070299:A:C	0.1756	371	chr4	96090330	UNC5C	-	ATC_B01A
cg03034668	rs9928010	mQTL, EAS_SCZ	0.9752	0.979	16:1695395:G:T	1	809	chr16	1723424	CRAMP1L	-	EAS_SCZ
cg03035759	rs735369	mQTL, EnC	0.7732	0.8136	22:19279806:G:C	1	844	chr22	19280037	CLTCL1;CLTCL1	-	EnC
cg03037879	rs1006409	mQTL, PLT	0.9946	1	12:29435675:A:G	0.3881	382	chr12	29650954	OVCH1	-	PLT
cg03041245	rs41347350	mQTL, EAS_CD	0.8198	0.9188	19:18389393:T:C	0.8194	467	chr19	18385268	KIAA1683;KIAA1683;KIAA1683;KIAA1683;KIAA1683;KIAA1683	-	EAS_CD
cg03044573	rs6691001	mQTL, BW	0.8556	0.9779	1:173819076:T:G	0.9384	1524	chr1	173835265	GAS5;SNORD78;SNORD44;SNORD80;SNORD79	+	BW
cg03047570	rs417659	mQTL, ATC_M01A	0.7007	0.7103	10:32368391:T:G	0.1706	202	chr10	32398778		+	ATC_M01A
cg03047995	rs7153156	mQTL, EAS_IBD, EAS_CD	0.8321	0.9478	14:24598846:A:G	0.2498	58	chr14	24601588	FITM1	+	EAS_IBD
cg03047995	rs7153156	mQTL, EAS_IBD, EAS_CD	0.8321	0.9478	14:24598846:A:G	0.2498	58	chr14	24601588	FITM1	+	EAS_CD
cg03050509	rs11130344	mQTL, Ileus	0.7561	0.773	3:53179915:T:C	0.801	22	chr3	53183723		+	Ileus
cg03057193	rs2550236	mQTL, Asthma	0.9559	0.9765	3:195522321:A:G	1	197	chr3	195460176	MUC20;MUC20;MUC20;MUC20	+	Asthma
cg03057951	rs6089585	mQTL, BMI, BW	0.7656	0.8831	20:60564395:G:A	0.2183	406	chr20	60553530	TAF4	-	BMI
cg03057951	rs6089585	mQTL, BMI, BW	0.7656	0.8831	20:60564395:G:A	0.2183	406	chr20	60553530	TAF4	-	BW
cg03059991	rs4759292	mQTL, CHB	0.7705	0.7806	12:54143612:C:T	0.8717	164	chr12	54144785		+	CHB
cg03062564	rs489030	mQTL, CeAn, Pericarditis	0.7196	0.7329	6:10383566:T:C	0.9994	164	chr6	10383526		+	CeAn
cg03062564	rs489030	mQTL, CeAn, Pericarditis	0.7196	0.7329	6:10383566:T:C	0.9994	164	chr6	10383526		+	Pericarditis
cg03063658	rs112738495	mQTL, Height	0.9251	0.9617	2:109950743:A:T	0.9409	193	chr2	109949132	SH3RF3	+	Height
cg03068446	rs2138053	mQTL, BAS	0.9831	1	11:89655497:G:A	0.9935	143	chr11	89656189	LOC729384	+	BAS
cg03070194	rs656025	mQTL, ALT, AST, MI	0.7159	0.7433	1:110196429:G:A	0.7445	15	chr1	110210684	GSTM2;GSTM2;GSTM2;GSTM2	+	ALT
cg03070194	rs656025	mQTL, ALT, AST, MI	0.7159	0.7433	1:110196429:G:A	0.7445	15	chr1	110210684	GSTM2;GSTM2;GSTM2;GSTM2	+	AST
cg03070194	rs656025	mQTL, ALT, AST, MI	0.7159	0.7433	1:110196429:G:A	0.7445	15	chr1	110210684	GSTM2;GSTM2;GSTM2;GSTM2	+	MI
cg03071937	rs4131364	mQTL, PLT	0.9424	0.9783	11:812188:G:A	0.9999	158	chr11	817633	PNPLA2	-	PLT
cg03078455	rs16967494	mQTL, ATC_N02BA	0.8711	0.8781	16:15820863:C:T	0.8223	416	chr16	15835760	MYH11;MYH11;MYH11;MYH11;MYH11;MYH11;MYH11;MYH11	+	ATC_N02BA
cg03081173	rs7741806	mQTL, ATC_A10, T2D	0.7771	1	6:31158786:T:C	0.1262	8621	chr6	31166502	HCG27	+	ATC_A10
cg03081173	rs7741806	mQTL, ATC_A10, T2D	0.7771	1	6:31158786:T:C	0.1262	8621	chr6	31166502	HCG27	+	T2D
cg03082218	rs7133290	mQTL, EOS	0.9217	0.9855	12:117335944:C:T	0.7546	374	chr12	117393650	FBXW8;FBXW8	+	EOS
cg03085549	rs9936747	mQTL, COPD	0.7006	0.8019	16:75102952:T:C	0.9852	440	chr16	75150819	LDHD;LDHD	+	COPD
cg03086235	rs1549794	mQTL, ATC_C01D	0.81	0.8881	8:10670723:G:A	0.6803	256	chr8	10586796	SOX7	+	ATC_C01D
cg03088878	rs3784280	mQTL, Allergic_Conjunctivitis	0.7963	0.8244	15:42184683:G:A	1	415	chr15	42185659	SPTBN5	+	Allergic_Conjunctivitis
cg03094787	rs2101405	mQTL, PrC	0.85	1	5:1894957:G:A	1	147	chr5	1896973	CTD-2194D22.4	-	PrC
cg03095800	rs7188181	mQTL, EAS_SCZ	0.9197	0.9343	16:66939738:C:T	0.4394	112	chr16	67208728	NOL3	-	EAS_SCZ
cg03099849	rs8105790	mQTL, CHC, Cirrhosis, GGT, HepC	0.771	0.9608	19:39732501:T:C	0.7375	157	chr19	39755959		+	CHC
cg03099849	rs8105790	mQTL, CHC, Cirrhosis, GGT, HepC	0.771	0.9608	19:39732501:T:C	0.7375	157	chr19	39755959		+	Cirrhosis
cg03099849	rs8105790	mQTL, CHC, Cirrhosis, GGT, HepC	0.771	0.9608	19:39732501:T:C	0.7375	157	chr19	39755959		+	GGT
cg03099849	rs8105790	mQTL, CHC, Cirrhosis, GGT, HepC	0.771	0.9608	19:39732501:T:C	0.7375	157	chr19	39755959		+	HepC
cg03105929	rs35369398	mQTL, RA	0.9293	0.9925	1:161591548:C:T	0.2178	91	chr1	161591659		+	RA
cg03106207	rs1168967	mQTL, Goiter	0.7722	0.785	2:96826016:A:G	0.8542	24	chr2	96814751		-	Goiter
cg03108070	rs213203	mQTL, Urolithiasis	0.8148	0.8456	6:33238404:A:C	0.6085	1879	chr6	33245490	B3GALT4	-	Urolithiasis
cg03114945	rs3812970	mQTL, UAP	0.8085	0.8375	16:87727737:C:A	0.9981	142	chr16	87727345	JPH3	-	UAP
cg03122532	rs4491802	mQTL, Neuropathic_Bladder	0.8917	0.9405	21:39638459:T:C	0.3799	538	chr21	39644216	KCNJ15;KCNJ15;KCNJ15	-	Neuropathic_Bladder
cg03124596	rs62363475	mQTL, BUN	0.8527	1	5:72441814:C:T	0.6456	162	chr5	72447568		+	BUN
cg03127244	rs213205	mQTL, Urolithiasis	0.8138	0.8469	6:33241135:T:C	0.6189	1897	chr6	33245638	B3GALT4	+	Urolithiasis
cg03130530	rs73143101	mQTL, ATC_C02	0.7404	0.8009	2:6638121:A:T	1	296	chr2	6634542		+	ATC_C02
cg03132634	rs10800819	mQTL, Chronic_Renal_Failure	0.7057	0.7283	1:202133835:G:A	0.5888	34	chr1	202127846	PTPN7;PTPN7;PTPN7;PTPN7;PTPN7	-	Chronic_Renal_Failure
cg03133097	rs62046625	mQTL, UA	0.7349	0.7657	16:81578706:G:A	1	344	chr16	81579400	CMIP;CMIP	+	UA
cg03141944	rs3771033	mQTL, Tonsillitis	0.9178	0.933	2:206595810:C:T	1	15	chr2	206595862	NRP2;NRP2;NRP2;NRP2;NRP2;NRP2	-	Tonsillitis
cg03145322	rs28701524	mQTL, Cataract	0.7877	0.8355	8:10374319:G:A	0.5223	152	chr8	10386846	T-SP1	-	Cataract
cg03147713	rs55936111	mQTL, Height	0.9815	0.9875	4:139193387:C:T	0.7326	83	chr4	138950261		-	Height
cg03147852	rs10454708	mQTL, ATC_N02BE	0.8593	0.9402	16:81358361:C:G	0.5864	156	chr16	81353400	GAN	-	ATC_N02BE
cg03149641	rs10948363	mQTL, Height	0.7999	0.9937	6:47487762:A:G	0.6592	1206	chr6	47444455	CD2AP	+	Height
cg03154100	rs296657	mQTL, Febrile_Seizure	0.7897	0.8434	9:93711833:A:C	0.5901	282	chr9	93715550		+	Febrile_Seizure
cg03157370	rs61896068	mQTL, PLT	0.9998	0.9998	11:61513400:G:A	1	31	chr11	61525073	MYRF;DKFZP434K028;MYRF	-	PLT
cg03159676	rs56280896	mQTL, BAS, EOS	0.9989	0.9989	16:85603840:A:G	1	83	chr16	85600536		+	BAS
cg03159676	rs56280896	mQTL, BAS, EOS	0.9989	0.9989	16:85603840:A:G	1	83	chr16	85600536		+	EOS
cg03161422	rs74341332	mQTL, Hearing_Loss	0.7566	0.8914	4:175219277:T:C	0.2149	130	chr4	175256045		+	Hearing_Loss
cg03162506	rs2277844	mQTL, Height	0.8257	0.9498	22:38577515:G:A	1	394	chr22	38580953		+	Height
cg03178748	rs563112	mQTL, EAS_SCZ	0.8278	0.906	18:22075764:G:A	0.7098	188	chr18	21978221	OSBPL1A	-	EAS_SCZ
cg03180980	rs2303988	mQTL, Ca	0.909	0.9139	15:83332077:C:A	1	1185	chr15	83240633	CPEB1;CPEB1;CPEB1;CPEB1	+	Ca
cg03184290	rs2739206	mQTL, Ventricular_Arrhythmia	0.8896	0.9934	4:111554709:G:C	0.1493	98	chr4	111550666	PITX2;PITX2	-	Ventricular_Arrhythmia
cg03185552	rs9911006	mQTL, Ect_preg, RA	0.8931	0.9133	17:80992267:A:G	0.9767	789	chr17	81060259		-	Ect_preg
cg03185552	rs9911006	mQTL, Ect_preg, RA	0.8931	0.9133	17:80992267:A:G	0.9767	789	chr17	81060259		-	RA
cg03185794	rs71439670	mQTL, T1D	0.8478	0.8869	13:101240571:C:T	0.7793	534	chr13	101237439		-	T1D
cg03185935	rs2581787	mQTL, Height	0.9373	1	3:53127677:G:T	0.1864	71	chr3	53065253	SFMBT1	+	Height
cg03188495	rs1688124	mQTL, Endometriosis	0.8775	0.8979	19:3143069:G:T	0.9347	39	chr19	3136515	GNA15	+	Endometriosis
cg03188948	rs2960852	mQTL, PLT	0.8361	0.9954	7:1208968:G:A	0.9099	822	chr7	1209495		+	PLT
cg03190020	rs3820966	mQTL, Uterine_prolapse	0.8742	0.876	2:202645351:C:A	0.957	7	chr2	202645957	ALS2;ALS2	-	Uterine_prolapse
cg03190769	rs7584330	mQTL, Height	0.9329	0.9978	2:238387228:A:G	1	328	chr2	238382720		-	Height
cg03192273	rs72794132	mQTL, COPD	0.9569	0.959	5:150618993:C:T	1	603	chr5	150618948		-	COPD
cg03197835	rs7480855	mQTL, Height	0.9924	0.9999	11:2836085:A:G	0.9997	64	chr11	2835996	KCNQ1;KCNQ1	-	Height
cg03200093	rs12937692	mQTL, MCV	0.9074	0.9479	17:42256430:G:A	1	388	chr17	42256447	ASB16;ASB16-AS1;ASB16-AS1	+	MCV
cg03206044	rs2358097	mQTL, Chronic_Sinusitis	0.7779	0.9271	4:148657944:C:A	0.4128	587	chr4	148657866	ARHGAP10	+	Chronic_Sinusitis
cg03207151	rs6580974	mQTL, MI	0.9537	0.9987	12:54521910:T:C	0.9855	179	chr12	54442288	HOXC4	+	MI
cg03208742	rs7311969	mQTL, HDLC	0.772	0.9613	12:124470333:T:C	0.1294	474	chr12	124475432	ZNF664;ZNF664;ZNF664-FAM101A	-	HDLC
cg03209459	rs199455	mQTL, Height	0.7584	0.9826	17:44799216:C:T	0.252	306	chr17	44604660	ARL17A;LRRC37A2	-	Height
cg03217209	rs77030242	mQTL, Constipation	0.7688	0.7937	5:114503758:G:A	0.8847	201	chr5	114503683	TRIM36	+	Constipation
cg03221483	rs9893032	mQTL, SBP	0.8532	0.8791	17:75309761:A:G	0.3908	123	chr17	75315081	SEPT9;SEPT9;SEPT9	-	SBP
cg03222811	rs6557992	mQTL, T1D	0.9415	0.9583	8:27186451:C:T	0.9393	754	chr8	27181596	PTK2B;PTK2B;PTK2B;PTK2B	+	T1D
cg03225235	rs3733186	mQTL, Allergic_Rhinitis	0.9193	0.9402	4:5815381:G:A	0.8415	179	chr4	5814643	EVC	-	Allergic_Rhinitis
cg03226569	rs2292481	mQTL, UF	0.7118	0.7675	1:212640333:T:C	0.6525	132	chr1	212640798		+	UF
cg03229061	rs1126511	mQTL, CeC	0.8082	1	6:33048466:G:T	0.5	4267	chr6	33048483	HLA-DPB1	+	CeC
cg03231275	rs10947261	mQTL, GaC	0.7993	1	6:32373232:G:T	0.1702	7319	chr6	32370520	BTNL2	+	GaC
cg03234870	rs487838	mQTL, AA	0.8615	0.9242	7:41537374:A:G	0.4274	176	chr7	41732048	INHBA-AS1;INHBA-AS1;INHBA	-	AA
cg03237606	rs6479764	mQTL, Pleurisy	0.8139	0.8463	10:63212097:T:C	0.9423	1041	chr10	63212265	TMEM26	-	Pleurisy
cg03237854	rs80100114	mQTL, Ileus	0.929	0.9547	14:100585814:C:T	0.9971	313	chr14	100614433	DEGS2	+	Ileus
cg03242773	rs35486283	mQTL, UA	0.8933	0.961	3:141727844:T:A	0.2157	60	chr3	141746797	TFDP2;TFDP2;TFDP2;TFDP2;TFDP2	-	UA
cg03247919	rs12462181	mQTL, ATC_R03BA	0.7622	0.777	19:55385435:T:C	0.9676	309	chr19	55315068	KIR2DL4;KIR2DL4;KIR2DL4;KIR2DL4;KIR2DL4;KIR2DL4	+	ATC_R03BA
cg03255735	rs10415219	mQTL, PLT	0.9057	1	19:39150235:A:G	0.6531	801	chr19	39184206	ACTN4	-	PLT
cg03256198	rs6541297	mQTL, Sarcoidosis	0.8295	0.8884	1:230283506:G:A	1	145	chr1	230283231	GALNT2	-	Sarcoidosis
cg03263997	rs1415407	mQTL, sCr	0.8222	0.8358	20:4091742:A:G	0.7998	470	chr20	4088186		-	sCr
cg03264550	rs8114689	mQTL, Chronic_Sinusitis	0.9696	0.9775	20:57476890:G:A	0.7575	116	chr20	57465448	GNAS;GNAS;GNAS;GNAS;GNAS;GNAS;GNAS;GNAS	-	Chronic_Sinusitis
cg03264748	rs3118570	mQTL, TBil	0.7872	0.8112	9:137320855:G:T	1	157	chr9	137337338		+	TBil
cg03267668	rs4917994	mQTL, IS	0.8264	0.9894	10:104811699:C:T	1	1965	chr10	104829106	CNNM2;CNNM2	+	IS
cg03268595	rs75822141	mQTL, UF	0.8661	0.875	6:159335320:A:G	0.853	101	chr6	159315559		+	UF
cg03270036	rs75217699	mQTL, Acute_Pancreatitis	0.9016	0.994	9:130338210:T:C	0.2642	178	chr9	130270004	FAM129B;FAM129B	+	Acute_Pancreatitis
cg03270710	rs2240443	mQTL, Height	0.9128	0.9999	2:74732415:T:G	0.3976	96	chr2	74729592	LBX2;LOC151534	-	Height
cg03278568	rs1366161	mQTL, OvC	0.9853	0.9898	5:5174868:A:G	0.9715	205	chr5	5166415	ADAMTS16	+	OvC
cg03278730	rs7111578	mQTL, Bronchiectasis	0.8358	0.8637	11:19308744:G:A	0.7391	29	chr11	19306482		+	Bronchiectasis
cg03281911	rs301803	mQTL, Glaucoma	0.749	0.8274	1:8498680:A:T	1	105	chr1	8498744	RERE;RERE	+	Glaucoma
cg03284924	rs2148290	mQTL, Pleurisy	0.7146	0.7171	10:6260548:C:T	1	162	chr10	6263235	PFKFB3;PFKFB3;PFKFB3	+	Pleurisy
cg03287339	rs12600184	mQTL, MCH	0.9574	0.9842	16:729825:A:G	1	83	chr16	711135	WDR90	+	MCH
cg03290614	rs1239269	mQTL, Pneumothorax	0.9422	0.95	5:39015353:G:T	0.9932	277	chr5	38926423	OSMR	-	Pneumothorax
cg03290871	rs76039922	mQTL, Pneumonia	0.7546	0.7768	7:106189626:A:G	0.3114	81	chr7	106209092		+	Pneumonia
cg03292617	rs16939	mQTL, Height	0.7537	0.9134	19:46276056:C:A	0.9966	711	chr19	46276803	DMPK;DMPK;DMPK;DMPK;DMPK;DMPK;DMPK	+	Height
cg03292809	rs713593	mQTL, Ca	0.718	0.7978	12:16521927:G:A	0.3997	531	chr12	16590439		-	Ca
cg03293330	rs67001238	mQTL, Height	0.9864	0.9995	3:187400350:C:T	0.9455	57	chr3	187385312		-	Height
cg03295928	rs2301984	mQTL, Height	0.8215	0.9998	2:74721055:A:G	0.2964	141	chr2	74669349	RTKN	+	Height
cg03297901	rs8068430	mQTL, HbA1c, RBC	0.9375	0.9598	17:76132692:T:C	1	190	chr17	76117767	TMC6;TMC6	+	HbA1c
cg03297901	rs8068430	mQTL, HbA1c, RBC	0.9375	0.9598	17:76132692:T:C	1	190	chr17	76117767	TMC6;TMC6	+	RBC
cg03298314	rs28360032	mQTL, Hashimoto_Disease	0.8675	0.9499	6:30315454:T:C	0.2566	309	chr6	30311668	RPP21	-	Hashimoto_Disease
cg03299479	rs4786490	mQTL, EAS_SCZ	0.7328	0.7665	16:4491190:A:G	1	472	chr16	4470005		+	EAS_SCZ
cg03300961	rs16943087	mQTL, ATC_R03BA	0.835	0.9031	15:61056035:A:G	0.7122	129	chr15	61055949	RORA	-	ATC_R03BA
cg03303006	rs11146267	mQTL, Subarachnoid_Hemorrhage	0.7558	0.7571	10:134064252:C:G	1	81	chr10	134088170	STK32C	+	Subarachnoid_Hemorrhage
cg03304981	rs143539210	mQTL, Periodontal_Disease	0.9572	0.959	7:137735634:T:C	1	10	chr7	137686266	CREB3L2	+	Periodontal_Disease
cg03309251	rs2550236	mQTL, Asthma	0.9559	0.9765	3:195522321:A:G	1	98	chr3	195487140	MUC4;MUC4;MUC4	+	Asthma
cg03309770	rs12921786	mQTL, Constipation	0.7039	0.7317	16:10916189:T:C	0.2091	236	chr16	10912478	FAM18A;FAM18A	-	Constipation
cg03309978	rs9324219	mQTL, Epilepsy	0.8208	0.8532	13:113742393:C:T	0.9997	157	chr13	113748255	MCF2L;MCF2L	+	Epilepsy
cg03310874	rs116929608	mQTL, ATC_C09	0.8731	0.8735	7:4882174:A:G	1	26	chr7	4850260	RADIL	+	ATC_C09
cg03314633	rs13249993	mQTL, BrC	0.8651	0.9057	8:128350515:G:A	1	398	chr8	128350501	CASC21;CASC8	+	BrC
cg03315344	rs4888416	mQTL, MI	0.7292	0.9915	16:75449176:C:G	0.9974	1115	chr16	75512273	CHST6	+	MI
cg03321508	rs3746332	mQTL, sCr	0.922	0.9227	20:25039099:T:C	1	1025	chr20	25039707	ACSS1	+	sCr
cg03324961	rs574479	mQTL, Acute_Renal_Failure	0.9306	0.9635	8:23605048:A:G	0.9986	863	chr8	23605601		+	Acute_Renal_Failure
cg03325014	rs9911740	mQTL, Ventricular_Arrhythmia	0.8309	0.8772	17:81018946:G:A	0.5374	309	chr17	81028962		+	Ventricular_Arrhythmia
cg03328299	rs7171694	mQTL, Pneumothorax	0.7528	0.7924	15:74278024:T:A	0.9772	566	chr15	74281983	STOML1	+	Pneumothorax
cg03328388	rs2071341	mQTL, PLT	0.9313	0.9935	16:28913710:G:T	1	95	chr16	28886581		+	PLT
cg03331207	rs4653069	mQTL, PLT	0.8969	0.9779	1:33810187:A:G	0.8188	469	chr1	33783737	A3GALT2	+	PLT
cg03332014	rs1286339	mQTL, SLE	0.7713	0.802	14:91261513:A:C	0.7106	507	chr14	91262219	TTC7B	+	SLE
cg03333116	rs2541610	mQTL, Cholelithiasis	0.7144	0.7204	16:177002:A:T	0.8567	81	chr16	112444	RHBDF1	-	Cholelithiasis
cg03333149	rs2641526	mQTL, ATC_M01A	0.987	0.9978	12:52468557:A:G	1	321	chr12	52473731		-	ATC_M01A
cg03333468	rs342518	mQTL, UC	0.7443	0.7632	3:42531939:G:A	1	80	chr3	42532593		-	UC
cg03335125	rs4607935	mQTL, Height	0.9072	1	1:46117161:C:T	0.3546	1394	chr1	46088541	CCDC17	-	Height
cg03335350	rs12235378	mQTL, Head_Injury	0.7318	0.7928	9:139298653:G:A	0.6591	259	chr9	139298662	SDCCAG3;SDCCAG3;SDCCAG3;SDCCAG3;SDCCAG3;SDCCAG3	+	Head_Injury
cg03337360	rs1137410	mQTL, Height	0.9686	0.9948	15:89842189:G:A	0.4722	157	chr15	89866676	POLG;POLG	-	Height
cg03338903	rs3734701	mQTL, ATC_L04	0.8674	0.8854	6:44185254:T:C	0.9999	69	chr6	44191871	SLC29A1;SLC29A1;SLC29A1;SLC29A1;SLC29A1	+	ATC_L04
cg03340701	rs500081	mQTL, Height	0.8971	0.9998	11:128687305:G:T	0.1903	146	chr11	128693801		+	Height
cg03346025	rs4803217	mQTL, CHC, Cirrhosis, GGT, HepC	0.8209	0.977	19:39734220:C:A	0.5014	36	chr19	39736699	IL28B	-	CHC
cg03346025	rs4803217	mQTL, CHC, Cirrhosis, GGT, HepC	0.8209	0.977	19:39734220:C:A	0.5014	36	chr19	39736699	IL28B	-	Cirrhosis
cg03346025	rs4803217	mQTL, CHC, Cirrhosis, GGT, HepC	0.8209	0.977	19:39734220:C:A	0.5014	36	chr19	39736699	IL28B	-	GGT
cg03346025	rs4803217	mQTL, CHC, Cirrhosis, GGT, HepC	0.8209	0.977	19:39734220:C:A	0.5014	36	chr19	39736699	IL28B	-	HepC
cg03346351	rs5756956	mQTL, Gastric_Ulcer	0.713	0.8447	22:38587893:G:A	0.5232	512	chr22	38496902	BAIAP2L2	+	Gastric_Ulcer
cg03347207	rs2819336	mQTL, EnC	0.7028	0.7507	1:44015809:T:C	0.5335	818	chr1	44016014	PTPRF;PTPRF	+	EnC
cg03348792	rs627875	mQTL, Parkinsons_Disease	0.7639	0.9363	12:53086028:A:G	0.9755	523	chr12	53075482	KRT1	+	Parkinsons_Disease
cg03354508	rs670150	mQTL, ATC_C09	0.7256	0.7421	6:147769539:T:G	1	315	chr6	147769498		+	ATC_C09
cg03358592	rs7020493	mQTL, Glucose	0.7122	0.7892	9:704955:G:C	1	1033	chr9	707410	KANK1;KANK1	+	Glucose
cg03368411	rs17885289	mQTL, LYM	0.9299	0.9888	10:44881660:C:T	0.1149	104	chr10	44883247		+	LYM
cg03379894	rs32945	mQTL, Depression	0.8341	0.8561	5:141129248:C:T	0.5132	64	chr5	141131868		+	Depression
cg03383434	rs11534413	mQTL, Pneumonia	0.9756	0.9996	9:140321666:C:T	1	26	chr9	140318662	EXD3;NOXA1	+	Pneumonia
cg03383670	rs12460105	mQTL, ATC_C02	0.9488	0.9656	19:1848957:A:G	0.8093	23	chr19	1896724		+	ATC_C02
cg03385263	rs214251	mQTL, Meniere	0.9802	0.9884	16:347326:G:A	0.9856	116	chr16	334816	PDIA2	-	Meniere
cg03387510	rs645935	mQTL, Height	0.9902	1	11:75279290:T:C	0.6553	114	chr11	75276971	SERPINH1;SERPINH1	-	Height
cg03387842	rs1853665	mQTL, AST, PLT	0.7528	0.9997	6:150298842:C:T	1	1196	chr6	150296227		-	AST
cg03387842	rs1853665	mQTL, AST, PLT	0.7528	0.9997	6:150298842:C:T	1	1196	chr6	150296227		-	PLT
cg03389557	rs920112	mQTL, MCH	0.998	0.9998	2:174219135:G:A	0.9986	85	chr2	174220966	CDCA7;CDCA7	-	MCH
cg03392757	rs4610800	mQTL, EAS_CD	0.7949	0.8291	8:81358791:C:A	1	278	chr8	81358739		+	EAS_CD
cg03398461	rs76137141	mQTL, Periodontal_Disease	0.8826	0.8945	5:156682891:G:A	0.7132	36	chr5	156691755	CYFIP2;CYFIP2	+	Periodontal_Disease
cg03398785	rs143146932	mQTL, Chronic_Sinusitis	0.762	0.7703	9:127636278:C:T	0.9345	790	chr9	127633544	ARPC5L	+	Chronic_Sinusitis
cg03400783	rs407237	mQTL, Achilles_tendon_rupture	0.7142	0.7374	10:132136651:G:A	0.9926	257	chr10	132143941		+	Achilles_tendon_rupture
cg03401656	rs170088	mQTL, EAS_IBD, EAS_CD	0.8497	0.9948	8:142160876:C:T	0.4213	196	chr8	142161988	DENND3	-	EAS_IBD
cg03401656	rs170088	mQTL, EAS_IBD, EAS_CD	0.8497	0.9948	8:142160876:C:T	0.4213	196	chr8	142161988	DENND3	-	EAS_CD
cg03403168	rs11047538	mQTL, IS	0.9209	0.9848	12:24780539:G:T	0.0881	187	chr12	24770523		+	IS
cg03404742	rs2241414	mQTL, ATC_N06A	0.7573	0.8524	16:58314433:T:C	0.3236	883	chr16	58314575	KLKBL4;CCDC113;CCDC113	-	ATC_N06A
cg03406011	rs2630263	mQTL, MON	0.8668	0.936	3:128688318:A:G	0.5659	203	chr3	128721956	CCDC48	+	MON
cg03408354	rs4265809	mQTL, BAS	0.7316	0.7506	16:87870866:T:C	1	172	chr16	87871219	SLC7A5	+	BAS
cg03410772	rs28590416	mQTL, NEU	0.7026	1	6:29838650:A:G	0.04	5973	chr6	29970005	NCRNA00171	-	NEU
cg03411082	rs12917907	mQTL, MON	0.8038	0.8043	16:405866:C:T	1	414	chr16	433715	LOC100134368	+	MON
cg03413475	rs10233700	mQTL, Height	0.8019	0.9887	7:150926064:A:G	0.9122	165	chr7	150925067	ABCF2;ABCF2	-	Height
cg03415149	rs11022113	mQTL, GERD	0.8514	0.8607	11:12037647:T:A	1	205	chr11	12037969		-	GERD
cg03420040	rs17146049	mQTL, EAS_UC	0.7176	0.8292	16:989449:G:A	0.1181	487	chr16	1027383		-	EAS_UC
cg03422944	rs11598047	mQTL, ATC_B01A	0.9788	0.9892	10:105342672:A:G	0.9667	346	chr10	105344723	NEURL	+	ATC_B01A
cg03431079	rs4759292	mQTL, CHB	0.7659	0.7805	12:54143612:C:T	1	77	chr12	54145474		-	CHB
cg03436163	rs11717301	mQTL, Height	0.9498	1	3:72397284:C:A	0.7488	24	chr3	72486100	RYBP	-	Height
cg03437479	rs8092142	mQTL, HepC	0.7867	0.8389	18:32845702:C:T	0.2644	517	chr18	32847251	ZNF397OS;ZNF397OS	-	HepC
cg03438535	rs4745987	mQTL, Ped_asthma	0.8862	0.8917	10:71149545:C:T	1	500	chr10	71169041	TACR2	-	Ped_asthma
cg03440221	rs9271082	mQTL, EAS_UC	0.9131	1	6:32576086:T:C	0.3446	3829	chr6	32515773		-	EAS_UC
cg03440944	rs9639905	mQTL, WBC	0.8134	0.9971	7:45057743:A:G	0.0814	418	chr7	45023329	C7orf40	-	WBC
cg03449621	rs2303988	mQTL, Ca	0.9127	0.9133	15:83332077:C:A	1	426	chr15	83351564	AP3B2	-	Ca
cg03450842	rs7082178	mQTL, PrC	0.7107	1	10:80834958:G:A	0.949	307	chr10	80834947	ZMIZ1	+	PrC
cg03451731	rs1060431	mQTL, PLT	0.9961	1	17:4840868:G:A	0.5684	95	chr17	4837077	GP1BA	+	PLT
cg03454860	rs10157941	mQTL, Height	0.9866	0.9972	1:53548986:C:G	1	352	chr1	53573966	SLC1A7;SLC1A7;SLC1A7;SLC1A7;SLC1A7	+	Height
cg03455746	rs9260313	mQTL, Cirrhosis	0.79	0.9758	6:29916885:T:C	0.1709	1627	chr6	29802584		-	Cirrhosis
cg03456315	rs2487927	mQTL, Herpes	0.7639	0.7721	10:30311366:C:T	0.9897	179	chr10	30315539	KIAA1462	-	Herpes
cg03459510	rs4767154	mQTL, Epilepsy	0.7711	0.8138	12:114315121:C:T	0.9999	785	chr12	114300370	RBM19;RBM19;RBM19	+	Epilepsy
cg03466525	rs1949884	mQTL, LuC	0.8128	0.8552	10:50771419:A:G	0.4749	240	chr10	50650021		-	LuC
cg03467087	rs999613	mQTL, Hyperthyroidism	0.7554	0.803	6:158448229:C:T	1	517	chr6	158448134	SYNJ2	-	Hyperthyroidism
cg03467501	rs2125314	mQTL, Cholelithiasis	0.9283	0.9971	4:39472842:T:A	0.3264	266	chr4	39481691	LOC401127	-	Cholelithiasis
cg03476673	rs923869	mQTL, Height	0.9982	0.9984	16:84873558:A:G	1	391	chr16	84870203	CRISPLD2	-	Height
cg03477130	rs34710970	mQTL, CSOM	0.7438	0.7707	6:32768115:A:G	0.4347	1276	chr6	32782796	HLA-DOB	-	CSOM
cg03478398	rs324089	mQTL, Bronchitis	0.7431	0.7541	19:52879583:G:T	0.5518	869	chr19	52901431	ZNF528	-	Bronchitis
cg03481961	rs309091	mQTL, Allergic_Conjunctivitis	0.804	0.8217	13:62932015:A:C	0.9702	1448	chr13	62931375		-	Allergic_Conjunctivitis
cg03484996	rs58825580	mQTL, RBC	0.8652	0.9991	6:26365679:T:G	0.3761	1586	chr6	26364666	BTN3A2;BTN3A2;BTN3A2;BTN3A2	+	RBC
cg03486603	rs34242503	mQTL, BAS	0.7997	0.9996	20:31289941:G:T	0.8851	463	chr20	31252516		+	BAS
cg03488840	rs12450700	mQTL, Urolithiasis	0.9554	0.9666	17:65368899:T:G	0.9695	212	chr17	65363791	PSMD12;PSMD12	+	Urolithiasis
cg03492107	rs117887821	mQTL, HDLC	0.9985	0.999	8:121782028:C:T	1	233	chr8	121715913	SNTB1	-	HDLC
cg03495202	rs28533072	mQTL, EAS_IBD, EAS_CD, EAS_UC	0.749	0.9997	14:88470978:C:T	1	932	chr14	88457365	GALC;GALC;GALC	-	EAS_IBD
cg03495202	rs28533072	mQTL, EAS_IBD, EAS_CD, EAS_UC	0.749	0.9997	14:88470978:C:T	1	932	chr14	88457365	GALC;GALC;GALC	-	EAS_CD
cg03495202	rs28533072	mQTL, EAS_IBD, EAS_CD, EAS_UC	0.749	0.9997	14:88470978:C:T	1	932	chr14	88457365	GALC;GALC;GALC	-	EAS_UC
cg03496231	rs56117825	mQTL, GERD	0.8269	0.8348	10:88139021:T:C	0.938	570	chr10	88140269		-	GERD
cg03497399	rs9830029	mQTL, Height	0.7026	0.7034	3:33262129:G:A	1	280	chr3	33260934	SUSD5	+	Height
cg03497907	rs1762438	mQTL, ATC_C01D, SAP	0.7382	0.7721	10:131263457:C:T	0.9999	574	chr10	131759467	EBF3	-	ATC_C01D
cg03497907	rs1762438	mQTL, ATC_C01D, SAP	0.7382	0.7721	10:131263457:C:T	0.9999	574	chr10	131759467	EBF3	-	SAP
cg03498641	rs1632854	mQTL, CHC	0.893	0.9666	6:30975649:T:A	0.5081	881	chr6	30972851	MUC22	-	CHC
cg03499324	rs1060817	mQTL, Height	0.8589	0.9857	9:123583192:A:G	1	1289	chr9	123606119	PSMD5-AS1;PSMD5;PSMD5	+	Height
cg03506193	rs62525309	mQTL, Zoster	0.8309	0.8673	8:104031920:T:C	0.5289	345	chr8	104033864	ATP6V1C1	-	Zoster
cg03508212	rs1071625	mQTL, GGT	0.907	0.9092	2:3579760:T:C	0.9815	107	chr2	3623692	RPS7	-	GGT
cg03509106	rs13138476	mQTL, JRA	0.7836	0.8228	4:122001194:A:G	0.3124	72	chr4	121992261	C4orf31	-	JRA
cg03510150	rs6415846	mQTL, Iron_Deficiency_Anemia	0.7208	0.7775	9:130716761:A:G	0.9535	399	chr9	130690744	PIP5KL1;PIP5KL1;PIP5KL1	-	Iron_Deficiency_Anemia
cg03511624	rs6913093	mQTL, BAS	0.8891	0.9999	6:109636205:T:C	0.134	332	chr6	109395176	SESN1	-	BAS
cg03513643	rs7386615	mQTL, Cystitis, Glucose	0.8459	0.9139	8:145525238:T:C	0.9981	116	chr8	145536188	HSF1	+	Cystitis
cg03513643	rs7386615	mQTL, Cystitis, Glucose	0.8459	0.9139	8:145525238:T:C	0.9981	116	chr8	145536188	HSF1	+	Glucose
cg03515999	rs1060817	mQTL, Height	0.8589	0.9857	9:123583192:A:G	1	1372	chr9	123606332	PSMD5-AS1;PSMD5;PSMD5	+	Height
cg03517226	rs74808187	mQTL, GD	0.732	0.7457	16:89384551:C:T	1	590	chr16	89408322	ANKRD11	+	GD
cg03522374	rs2916074	mQTL, Height	0.7675	1	19:19530270:G:A	0.5026	963	chr19	19495960	GATAD2A	+	Height
cg03523533	rs745570	mQTL, BMI, BW	0.8724	0.9953	17:77781725:A:G	1	137	chr17	77758700	CBX2	+	BMI
cg03523533	rs745570	mQTL, BMI, BW	0.8724	0.9953	17:77781725:A:G	1	137	chr17	77758700	CBX2	+	BW
cg03523630	rs17087717	mQTL, T2D	0.7954	0.9903	6:157020279:C:T	1	121	chr6	157040896		+	T2D
cg03525309	rs844347	mQTL, EAS_SCZ	0.7884	0.8081	12:50461676:A:C	0.6446	310	chr12	50464340	ASIC1;ASIC1;ASIC1	-	EAS_SCZ
cg03532030	rs6605264	mQTL, Urticaria	0.8627	0.8795	2:242821114:C:T	0.2969	10	chr2	242824433		-	Urticaria
cg03532037	rs4676317	mQTL, Uterine_prolapse	0.7844	0.7867	2:106959064:A:G	0.7418	30	chr2	106959205		-	Uterine_prolapse
cg03532040	rs3865442	mQTL, Urolithiasis	0.9292	0.9667	19:51300819:G:A	0.2798	156	chr19	51301449	C19orf48;C19orf48	-	Urolithiasis
cg03532848	rs7975712	mQTL, NEU	0.7355	0.8209	12:49905713:T:C	0.9991	280	chr12	49833670	SPATS2;SPATS2;SPATS2;SPATS2	+	NEU
cg03535793	rs7957678	mQTL, GB_polyp	0.8685	0.8802	12:3863079:A:G	0.9999	279	chr12	3862594	EFCAB4B;EFCAB4B;EFCAB4B	+	GB_polyp
cg03540731	rs11668719	mQTL, MON	0.8946	0.9099	19:18515741:T:C	1	175	chr19	18508115	LRRC25;LRRC25	-	MON
cg03546163	rs10947562	mQTL, MI	0.8023	0.8086	6:35596912:C:T	0.9878	340	chr6	35654363	FKBP5;FKBP5;FKBP5;FKBP5	-	MI
cg03547881	rs2242141	mQTL, Height	0.7375	0.9839	7:150920503:C:T	1	221	chr7	150929093	CHPF2;CHPF2	-	Height
cg03547924	rs4911492	mQTL, BW	0.8197	0.9974	20:33951799:G:A	0.8137	1190	chr20	34025927	GDF5;GDF5	+	BW
cg03547972	rs60981486	mQTL, BMI, BW	0.7489	0.9998	9:97102354:G:A	0.2695	1214	chr9	97109406	LOC100132077	+	BMI
cg03547972	rs60981486	mQTL, BMI, BW	0.7489	0.9998	9:97102354:G:A	0.2695	1214	chr9	97109406	LOC100132077	+	BW
cg03550075	rs11246803	mQTL, Bronchitis	0.7014	0.8143	12:132264053:C:T	1	588	chr12	132278448	SFRS8	-	Bronchitis
cg03550352	rs8941	mQTL, Achilles_tendon_rupture	0.713	0.8502	2:178406481:C:T	0.111	86	chr2	178400837	AGPS	+	Achilles_tendon_rupture
cg03552242	rs7193593	mQTL, UAP	0.7989	0.8305	16:87735034:G:A	0.9879	231	chr16	87719233	JPH3	+	UAP
cg03554028	rs4687624	mQTL, Urolithiasis	0.8283	0.9106	3:52563572:C:T	0.9833	849	chr3	52531920	STAB1	+	Urolithiasis
cg03556243	rs1459513	mQTL, T2D	0.8297	0.9933	3:114960798:A:C	0.4603	342	chr3	114343779	ZBTB20;ZBTB20;ZBTB20;ZBTB20;ZBTB20;ZBTB20;ZBTB20	-	T2D
cg03560416	rs2892059	mQTL, HDLC	0.9264	0.9336	13:28021642:A:G	0.9854	865	chr13	28025757	MTIF3;MTIF3;MTIF3;MTIF3	+	HDLC
cg03562528	rs941487	mQTL, Sjogren_Syndrome	0.8116	0.8284	14:94427851:T:C	0.8675	127	chr14	94423943	ASB2	-	Sjogren_Syndrome
cg03563437	rs7093454	mQTL, BW	0.7207	0.9981	10:18886680:A:T	0.7752	601	chr10	18905345	NSUN6	+	BW
cg03564453	rs2115396	mQTL, Cholelithiasis	0.7593	0.7861	16:87784961:A:T	0.4714	71	chr16	87755618	KLHDC4	-	Cholelithiasis
cg03564674	rs7271530	mQTL, EAS_UC	0.7105	0.7156	20:62727915:C:T	1	49	chr20	62715756	OPRL1;C20orf201;OPRL1	+	EAS_UC
cg03567381	rs873370	mQTL, ALT, EOS	0.7423	0.8035	17:75341404:G:A	0.5016	307	chr17	75323885	SEPT9;SEPT9;SEPT9;SEPT9	+	ALT
cg03567381	rs873370	mQTL, ALT, EOS	0.7423	0.8035	17:75341404:G:A	0.5016	307	chr17	75323885	SEPT9;SEPT9;SEPT9;SEPT9	+	EOS
cg03568507	rs2048766	mQTL, ATC_L04	0.9527	0.9664	2:240160686:T:C	1	372	chr2	240153791	HDAC4	+	ATC_L04
cg03570263	rs7766469	mQTL, Allergic_Rhinitis	0.7677	0.9558	6:30015594:G:T	0.1393	11121	chr6	30040291	RNF39;RNF39	+	Allergic_Rhinitis
cg03573064	rs34345429	mQTL, Cystitis, Glucose	0.8378	0.9101	8:145524995:G:A	1	134	chr8	145530631	HSF1	+	Cystitis
cg03573064	rs34345429	mQTL, Cystitis, Glucose	0.8378	0.9101	8:145524995:G:A	1	134	chr8	145530631	HSF1	+	Glucose
cg03575602	rs11257657	mQTL, ATC_A10, BMI, BW, Cataract, Glucose, HbA1c, T1D, T2D	0.9059	0.9504	10:12309139:C:G	0.9191	731	chr10	12390599	CAMK1D;CAMK1D	+	ATC_A10
cg03575602	rs11257657	mQTL, ATC_A10, BMI, BW, Cataract, Glucose, HbA1c, T1D, T2D	0.9059	0.9504	10:12309139:C:G	0.9191	731	chr10	12390599	CAMK1D;CAMK1D	+	BMI
cg03575602	rs11257657	mQTL, ATC_A10, BMI, BW, Cataract, Glucose, HbA1c, T1D, T2D	0.9059	0.9504	10:12309139:C:G	0.9191	731	chr10	12390599	CAMK1D;CAMK1D	+	BW
cg03575602	rs11257657	mQTL, ATC_A10, BMI, BW, Cataract, Glucose, HbA1c, T1D, T2D	0.9059	0.9504	10:12309139:C:G	0.9191	731	chr10	12390599	CAMK1D;CAMK1D	+	Cataract
cg03575602	rs11257657	mQTL, ATC_A10, BMI, BW, Cataract, Glucose, HbA1c, T1D, T2D	0.9059	0.9504	10:12309139:C:G	0.9191	731	chr10	12390599	CAMK1D;CAMK1D	+	Glucose
cg03575602	rs11257657	mQTL, ATC_A10, BMI, BW, Cataract, Glucose, HbA1c, T1D, T2D	0.9059	0.9504	10:12309139:C:G	0.9191	731	chr10	12390599	CAMK1D;CAMK1D	+	HbA1c
cg03575602	rs11257657	mQTL, ATC_A10, BMI, BW, Cataract, Glucose, HbA1c, T1D, T2D	0.9059	0.9504	10:12309139:C:G	0.9191	731	chr10	12390599	CAMK1D;CAMK1D	+	T1D
cg03575602	rs11257657	mQTL, ATC_A10, BMI, BW, Cataract, Glucose, HbA1c, T1D, T2D	0.9059	0.9504	10:12309139:C:G	0.9191	731	chr10	12390599	CAMK1D;CAMK1D	+	T2D
cg03579757	rs34995835	mQTL, RA	0.8696	0.9124	7:99990364:T:G	1	657	chr7	100091793	NYAP1	-	RA
cg03584056	rs3786942	mQTL, Height	0.9245	0.9359	19:4912557:C:T	1	86	chr19	4910798	UHRF1;UHRF1;UHRF1	+	Height
cg03584094	rs149964032	mQTL, EAS_UC	0.7502	0.9588	10:35275941:C:T	0.0309	560	chr10	35535915	CCNY	-	EAS_UC
cg03585084	rs12416588	mQTL, ATC_N02BA	0.8595	0.8773	10:126286585:C:T	1	639	chr10	126284563	LHPP;LHPP	+	ATC_N02BA
cg03586240	rs6967442	mQTL, EAS_SCZ	0.8922	0.9892	7:1926090:A:G	0.9797	1120	chr7	1966361	MAD1L1;MAD1L1;MAD1L1	+	EAS_SCZ
cg03587978	rs572169	mQTL, Height, Spinal_canal_stenosis	0.7451	0.7672	3:172165727:C:T	0.6623	157	chr3	172165696	GHSR;GHSR	+	Height
cg03587978	rs572169	mQTL, Height, Spinal_canal_stenosis	0.7451	0.7672	3:172165727:C:T	0.6623	157	chr3	172165696	GHSR;GHSR	+	Spinal_canal_stenosis
cg03588189	rs2040347	mQTL, Height	0.9642	1	17:61998879:A:G	0.3886	397	chr17	61988802	CSHL1;CSHL1;CSHL1;CSHL1	+	Height
cg03589230	rs4876238	mQTL, ATC_A02B	0.8385	0.849	8:1991796:G:T	1	514	chr8	1992099	MYOM2	-	ATC_A02B
cg03595161	rs112934760	mQTL, GGT, MCHC	0.715	0.8481	7:1162490:C:T	0.1532	116	chr7	1127767	GPER;C7orf50;GPER;GPER;C7orf50;C7orf50;GPER	-	GGT
cg03595161	rs112934760	mQTL, GGT, MCHC	0.715	0.8481	7:1162490:C:T	0.1532	116	chr7	1127767	GPER;C7orf50;GPER;GPER;C7orf50;C7orf50;GPER	-	MCHC
cg03595277	rs75332496	mQTL, Back_pain	0.8011	0.8353	7:30810505:G:A	0.9957	354	chr7	30891784	FAM188B;INMT-FAM188B	-	Back_pain
cg03596910	rs11133484	mQTL, Head_Injury	0.8568	0.9115	4:57975328:A:G	0.9992	678	chr4	57978778	IGFBP7-AS1	-	Head_Injury
cg03597879	rs7806216	mQTL, TC	0.9505	0.9505	7:105295609:G:A	1	131	chr7	105296026	ATXN7L1;ATXN7L1	-	TC
cg03598811	rs1485375	mQTL, ThC	0.9518	0.9613	6:80176581:C:T	0.8799	447	chr6	80247778	LCA5;LCA5	+	ThC
cg03601351	rs9839711	mQTL, ATC_C01D	0.8218	0.8276	3:190037019:C:G	0.9973	103	chr3	190039021	CLDN1	-	ATC_C01D
cg03603381	rs6495979	mQTL, RA	0.8731	0.8892	15:38847359:C:T	0.9783	160	chr15	38857474	RASGRP1;RASGRP1	+	RA
cg03607415	rs11741740	mQTL, Allergic_Rhinitis	0.7239	0.7978	5:89871514:T:C	0.1902	352	chr5	89881642	GPR98;GPR98	-	Allergic_Rhinitis
cg03608577	rs10807053	mQTL, Uterine_prolapse	0.7008	0.757	6:29340585:G:C	1	1135	chr6	29342679	OR12D3	+	Uterine_prolapse
cg03610266	rs9926717	mQTL, PAD	0.9711	0.9746	16:31471378:A:G	1	145	chr16	31471383	ARMC5;ARMC5	+	PAD
cg03610516	rs13387090	mQTL, T2D	0.7159	1	2:650974:G:T	0.4535	297	chr2	642275		-	T2D
cg03614916	rs17187626	mQTL, EAS_SCZ	0.9426	0.9691	18:22053157:G:T	0.9985	267	chr18	22007271	IMPACT	-	EAS_SCZ
cg03618113	rs2408052	mQTL, AA	0.7068	0.8729	12:90164133:A:G	0.1629	399	chr12	90163145		-	AA
cg03618290	rs9557459	mQTL, T1D	0.8311	0.8743	13:101239713:A:G	0.3579	467	chr13	101194839	GGACT	-	T1D
cg03621974	rs7313726	mQTL, HDLC	0.7205	0.9909	12:7694017:G:A	0.9989	734	chr12	7650334	CD163;CD163	-	HDLC
cg03624135	rs6056415	mQTL, EAS_IBD, EAS_CD	0.7046	0.8238	20:9112098:T:A	0.4676	321	chr20	9486968		-	EAS_IBD
cg03624135	rs6056415	mQTL, EAS_IBD, EAS_CD	0.7046	0.8238	20:9112098:T:A	0.4676	321	chr20	9486968		-	EAS_CD
cg03625162	rs35257284	mQTL, COPD	0.7355	0.7712	12:63688317:G:T	1	1714	chr12	63688138		-	COPD
cg03625952	rs2112592	mQTL, PLT	0.9511	1	5:159620983:A:G	0.4547	259	chr5	159625457	FABP6;FABP6	-	PLT
cg03628061	rs9872570	mQTL, BAS, MON, NEU, WBC	0.8155	0.975	3:42896515:T:A	0.3405	176	chr3	42886621	CCBP2	+	BAS
cg03628061	rs9872570	mQTL, BAS, MON, NEU, WBC	0.8155	0.975	3:42896515:T:A	0.3405	176	chr3	42886621	CCBP2	+	MON
cg03628061	rs9872570	mQTL, BAS, MON, NEU, WBC	0.8155	0.975	3:42896515:T:A	0.3405	176	chr3	42886621	CCBP2	+	NEU
cg03628061	rs9872570	mQTL, BAS, MON, NEU, WBC	0.8155	0.975	3:42896515:T:A	0.3405	176	chr3	42886621	CCBP2	+	WBC
cg03629447	rs61866610	mQTL, GGT	0.9588	0.9793	10:95326676:C:T	0.6251	55	chr10	95326409	GPR120	+	GGT
cg03631078	rs60015778	mQTL, T2D	0.8608	0.9941	3:114933504:G:A	0.4359	308	chr3	114290368	ZBTB20;ZBTB20;ZBTB20;ZBTB20;ZBTB20;ZBTB20	+	T2D
cg03631294	rs1051684	mQTL, Height	0.9674	1	17:62006497:A:G	0.4281	349	chr17	62007941	CD79B;CD79B;CD79B	-	Height
cg03631850	rs4495442	mQTL, CSOM, Height	0.7118	0.9428	8:144333836:T:C	1	533	chr8	144363476	LINC01604;LINC01604	+	CSOM
cg03631850	rs4495442	mQTL, CSOM, Height	0.7118	0.9428	8:144333836:T:C	1	533	chr8	144363476	LINC01604;LINC01604	+	Height
cg03633268	rs2979488	mQTL, BAS	0.8547	0.9167	8:30280630:A:G	0.6281	538	chr8	30284255	RBPMS;RBPMS;RBPMS;RBPMS	+	BAS
cg03635685	rs4585126	mQTL, GGT	0.8229	1	22:24270005:T:C	0.2309	239	chr22	24550642	CABIN1	-	GGT
cg03636880	rs1126511	mQTL, CeC	0.8079	1	6:33048466:G:T	0.4994	3991	chr6	33048687	HLA-DPB1	-	CeC
cg03637066	rs4535497	mQTL, Cardiac_Valvular_Disease, MCHC	0.7989	0.9089	5:1107428:C:A	0.7646	38	chr5	913111	TRIP13	+	Cardiac_Valvular_Disease
cg03637066	rs4535497	mQTL, Cardiac_Valvular_Disease, MCHC	0.7989	0.9089	5:1107428:C:A	0.7646	38	chr5	913111	TRIP13	+	MCHC
cg03640732	rs10491593	mQTL, UF	0.7914	0.9729	9:650373:C:T	0.9802	1055	chr9	650834	KANK1;KANK1;KANK1	+	UF
cg03641309	rs10788509	mQTL, OvC	0.869	0.895	10:88238747:C:T	0.6978	454	chr10	88296776		-	OvC
cg03642690	rs7271530	mQTL, EAS_UC	0.7105	0.7156	20:62727915:C:T	1	40	chr20	62727907	OPRL1;OPRL1	-	EAS_UC
cg03648155	rs7920127	mQTL, Height	0.9162	1	10:81122914:T:C	0.3616	89	chr10	81106771	PPIF	-	Height
cg03648711	rs61884093	mQTL, Chronic_Renal_Failure	0.795	0.8444	11:79149850:C:A	0.2728	117	chr11	79150041	ODZ4	+	Chronic_Renal_Failure
cg03649451	rs1393572	mQTL, PLT	0.7391	0.9996	9:91465911:A:C	0.6865	841	chr9	91368644		-	PLT
cg03651525	rs7842666	mQTL, Height	0.9926	0.9993	8:27630152:G:A	1	775	chr8	27630438	CCDC25;CCDC25;CCDC25;CCDC25;CCDC25;CCDC25	+	Height
cg03655330	rs56048629	mQTL, Height	0.7693	0.7751	3:50255666:C:T	0.5255	12	chr3	50337494	HYAL1;HYAL1;HYAL1;NAT6;HYAL1;HYAL1;HYAL1;HYAL3	-	Height
cg03663547	rs72861200	mQTL, ATC_C03	0.7337	0.7368	1:8310158:C:G	1	100	chr1	8262519		+	ATC_C03
cg03665078	rs115891073	mQTL, TG	0.759	0.7911	5:118690127:G:A	0.5118	103	chr5	118689961	TNFAIP8	+	TG
cg03665785	rs134559	mQTL, Neuropathic_Bladder	0.9644	0.9684	22:29458441:A:G	1	968	chr22	29458676	C22orf31	-	Neuropathic_Bladder
cg03669782	rs6846182	mQTL, PsV	0.7318	0.8192	4:55004386:A:T	0.5419	385	chr4	54970254		+	PsV
cg03678018	rs62499154	mQTL, SLE	0.7321	0.7752	8:29456919:C:T	0.8297	398	chr8	29472273		+	SLE
cg03678793	rs9917042	mQTL, Bronchiectasis	0.7987	0.8068	19:14494473:A:G	0.8183	309	chr19	14491266	ADGRE5;ADGRE5;ADGRE5	+	Bronchiectasis
cg03682366	rs4663856	mQTL, Cardiomegaly	0.7496	0.7734	2:239089624:C:A	0.4975	52	chr2	239072199		-	Cardiomegaly
cg03686366	rs12935354	mQTL, Meniere	0.9688	0.9711	16:84736089:C:T	0.9807	109	chr16	84733035	USP10;USP10;USP10;USP10	-	Meniere
cg03692239	rs2455137	mQTL, HbA1c	0.9057	0.9463	1:3217151:C:T	1	107	chr1	3240386	PRDM16;PRDM16	+	HbA1c
cg03693528	rs72794132	mQTL, COPD	0.957	0.959	5:150618993:C:T	1	461	chr5	150631405	GM2A;GM2A	+	COPD
cg03693561	rs2232575	mQTL, ATC_R03A	0.8214	0.834	20:36974512:G:C	1	296	chr20	36974511	LBP	-	ATC_R03A
cg03699426	rs7317038	mQTL, PLT	0.8279	0.9909	13:114012898:C:T	1	841	chr13	114001816	GRTP1	-	PLT
cg03700492	rs4072479	mQTL, T2D	0.866	0.9415	17:73874138:G:C	0.4549	351	chr17	73874623	TRIM47	-	T2D
cg03701381	rs6554837	mQTL, Febrile_Seizure	0.9012	0.9525	5:14052748:A:G	0.1936	88	chr5	14055450		+	Febrile_Seizure
cg03702830	rs1680019	mQTL, EAS_SCZ	0.7496	0.8083	1:47923140:G:C	0.2607	542	chr1	47924779		-	EAS_SCZ
cg03705220	rs3824359	mQTL, CHF, Height	0.9758	0.9832	9:139105229:T:C	0.9268	35	chr9	139089954	LHX3;LHX3	+	CHF
cg03705220	rs3824359	mQTL, CHF, Height	0.9758	0.9832	9:139105229:T:C	0.9268	35	chr9	139089954	LHX3;LHX3	+	Height
cg03706997	rs9868605	mQTL, BW, Height	0.9782	0.9925	3:172281430:T:C	0.9884	28	chr3	172280855		+	BW
cg03706997	rs9868605	mQTL, BW, Height	0.9782	0.9925	3:172281430:T:C	0.9884	28	chr3	172280855		+	Height
cg03707599	rs137967196	mQTL, Sarcoidosis	0.8481	0.9139	7:75949957:G:C	0.9998	536	chr7	75956931	YWHAG	+	Sarcoidosis
cg03709012	rs34647936	mQTL, Height	0.9215	1	19:19548239:T:G	0.9131	362	chr19	19516395	GATAD2A	+	Height
cg03719128	rs7914195	mQTL, GGT	0.7171	0.9781	10:31827858:T:C	0.1225	445	chr10	31607150	ZEB1;ZEB1;ZEB1;LOC220930;ZEB1	+	GGT
cg03721967	rs7317038	mQTL, PLT	0.7069	0.9808	13:114012898:C:T	0.7813	75	chr13	114009720	GRTP1	-	PLT
cg03721978	rs213205	mQTL, Urolithiasis	0.8071	0.8428	6:33241135:T:C	0.9033	2110	chr6	33245706	B3GALT4	+	Urolithiasis
cg03722312	rs2649588	mQTL, ATC_M05B, Height	0.9102	0.9817	1:1314015:C:T	1	188	chr1	1287994		+	ATC_M05B
cg03722312	rs2649588	mQTL, ATC_M05B, Height	0.9102	0.9817	1:1314015:C:T	1	188	chr1	1287994		+	Height
cg03726858	rs116791224	mQTL, MON	0.8193	0.8236	17:75242986:A:G	0.9997	299	chr17	75243679		-	MON
cg03732118	rs11636005	mQTL, Height	0.7829	0.8585	15:28220747:T:G	0.9153	590	chr15	28213205	OCA2;OCA2	-	Height
cg03733145	rs12622429	mQTL, Asthma, Depression	0.7231	0.746	2:136908661:C:A	0.9767	49	chr2	136887407		-	Asthma
cg03733145	rs12622429	mQTL, Asthma, Depression	0.7231	0.746	2:136908661:C:A	0.9767	49	chr2	136887407		-	Depression
cg03737209	rs59797514	mQTL, Uveitis	0.7541	0.7671	16:15927131:G:A	0.9464	339	chr16	15931580	MYH11;MYH11;MYH11;MYH11	+	Uveitis
cg03738134	rs2085019	mQTL, ALT	0.8334	0.9907	8:144669573:C:T	0.8663	452	chr8	144653855	C8orf73	-	ALT
cg03738656	rs762421	mQTL, EAS_IBD, EAS_CD	0.7157	0.9666	21:45615561:G:A	1	409	chr21	45581008		+	EAS_IBD
cg03738656	rs762421	mQTL, EAS_IBD, EAS_CD	0.7157	0.9666	21:45615561:G:A	1	409	chr21	45581008		+	EAS_CD
cg03739378	rs7806216	mQTL, TC	0.9505	0.9505	7:105295609:G:A	1	189	chr7	105295865	ATXN7L1;ATXN7L1	-	TC
cg03742286	rs2301984	mQTL, Height	0.9267	0.9999	2:74721055:A:G	1	316	chr2	74725571	LBX2	+	Height
cg03743982	rs9936747	mQTL, COPD	0.7023	0.8028	16:75102952:T:C	0.9647	401	chr16	75150833	LDHD;LDHD	+	COPD
cg03751429	rs2459821	mQTL, HbA1c	0.9223	0.9301	5:17479389:G:A	1	172	chr5	17468720		+	HbA1c
cg03751718	rs9480947	mQTL, Height	0.8363	0.999	6:109718565:C:G	0.3062	1684	chr6	109654191		-	Height
cg03751915	rs7993605	mQTL, ATC_L04	0.7274	0.7296	13:51466675:A:G	1	150	chr13	51461416	RNASEH2B-AS1	+	ATC_L04
cg03753320	rs61630147	mQTL, GD	0.7094	0.7393	13:40772657:G:A	0.6457	333	chr13	40768855	LINC00548	+	GD
cg03758011	rs522769	mQTL, Height	0.8483	0.9212	19:46284520:G:A	0.9889	724	chr19	46294482	DMWD	+	Height
cg03762081	rs2075690	mQTL, Achilles_tendon_rupture	0.8486	0.873	19:51519236:A:G	0.5743	127	chr19	51523565	KLK10;KLK10;KLK10	+	Achilles_tendon_rupture
cg03766449	rs59321638	mQTL, EAS_SCZ	0.8363	0.9384	15:89904685:A:G	0.5885	607	chr15	89920918	LOC254559	+	EAS_SCZ
cg03768203	rs4872207	mQTL, PLT	0.8106	0.9958	8:21842751:G:C	0.9316	320	chr8	21778525	XPO7	+	PLT
cg03768569	rs1881942	mQTL, Height	0.9776	1	3:112852051:T:C	0.2545	410	chr3	112851921		-	Height
cg03768916	rs17010948	mQTL, LYM	0.811	0.8148	10:49812917:T:C	1	111	chr10	49813307	ARHGAP22	-	LYM
cg03770370	rs6180	mQTL, Height	0.9532	1	5:42719239:A:C	0.9875	613	chr5	42718755	GHR;GHR;GHR;GHR;GHR;GHR;GHR;GHR;GHR;GHR;GHR	+	Height
cg03770703	rs12145853	mQTL, EAS_SCZ	0.7045	0.7398	1:183369250:G:A	0.2987	136	chr1	183388108	NMNAT2	+	EAS_SCZ
cg03772697	rs684653	mQTL, PLT	0.9998	1	19:56623343:T:C	1	32	chr19	56593307		+	PLT
cg03774935	rs17027638	mQTL, BAS	0.9681	1	3:3197918:A:G	1	325	chr3	3219726	CRBN;CRBN	+	BAS
cg03774988	rs7271530	mQTL, EAS_UC	0.7094	0.7156	20:62727915:C:T	1	62	chr20	62715942	OPRL1;C20orf201;OPRL1	-	EAS_UC
cg03776087	rs10490012	mQTL, TBil	0.9387	1	2:234843494:C:T	0.5814	101	chr2	234848156	TRPM8	+	TBil
cg03776651	rs2851075	mQTL, PaC	0.7378	0.8225	11:74871368:G:A	0.7245	670	chr11	74870235	SLCO2B1;SLCO2B1;SLCO2B1	+	PaC
cg03779937	rs77167534	mQTL, PrC	0.8964	1	2:173319930:C:T	0.9396	654	chr2	173319893	ITGA6;ITGA6	+	PrC
cg03784054	rs8060686	mQTL, TBil	0.9868	0.993	16:67911517:T:C	0.9882	25	chr16	67564076	FAM65A	-	TBil
cg03784055	rs2076821	mQTL, Goiter	0.8509	0.8592	8:11486852:T:C	1	393	chr8	11486933		+	Goiter
cg03788504	rs6557225	mQTL, AST	0.9469	0.9997	6:150300728:C:T	0.8225	705	chr6	150331562		+	AST
cg03791164	rs3794098	mQTL, GD	0.7054	0.8159	11:35298608:T:C	0.4998	423	chr11	35293872	SLC1A2;SLC1A2;SLC1A2	+	GD
cg03792947	rs670752	mQTL, BW	0.7404	0.8002	3:107312980:G:A	0.3696	53	chr3	107244719	BBX;BBX	-	BW
cg03795245	rs3213428	mQTL, Uveitis	0.8333	0.838	12:6928905:A:G	1	140	chr12	6929671	GPR162;CD4;GPR162	-	Uveitis
cg03796321	rs1026722	mQTL, Keloid	0.836	0.9876	15:86119399:T:C	0.4194	326	chr15	86162442	AKAP13;AKAP13	+	Keloid
cg03802054	rs4434420	mQTL, Pollinosis	0.7583	0.7805	5:1550175:C:T	0.7108	138	chr5	1550273		-	Pollinosis
cg03808749	rs10734561	mQTL, WBC	0.846	0.9976	11:48097480:C:T	0.3812	1974	chr11	48102652	PTPRJ;PTPRJ	+	WBC
cg03809891	rs11668955	mQTL, Urticaria	0.7105	0.7896	19:12491949:T:C	0.494	388	chr19	12476514	ZNF442	+	Urticaria
cg03810282	rs4234853	mQTL, Allergic_Conjunctivitis	0.7715	0.8015	4:735150:G:A	0.5755	930	chr4	722598	PCGF3	-	Allergic_Conjunctivitis
cg03810616	rs2073817	mQTL, Cataract	0.827	0.9117	9:136559460:C:T	1	365	chr9	136545864	SARDH;SARDH	+	Cataract
cg03812920	rs59858465	mQTL, Spinal_canal_stenosis	0.8181	0.8368	19:56912996:A:G	0.3388	251	chr19	56914518	ZNF583;ZNF583;ZNF583	-	Spinal_canal_stenosis
cg03813153	rs7206472	mQTL, Height	0.75	0.8557	16:2708590:A:T	0.682	231	chr16	2714370	ERVK13-1	+	Height
cg03813964	rs76676093	mQTL, Asthma	0.8726	0.9371	2:24729542:A:T	0.4893	213	chr2	24709887		+	Asthma
cg03816156	rs10858374	mQTL, OvC	0.944	0.944	9:138139506:T:C	1	23	chr9	138139329		+	OvC
cg03816951	rs6991199	mQTL, UF	0.9078	0.9999	8:71316597:G:A	0.0827	578	chr8	71268898	NCOA2	-	UF
cg03837546	rs6729528	mQTL, Dilated_Cardiomyopathy	0.7483	0.7709	2:65393098:G:A	0.8539	61	chr2	65390559		+	Dilated_Cardiomyopathy
cg03842303	rs7789635	mQTL, MON	0.7101	0.9954	7:50473610:T:C	0.7819	557	chr7	50473723		+	MON
cg03844121	rs3751674	mQTL, GGT, LDLC, PLT, TC	0.8783	0.9337	16:88533971:G:A	0.9648	76	chr16	88518659	ZFPM1	+	GGT
cg03844121	rs3751674	mQTL, GGT, LDLC, PLT, TC	0.8783	0.9337	16:88533971:G:A	0.9648	76	chr16	88518659	ZFPM1	+	LDLC
cg03844121	rs3751674	mQTL, GGT, LDLC, PLT, TC	0.8783	0.9337	16:88533971:G:A	0.9648	76	chr16	88518659	ZFPM1	+	PLT
cg03844121	rs3751674	mQTL, GGT, LDLC, PLT, TC	0.8783	0.9337	16:88533971:G:A	0.9648	76	chr16	88518659	ZFPM1	+	TC
cg03848483	rs11644034	mQTL, EOS	0.8713	0.9288	16:85972612:G:A	0.759	250	chr16	85969392		+	EOS
cg03850451	rs1128956	mQTL, RA	0.7671	0.822	4:183724005:T:G	0.3519	29	chr4	183728026		+	RA
cg03850805	rs4879666	mQTL, UA	0.7756	0.9953	9:33125279:G:A	0.6861	539	chr9	33125267	B4GALT1	+	UA
cg03853208	rs6980357	mQTL, TG	0.8698	0.9974	7:25994009:G:A	0.3882	300	chr7	25989763	MIR148A	+	TG
cg03854564	rs59967673	mQTL, Height	0.9382	0.9869	17:1636577:G:T	0.7757	151	chr17	1626477	WDR81;WDR81;WDR81	-	Height
cg03857502	rs1839972	mQTL, RA	0.7239	0.8051	15:90891354:A:G	0.3985	622	chr15	90893396	GABARAPL3	+	RA
cg03859395	rs782590	mQTL, Glaucoma	0.7233	0.9651	2:55843413:C:T	0.3029	467	chr2	55845619	SMEK2;SMEK2	-	Glaucoma
cg03861785	rs1742435	mQTL, MCV	0.7054	0.7718	16:1908572:A:G	0.9999	1196	chr16	1873952	HAGH;HAGH	-	MCV
cg03862854	rs6048205	mQTL, Glucose	0.9436	1	20:22559601:A:G	0.8965	307	chr20	22556600	C20orf56	+	Glucose
cg03865208	rs10871288	mQTL, Chronic_Glomerulonephritis	0.8141	0.8361	16:84850854:G:A	0.4936	95	chr16	84838265		-	Chronic_Glomerulonephritis
cg03865530	rs1455434	mQTL, TBil	0.9094	0.9454	19:41257046:G:T	1	587	chr19	41255967	SNRPA;C19orf54	-	TBil
cg03872584	rs59758221	mQTL, Pollinosis	0.7009	0.7048	17:71893149:G:A	0.9996	77	chr17	71895558		-	Pollinosis
cg03874222	rs17029172	mQTL, GD	0.8686	0.8863	3:32345039:C:T	0.9642	340	chr3	32281491	CMTM8	-	GD
cg03875348	rs5754111	mQTL, MCH, MCV	0.8229	1	22:32881746:G:A	0.5358	79	chr22	32916572	SYN3;SYN3;SYN3	-	MCH
cg03875348	rs5754111	mQTL, MCH, MCV	0.8229	1	22:32881746:G:A	0.5358	79	chr22	32916572	SYN3;SYN3;SYN3	-	MCV
cg03875496	rs77028360	mQTL, CHB	0.9091	0.9565	6:106340055:T:C	0.8792	192	chr6	106335674		+	CHB
cg03881738	rs728000	mQTL, COPD	0.9458	0.9521	6:170549596:G:A	0.9986	847	chr6	170547103		+	COPD
cg03882001	rs11651406	mQTL, Cirrhosis	0.9212	0.9388	17:72161815:G:A	1	223	chr17	72160214		-	Cirrhosis
cg03885272	rs73611535	mQTL, Cystitis	0.7867	0.7987	20:60127630:C:A	0.7412	236	chr20	60132706	CDH4;CDH4	-	Cystitis
cg03890680	rs117714675	mQTL, EAS_CD	0.7869	0.8042	1:227342752:A:G	0.3232	11	chr1	227504721	CDC42BPA;CDC42BPA	-	EAS_CD
cg03891464	rs2010678	mQTL, MI	0.7479	0.9663	14:75567178:C:T	0.0418	324	chr14	75475901	EIF2B2	-	MI
cg03893588	rs9628486	mQTL, Dilated_Cardiomyopathy	0.9611	0.998	22:49162191:A:G	0.2016	334	chr22	49153427		+	Dilated_Cardiomyopathy
cg03894188	rs11175898	mQTL, BW, Height	0.9711	0.9993	12:66133997:G:A	0.9984	124	chr12	66135121		+	BW
cg03894188	rs11175898	mQTL, BW, Height	0.9711	0.9993	12:66133997:G:A	0.9984	124	chr12	66135121		+	Height
cg03894450	rs17145713	mQTL, ALP	0.9232	0.9903	7:72904810:C:T	0.0623	111	chr7	72970595	BCL7B	+	ALP
cg03894796	rs4495442	mQTL, CSOM, Height	0.712	0.9425	8:144333836:T:C	0.996	351	chr8	144361315		-	CSOM
cg03894796	rs4495442	mQTL, CSOM, Height	0.712	0.9425	8:144333836:T:C	0.996	351	chr8	144361315		-	Height
cg03899103	rs12789028	mQTL, Height	0.9245	0.9947	11:65326154:G:A	0.5699	236	chr11	65342942	EHBP1L1	+	Height
cg03900808	rs7736222	mQTL, BAS	0.8262	0.9639	5:149869381:T:C	0.4505	425	chr5	149871453		+	BAS
cg03902159	rs74040263	mQTL, Pharyngeal_Laryngeal_Cancer	0.7907	0.944	16:88052460:T:C	0.2817	708	chr16	88051832	BANP;BANP	-	Pharyngeal_Laryngeal_Cancer
cg03912267	rs11075719	mQTL, GERD	0.7589	0.7786	16:69440755:A:C	0.9421	69	chr16	69458953	CYB5B	+	GERD
cg03914662	rs72934636	mQTL, LuC	0.8203	0.8699	11:65867726:C:T	0.6544	651	chr11	65910130	PACS1	+	LuC
cg03914925	rs11758466	mQTL, Intracerebral_Hemorrhage	0.9376	0.944	6:170406892:T:C	0.9604	252	chr6	170405976		+	Intracerebral_Hemorrhage
cg03915372	rs590042	mQTL, Height	0.7893	0.9983	5:140576012:C:T	0.328	1580	chr5	140557249	PCDHB8	-	Height
cg03916356	rs16955658	mQTL, ILD	0.839	0.8506	15:29968438:A:G	0.9994	604	chr15	29969231		+	ILD
cg03921216	rs9405052	mQTL, GD	0.7299	1	6:31157709:C:T	0.1092	8306	chr6	31166799	HCG27	-	GD
cg03921332	rs3742771	mQTL, MI	0.7744	0.9706	14:75599647:A:G	0.0968	512	chr14	75611887	TMED10	+	MI
cg03922337	rs74843651	mQTL, MCH, MCV, MON, WBC	0.9183	0.9621	11:14292987:G:T	0.9993	609	chr11	14380918	RRAS2;RRAS2	+	MCH
cg03922337	rs74843651	mQTL, MCH, MCV, MON, WBC	0.9183	0.9621	11:14292987:G:T	0.9993	609	chr11	14380918	RRAS2;RRAS2	+	MCV
cg03922337	rs74843651	mQTL, MCH, MCV, MON, WBC	0.9183	0.9621	11:14292987:G:T	0.9993	609	chr11	14380918	RRAS2;RRAS2	+	MON
cg03922337	rs74843651	mQTL, MCH, MCV, MON, WBC	0.9183	0.9621	11:14292987:G:T	0.9993	609	chr11	14380918	RRAS2;RRAS2	+	WBC
cg03924776	rs7250872	mQTL, ATC_C02	0.8803	0.921	19:1811603:C:T	1	30	chr19	1826924	REXO1	+	ATC_C02
cg03928539	rs4488509	mQTL, Height	0.9986	1	17:21284673:T:A	1	137	chr17	21279613	KCNJ12	-	Height
cg03930313	rs16965356	mQTL, WBC	0.9011	0.9576	17:36615582:T:C	0.9964	28	chr17	36621405	ARHGAP23	-	WBC
cg03935116	rs75625296	mQTL, UAP	0.7806	0.8941	12:31478933:T:C	0.8033	463	chr12	31476565	FAM60A;FAM60A;FLJ13224;FAM60A	-	UAP
cg03938914	rs12442550	mQTL, PLT	0.9525	0.9774	15:69856707:C:T	0.6249	181	chr15	69856057	DRAIC	+	PLT
cg03940688	rs59419774	mQTL, CeAn, Food_Allergy	0.7271	0.9118	20:46988863:G:C	0.2565	202	chr20	46988236	LOC284749	-	CeAn
cg03940688	rs59419774	mQTL, CeAn, Food_Allergy	0.7271	0.9118	20:46988863:G:C	0.2565	202	chr20	46988236	LOC284749	-	Food_Allergy
cg03945807	rs13043313	mQTL, CRC	0.7961	0.9151	20:60958269:T:C	0.3618	311	chr20	60948434		+	CRC
cg03947459	rs13123646	mQTL, T2D	0.8914	0.9977	4:1740539:T:C	0.3764	149	chr4	1685442	FAM53A	+	T2D
cg03954917	rs7582881	mQTL, Bronchiectasis	0.7364	0.7718	2:137063228:T:C	0.5646	83	chr2	137063332		-	Bronchiectasis
cg03958363	rs892523	mQTL, Height	0.7047	0.8099	7:1583288:A:G	1	200	chr7	1587692	TMEM184A	+	Height
cg03964696	rs12621712	mQTL, Height	0.7765	0.9998	2:74716140:A:G	0.1772	147	chr2	74734085	PCGF1	-	Height
cg03965713	rs59170362	mQTL, WBC	0.7416	0.8394	7:75629267:G:C	0.4439	720	chr7	75535762		+	WBC
cg03967627	rs2085019	mQTL, ALT	0.8342	0.9908	8:144669573:C:T	1	599	chr8	144655030	C8orf73	-	ALT
cg03969651	rs873363	mQTL, Height	0.9235	0.9249	17:59545329:C:A	0.9848	26	chr17	59545890	TBX4	+	Height
cg03971616	rs78095701	mQTL, MI	0.7236	0.7459	17:66443609:A:C	0.995	272	chr17	66447934	WIPI1;PRKAR1A	+	MI
cg03975156	rs1397598	mQTL, Febrile_Seizure	0.8118	0.8831	11:7958828:A:G	0.4499	161	chr11	7961516	OR10A3	+	Febrile_Seizure
cg03977443	rs1532126	mQTL, SLE	0.7048	0.7219	4:185704806:G:A	0.5447	215	chr4	185684040	ACSL1	-	SLE
cg03982134	rs2123991	mQTL, BMI, BW	0.7162	0.9617	11:8407477:A:G	1	1043	chr11	8410790		+	BMI
cg03982134	rs2123991	mQTL, BMI, BW	0.7162	0.9617	11:8407477:A:G	1	1043	chr11	8410790		+	BW
cg03990033	rs56006921	mQTL, Glaucoma	0.706	0.7448	1:208088767:A:T	0.9981	112	chr1	208084030	CD34;CD34	+	Glaucoma
cg03990811	rs2534666	mQTL, RA	0.9793	1	6:31468546:A:G	0.1232	500	chr6	31371318	MICA	-	RA
cg03990903	rs714543	mQTL, MCH	0.8276	0.9932	7:44887076:A:G	0.2308	172	chr7	44789118	ZMIZ2	+	MCH
cg03992698	rs11700755	mQTL, GD	0.7762	0.8703	21:44212900:G:A	0.9987	360	chr21	44202357		+	GD
cg03995122	rs72848640	mQTL, NEU	0.73	1	6:29835940:G:A	0.4093	1206	chr6	29894642	HCG4P6	+	NEU
cg03997700	rs72711227	mQTL, Pyelonephritis	0.8182	0.9183	14:57102456:C:T	0.2355	360	chr14	57127034		+	Pyelonephritis
cg03999479	rs11072506	mQTL, Glaucoma	0.8041	0.8148	15:75052994:A:G	1	1060	chr15	75087148	CSK;CSK	-	Glaucoma
cg04001268	rs9815983	mQTL, Height	0.7753	1	3:134222507:G:T	0.27	333	chr3	134215344	CEP63;CEP63;CEP63;CEP63	+	Height
cg04002298	rs9845906	mQTL, Dilated_Cardiomyopathy	0.7018	0.7302	3:53230324:C:G	1	609	chr3	53230319		-	Dilated_Cardiomyopathy
cg04007531	rs2517683	mQTL, Cirrhosis	0.7215	0.9667	6:29931905:G:C	1	7129	chr6	29933511		+	Cirrhosis
cg04012564	rs9514245	mQTL, Ovarian_Cyst	0.7929	0.8527	13:104958350:A:G	0.2002	346	chr13	104956269		+	Ovarian_Cyst
cg04015907	rs6140424	mQTL, ATC_N02A	0.7687	0.7753	20:831461:G:A	0.6504	187	chr20	825489	FAM110A;FAM110A;FAM110A	+	ATC_N02A
cg04020713	rs34922637	mQTL, CHB	0.8997	0.951	12:53457704:C:A	0.2985	236	chr12	53457968	TENC1;TENC1;TENC1	+	CHB
cg04025535	rs3776822	mQTL, HbA1c	0.9119	0.9203	5:149641316:C:T	1	86	chr5	149640949	CAMK2A;CAMK2A	+	HbA1c
cg04027736	rs2301721	mQTL, PP	0.9344	0.9802	7:27196113:C:T	0.4474	408	chr7	27143403	HOXA2	-	PP
cg04033559	rs34051646	mQTL, Hypertrophic_Cardiomyopathy	0.8483	0.9256	2:173456679:T:G	0.9655	1572	chr2	173461819	PDK1	-	Hypertrophic_Cardiomyopathy
cg04036182	rs1648306	mQTL, EAS_UC	0.7141	0.7848	15:45468626:T:C	1	1479	chr15	45458818		+	EAS_UC
cg04037640	rs204893	mQTL, LYM	0.9978	1	6:32094593:T:C	0.9436	101	chr6	32065034	TNXB	+	LYM
cg04037841	rs4810716	mQTL, BrC	0.7789	0.8082	20:46471301:C:T	1	563	chr20	46471874		+	BrC
cg04038943	rs10890334	mQTL, Height	0.8989	1	1:46100378:A:T	0.1818	857	chr1	46196297	IPP;IPP	+	Height
cg04041513	rs3738398	mQTL, CeAn	0.7559	0.7763	1:231762340:G:C	0.9216	21	chr1	232061532	DISC1-IT1;DISC1;DISC1;DISC1;DISC1;DISC1;DISC1;DISC1;DISC1;DISC1;TSNAX-DISC1	+	CeAn
cg04043571	rs144399759	mQTL, Height	0.705	0.9362	9:127267303:G:A	0.6865	212	chr9	127265989	NR5A1	+	Height
cg04049253	rs2846630	mQTL, WBC	0.9968	0.9989	11:113957197:G:A	1	268	chr11	113958706	ZBTB16;ZBTB16	-	WBC
cg04049719	rs4582419	mQTL, GD	0.8718	1	6:33040138:G:A	0.8832	4836	chr6	33039804	HLA-DPA1	+	GD
cg04055158	rs13299616	mQTL, Height	0.8771	0.9877	9:123594803:T:C	0.5096	345	chr9	123632192	PHF19;PHF19;PHF19;PHF19;PHF19;PHF19	-	Height
cg04063615	rs10902453	mQTL, Bronchitis	0.9151	0.9474	12:132297091:T:G	1	474	chr12	132293388		-	Bronchitis
cg04073127	rs41435745	mQTL, LuC	0.9913	1	6:41490382:G:C	0.9872	101	chr6	41492263	FOXP4-AS1;FOXP4-AS1;FOXP4-AS1	-	LuC
cg04077025	rs75475627	mQTL, WBC	0.7124	0.8072	2:54787592:C:G	1	352	chr2	54813975	SPTBN1;SPTBN1	+	WBC
cg04077695	rs6541277	mQTL, CeAn	0.766	0.8303	1:231753287:G:A	0.274	96	chr1	231763105	TSNAX-DISC1;DISC1;DISC1;DISC1;TSNAX-DISC1;DISC1;DISC1;DISC1;DISC1;TSNAX-DISC1;DISC1;DISC1;TSNAX-DISC1;DISC1;TSNAX-DISC1;DISC1;DISC1;DISC1;DISC1;DISC1;TSNAX-DISC1;TSNAX-DISC1;DISC1;DISC1;DISC1;DISC1;DISC1;TSNAX-DISC1;DISC1;DISC1;DISC1	+	CeAn
cg04082328	rs10175211	mQTL, EAS_SCZ	0.7441	0.7857	2:163606077:A:G	0.305	93	chr2	163606683	KCNH7;KCNH7	+	EAS_SCZ
cg04083067	rs7250872	mQTL, ATC_C02	0.8827	0.9226	19:1811603:C:T	0.97	66	chr19	1836294	REXO1	-	ATC_C02
cg04087571	rs625145	mQTL, EOS	0.8847	0.9547	11:116727936:A:T	1	1734	chr11	116723030	SIK3	+	EOS
cg04090117	rs2017940	mQTL, Chronic_bronchitis	0.7201	0.8184	2:230333396:T:C	0.8832	50	chr2	230319995	DNER	-	Chronic_bronchitis
cg04091816	rs73330581	mQTL, Height	0.9291	0.9609	17:48195335:G:A	0.3009	41	chr17	48179648	PDK2	+	Height
cg04094155	rs6738966	mQTL, Epilepsy	0.8788	0.9437	2:242943283:C:T	0.9485	525	chr2	242930597		+	Epilepsy
cg04094640	rs34913006	mQTL, ATC_R03A	0.8185	0.9338	16:27239386:G:A	0.8058	275	chr16	27237122	NSMCE1	+	ATC_R03A
cg04096767	rs2234585	mQTL, Uterine_prolapse	0.8717	0.994	11:32449661:G:A	1	748	chr11	32449450	WT1;WT1;WT1;WT1	+	Uterine_prolapse
cg04099180	rs919109	mQTL, RBC	0.9716	1	17:46675977:G:C	1	295	chr17	46662651		-	RBC
cg04101442	rs7237602	mQTL, PLT	0.82	0.9634	18:43570967:C:T	0.2935	687	chr18	43570046	PSTPIP2	-	PLT
cg04101806	rs10192951	mQTL, EAS_CD	0.8023	0.8614	2:100715803:G:A	0.725	101	chr2	100722584	AFF3;AFF3	-	EAS_CD
cg04102657	rs12928665	mQTL, EAS_IBD, EAS_CD, EAS_UC	0.8846	0.9926	16:10971474:A:G	0.6678	184	chr16	10956460		+	EAS_IBD
cg04102657	rs12928665	mQTL, EAS_IBD, EAS_CD, EAS_UC	0.8846	0.9926	16:10971474:A:G	0.6678	184	chr16	10956460		+	EAS_CD
cg04102657	rs12928665	mQTL, EAS_IBD, EAS_CD, EAS_UC	0.8846	0.9926	16:10971474:A:G	0.6678	184	chr16	10956460		+	EAS_UC
cg04105200	rs34867571	mQTL, Height	0.9943	0.9994	3:141369124:A:C	0.4415	3	chr3	141363878		-	Height
cg04108706	rs3820310	mQTL, Keloid	0.8886	0.9098	1:180127697:G:A	0.6397	95	chr1	180126520	QSOX1;QSOX1	+	Keloid
cg04109781	rs56037757	mQTL, EAS_CD	0.7097	0.8354	2:100690130:A:G	1	793	chr2	100722022	AFF3;AFF3;AFF3	+	EAS_CD
cg04110319	rs118009348	mQTL, EAS_UC	0.9493	0.9987	11:118617837:A:G	0.9535	650	chr11	118617847		-	EAS_UC
cg04114140	rs4980328	mQTL, PLT	0.8632	0.9943	11:232641:C:T	0.0545	110	chr11	225822	SIRT3;SIRT3	+	PLT
cg04114537	rs359539	mQTL, Cirrhosis	0.7202	0.9286	3:155282432:A:G	0.0468	167	chr3	155259883	PLCH1;PLCH1;PLCH1	-	Cirrhosis
cg04117408	rs7333686	mQTL, ATC_M01A	0.804	0.8128	13:110355318:T:C	0.8379	182	chr13	110356493		-	ATC_M01A
cg04118910	rs9314892	mQTL, Goiter	0.7643	0.7805	13:114873368:A:G	0.9935	858	chr13	114875170	RASA3	+	Goiter
cg04121991	rs7142555	mQTL, Pyelonephritis	0.7081	0.7243	14:104710505:T:G	1	152	chr14	104730693		-	Pyelonephritis
cg04122390	rs1533499	mQTL, Constipation	0.8652	0.8681	3:141496974:G:A	0.9956	65	chr3	141497111	GRK7;GRK7	-	Constipation
cg04126266	rs60962459	mQTL, Hypertrophic_Cardiomyopathy, Pollinosis, Zoster	0.751	0.791	1:18963651:C:G	0.9848	146	chr1	18963958	PAX7;PAX7;PAX7	+	Hypertrophic_Cardiomyopathy
cg04126266	rs60962459	mQTL, Hypertrophic_Cardiomyopathy, Pollinosis, Zoster	0.751	0.791	1:18963651:C:G	0.9848	146	chr1	18963958	PAX7;PAX7;PAX7	+	Pollinosis
cg04126266	rs60962459	mQTL, Hypertrophic_Cardiomyopathy, Pollinosis, Zoster	0.751	0.791	1:18963651:C:G	0.9848	146	chr1	18963958	PAX7;PAX7;PAX7	+	Zoster
cg04130356	rs1005190	mQTL, MCH, MCV	0.8994	0.9093	16:855717:C:G	0.9992	90	chr16	810643	MSLN;MSLN	+	MCH
cg04130356	rs1005190	mQTL, MCH, MCV	0.8994	0.9093	16:855717:C:G	0.9992	90	chr16	810643	MSLN;MSLN	+	MCV
cg04131583	rs12444356	mQTL, ATC_N02A	0.9786	0.9826	16:86528780:C:T	1	141	chr16	86529961		+	ATC_N02A
cg04131890	rs4975642	mQTL, Cardiac_Valvular_Disease, MCHC	0.717	0.8977	5:1107828:G:A	0.7459	157	chr5	969939		-	Cardiac_Valvular_Disease
cg04131890	rs4975642	mQTL, Cardiac_Valvular_Disease, MCHC	0.717	0.8977	5:1107828:G:A	0.7459	157	chr5	969939		-	MCHC
cg04136259	rs892523	mQTL, Height	0.7001	0.8099	7:1583288:A:G	1	314	chr7	1581522	MAFK	-	Height
cg04140663	rs2303988	mQTL, Ca	0.9093	0.9139	15:83332077:C:A	1	722	chr15	83315922	CPEB1	+	Ca
cg04146405	rs2427311	mQTL, CRC	0.8045	0.9187	20:60970123:A:G	0.1019	139	chr20	60953667		+	CRC
cg04153061	rs6756513	mQTL, PLT	0.7171	0.7309	2:70172587:G:A	1	115	chr2	70174164		-	PLT
cg04155793	rs164749	mQTL, PP	0.7897	0.9975	16:89708224:T:G	1	606	chr16	89752847	CDK10;CDK10;CDK10;CDK10;CDK10;CDK10	+	PP
cg04159077	rs7092536	mQTL, Height	0.9451	1	10:81131332:A:C	0.3551	94	chr10	81110820	PPIF	+	Height
cg04159305	rs6675251	mQTL, COPD	0.7453	0.7483	1:62803060:C:T	1	312	chr1	62801345		+	COPD
cg04164058	rs150353	mQTL, EAS_SCZ	0.7009	0.8701	15:89928189:T:G	0.3305	57	chr15	89949694		+	EAS_SCZ
cg04165291	rs13035801	mQTL, Chronic_Pancreatitis	0.7669	0.7724	2:172973253:G:A	0.9986	60	chr2	172973127	DLX2-AS1	-	Chronic_Pancreatitis
cg04165577	rs72800720	mQTL, BW	0.8062	0.9998	2:54281163:T:G	1	1164	chr2	54281229		-	BW
cg04166432	rs4595925	mQTL, Food_Allergy	0.7529	0.9092	2:181844316:C:T	0.9964	176	chr2	181843717	UBE2E3	-	Food_Allergy
cg04166500	rs80100114	mQTL, Ileus	0.8485	0.9033	14:100585814:C:T	0.3852	124	chr14	100571607	EVL	-	Ileus
cg04169021	rs6607338	mQTL, ATC_M01A	0.7224	0.7613	17:35059350:G:A	0.2495	190	chr17	35060451		+	ATC_M01A
cg04172151	rs75555281	mQTL, AST	0.9837	1	5:39480602:C:T	0.9736	542	chr5	39462550		-	AST
cg04175292	rs6458374	mQTL, ATC_L04	0.7866	0.815	6:44181315:C:T	0.2687	28	chr6	44187226	SLC29A1;SLC29A1	+	ATC_L04
cg04176169	rs2523985	mQTL, CRC	0.9086	0.966	6:30081334:T:C	0.3313	2438	chr6	30080264	TRIM31	+	CRC
cg04178446	rs4803219	mQTL, CHC, Cirrhosis, HepC	0.8112	0.9951	19:39735919:C:T	0.4396	115	chr19	39735556	IL28B	+	CHC
cg04178446	rs4803219	mQTL, CHC, Cirrhosis, HepC	0.8112	0.9951	19:39735919:C:T	0.4396	115	chr19	39735556	IL28B	+	Cirrhosis
cg04178446	rs4803219	mQTL, CHC, Cirrhosis, HepC	0.8112	0.9951	19:39735919:C:T	0.4396	115	chr19	39735556	IL28B	+	HepC
cg04178852	rs11668074	mQTL, Urticaria	0.7256	0.8079	19:12491955:A:C	0.1732	437	chr19	12475678	ZNF442	-	Urticaria
cg04181528	rs150295	mQTL, EAS_SCZ	0.8213	0.9321	15:89929934:T:C	0.463	269	chr15	89943836		-	EAS_SCZ
cg04182678	rs2926699	mQTL, UF	0.7969	0.9524	8:71175861:A:G	0.0621	349	chr8	71268936	NCOA2	-	UF
cg04188216	rs867489	mQTL, T2D	0.914	0.9849	20:48833957:C:T	0.4156	117	chr20	48837617		-	T2D
cg04188396	rs2070368	mQTL, ATC_N02C	0.7211	0.757	21:36080398:T:C	1	650	chr21	36080170	CLIC6	+	ATC_N02C
cg04189591	rs6002537	mQTL, sCr	0.7396	0.812	22:42308080:G:A	0.9377	1083	chr22	42309398		-	sCr
cg04191678	rs3754495	mQTL, Pyelonephritis	0.7521	0.8208	1:171153448:T:G	0.8535	157	chr1	171153458	FMO2;FMO2	+	Pyelonephritis
cg04197904	rs28550256	mQTL, T2D	0.936	0.996	22:46311903:G:A	1	71	chr22	46318272	WNT7B	-	T2D
cg04198912	rs59246234	mQTL, PLT	0.8672	0.983	1:205542063:A:G	0.9625	97	chr1	205536821	MFSD4	+	PLT
cg04199621	rs1634731	mQTL, Hyperthyroidism	0.9001	0.9999	6:30955681:G:A	0.9992	874	chr6	30955712	MUC21	+	Hyperthyroidism
cg04202892	rs60286362	mQTL, UA	0.8917	0.942	2:111877493:G:C	0.8606	290	chr2	111875749	ACOXL	+	UA
cg04205071	rs10876047	mQTL, Varicose	0.9177	0.9963	12:50925285:C:G	0.3827	1560	chr12	50936543	DIP2B	-	Varicose
cg04205744	rs73254910	mQTL, Glaucoma	0.709	0.7665	16:86607820:C:T	0.5192	788	chr16	86606367		+	Glaucoma
cg04206926	rs9983489	mQTL, Chronic_Pancreatitis	0.7831	0.7906	21:47436230:C:T	0.9107	131	chr21	47453297		-	Chronic_Pancreatitis
cg04211501	rs9936079	mQTL, EOS	0.925	0.9519	16:85967594:G:A	0.9707	181	chr16	85966435		-	EOS
cg04213163	rs1289274	mQTL, Height	0.9609	0.978	1:226909364:T:C	1	279	chr1	226905595	ITPKB	-	Height
cg04221388	rs3733986	mQTL, Meniere	0.7711	0.7741	5:167653394:A:G	0.9998	388	chr5	167689716	ODZ2	+	Meniere
cg04225089	rs4072479	mQTL, T2D	0.861	0.9392	17:73874138:G:C	0.7197	396	chr17	73874465	TRIM47	-	T2D
cg04229882	rs798766	mQTL, T2D	0.8701	0.9973	4:1734239:T:C	0.383	101	chr4	1707437	SLBP;SLBP;SLBP	-	T2D
cg04231682	rs2608914	mQTL, sCr	0.9417	1	6:131870611:T:A	0.2266	314	chr6	131873556		+	sCr
cg04231888	rs4073508	mQTL, C_sec	0.8985	0.9486	11:19412661:G:A	0.6809	60	chr11	19411473	NAV2	-	C_sec
cg04232698	rs2649588	mQTL, ATC_M05B, Height	0.8418	0.9757	1:1314015:C:T	0.9885	78	chr1	1260157	GLTPD1;GLTPD1;CPSF3L	-	ATC_M05B
cg04232698	rs2649588	mQTL, ATC_M05B, Height	0.8418	0.9757	1:1314015:C:T	0.9885	78	chr1	1260157	GLTPD1;GLTPD1;CPSF3L	-	Height
cg04240660	rs71374191	mQTL, BW, Height	0.9964	0.9988	16:89714866:T:C	1	1011	chr16	89714849	CHMP1A;CHMP1A	+	BW
cg04240660	rs71374191	mQTL, BW, Height	0.9964	0.9988	16:89714866:T:C	1	1011	chr16	89714849	CHMP1A;CHMP1A	+	Height
cg04242650	rs7217511	mQTL, ATC_N06A	0.7433	0.7588	17:40150942:C:T	0.5878	337	chr17	40127892	CNP	-	ATC_N06A
cg04244433	rs1049302	mQTL, Acute_Pancreatitis	0.7153	0.7417	13:27998769:T:C	1	817	chr13	27999369	GTF3A	+	Acute_Pancreatitis
cg04245402	rs2283586	mQTL, MCHC	0.9001	0.9055	19:744004:T:C	0.9999	3	chr19	751241	C19orf21	-	MCHC
cg04258086	rs58980382	mQTL, EOS	0.9436	0.9635	16:85966433:C:T	1	180	chr16	85966545		+	EOS
cg04258514	rs1431494	mQTL, EAS_CD	0.7389	0.782	3:150895145:A:C	0.8178	225	chr3	150901289	MED12L	-	EAS_CD
cg04259027	rs848556	mQTL, MCH	0.9167	0.934	2:36695620:A:G	1	832	chr2	36695610	CRIM1	+	MCH
cg04263118	rs6044953	mQTL, DM_Nephropathy	0.8704	0.9144	20:17669186:G:A	0.6604	178	chr20	17512177	BFSP1;BFSP1	+	DM_Nephropathy
cg04263186	rs3733632	mQTL, Height	0.9902	1	4:104640935:A:G	0.5829	403	chr4	104640489	TACR3	+	Height
cg04264726	rs79966226	mQTL, ATC_A10	0.7277	0.7286	3:49559063:A:T	1	5	chr3	49710768	APEH	+	ATC_A10
cg04266870	rs6694387	mQTL, Malignant_Lymphoma	0.7527	0.7629	1:172292205:T:C	0.9995	25	chr1	172292157	DNM3;DNM3	-	Malignant_Lymphoma
cg04268311	rs11205429	mQTL, Uterine_prolapse	0.7422	0.7844	1:249146286:A:G	1	82	chr1	249154246	ZNF692;ZNF692;ZNF692	-	Uterine_prolapse
cg04270048	rs1884431	mQTL, ATC_C09	0.8229	0.9234	20:33338585:G:A	0.6398	1542	chr20	33296729	TP53INP2	-	ATC_C09
cg04270337	rs880985	mQTL, Back_pain	0.7857	0.8053	3:67347426:A:T	0.4193	356	chr3	67347462		-	Back_pain
cg04275695	rs12525448	mQTL, RA	0.9077	0.9195	6:149835878:T:G	0.9996	831	chr6	149806273	ZC3H12D	+	RA
cg04276413	rs9315230	mQTL, CRC	0.728	0.7384	13:34184754:A:G	1	390	chr13	34184663	STARD13	+	CRC
cg04277300	rs4573640	mQTL, ATC_M05B	0.7267	0.7771	10:125927592:G:A	0.7518	283	chr10	125927893		-	ATC_M05B
cg04278444	rs2017626	mQTL, Endometriosis	0.8501	0.9141	15:25432842:C:A	0.8233	520	chr15	25456904	SNORD115-15;SNORD115-21;PAR4;SNORD115-23	-	Endometriosis
cg04281750	rs4355179	mQTL, Height	0.9032	0.9563	20:22391635:A:G	0.4134	436	chr20	22392636	LOC284788;LOC284788	+	Height
cg04286337	rs9469082	mQTL, Cardiac_Valvular_Disease	0.7531	0.8045	6:32040931:A:G	0.9996	3825	chr6	32063501	TNXB	-	Cardiac_Valvular_Disease
cg04289093	rs11247942	mQTL, PLT	0.8978	0.9566	1:25897026:G:A	1	170	chr1	25890538	LDLRAP1	+	PLT
cg04289575	rs55868793	mQTL, GGT	0.9777	1	15:73956856:T:G	0.7378	262	chr15	73975176	CD276;CD276	-	GGT
cg04289992	rs60450291	mQTL, MCHC	0.9537	0.955	19:740892:A:T	0.9577	7	chr19	736425	PALM;PALM	+	MCHC
cg04291014	rs10791160	mQTL, Achilles_tendon_rupture	0.7334	0.7517	11:131519897:C:A	0.5331	83	chr11	131506437	NTM	-	Achilles_tendon_rupture
cg04291079	rs7156824	mQTL, MCH, MCV, PLT	0.7288	0.8216	14:101171480:C:A	0.9861	157	chr14	101294430	MEG3;MEG3;MEG3	-	MCH
cg04291079	rs7156824	mQTL, MCH, MCV, PLT	0.7288	0.8216	14:101171480:C:A	0.9861	157	chr14	101294430	MEG3;MEG3;MEG3	-	MCV
cg04291079	rs7156824	mQTL, MCH, MCV, PLT	0.7288	0.8216	14:101171480:C:A	0.9861	157	chr14	101294430	MEG3;MEG3;MEG3	-	PLT
cg04292846	rs1388941	mQTL, Esophageal_varix	0.824	0.8573	8:19615471:A:G	0.5906	1316	chr8	19615733		-	Esophageal_varix
cg04298434	rs3824359	mQTL, CHF, Height	0.7951	0.9854	9:139105229:T:C	0.9762	28	chr9	139094581	LHX3;LHX3	+	CHF
cg04298434	rs3824359	mQTL, CHF, Height	0.7951	0.9854	9:139105229:T:C	0.9762	28	chr9	139094581	LHX3;LHX3	+	Height
cg04299003	rs77167534	mQTL, PrC	0.8955	1	2:173319930:C:T	0.9833	680	chr2	173319943	ITGA6;ITGA6	+	PrC
cg04299200	rs2672757	mQTL, sCr	0.7147	0.7397	5:454732:T:C	0.9878	124	chr5	534332		+	sCr
cg04301104	rs7155272	mQTL, CeAn	0.927	0.9515	14:65641742:G:A	0.3696	379	chr14	65637810		-	CeAn
cg04301378	rs74591097	mQTL, Head_Injury	0.734	0.8203	7:25762457:C:T	0.999	653	chr7	25759994		+	Head_Injury
cg04303112	rs11708187	mQTL, Height, MON	0.8399	0.9997	3:72396329:G:A	1	131	chr3	72397491		+	Height
cg04303112	rs11708187	mQTL, Height, MON	0.8399	0.9997	3:72396329:G:A	1	131	chr3	72397491		+	MON
cg04304059	rs10831713	mQTL, GERD	0.8507	0.8597	11:12037502:C:T	0.7561	120	chr11	12048600		+	GERD
cg04308167	rs2453584	mQTL, sCr	0.8469	0.9771	17:19443445:G:C	0.9995	400	chr17	19440767	SLC47A1	-	sCr
cg04317399	rs2301721	mQTL, PP	0.9576	0.9872	7:27196113:C:T	0.9553	397	chr7	27170313	HOXA4	+	PP
cg04318321	rs6780220	mQTL, EOS	0.8493	1	3:33087200:A:C	0.7219	891	chr3	33087879	GLB1;GLB1;GLB1	-	EOS
cg04320510	rs7184594	mQTL, BW	0.8441	0.8471	16:88361070:T:C	0.9993	86	chr16	88362155		-	BW
cg04320760	rs12262649	mQTL, Height	0.8958	0.9517	10:75576366:C:T	0.2282	1084	chr10	75533139	FUT11	-	Height
cg04321126	rs11756091	mQTL, ATC_A10, T2D	0.9682	0.9987	6:39282806:G:T	0.7835	391	chr6	39393690	KIF6	+	ATC_A10
cg04321126	rs11756091	mQTL, ATC_A10, T2D	0.9682	0.9987	6:39282806:G:T	0.7835	391	chr6	39393690	KIF6	+	T2D
cg04321494	rs79220356	mQTL, Height	0.7387	0.8019	2:208489879:G:T	0.9979	219	chr2	208489070	FAM119A;FAM119A	+	Height
cg04322849	rs7236198	mQTL, BrC	0.7573	0.7951	18:47216444:C:T	0.9822	1040	chr18	47176970		+	BrC
cg04323535	rs171644	mQTL, TG	0.8886	0.9434	5:172499339:C:T	0.9998	350	chr5	172472514		+	TG
cg04327181	rs610497	mQTL, Height	0.9875	1	11:65765551:C:T	0.4957	440	chr11	65779526	CST6	+	Height
cg04327425	rs2724713	mQTL, SAP	0.7289	0.8375	3:137779492:C:T	0.378	91	chr3	137771067		+	SAP
cg04334651	rs73503276	mQTL, MCV, RBC	0.7145	0.7388	16:4306917:C:T	0.8127	38	chr16	4366968		+	MCV
cg04334651	rs73503276	mQTL, MCV, RBC	0.7145	0.7388	16:4306917:C:T	0.8127	38	chr16	4366968		+	RBC
cg04335345	rs12146000	mQTL, Urticaria	0.7135	0.7247	1:216982966:G:A	0.9917	53	chr1	216978878	ESRRG;ESRRG;ESRRG;ESRRG;ESRRG;ESRRG;ESRRG;ESRRG;ESRRG;ESRRG;ESRRG;ESRRG	-	Urticaria
cg04336930	rs75439020	mQTL, Ventricular_Arrhythmia	0.84	0.8507	10:31032883:G:C	0.9998	784	chr10	31032106		+	Ventricular_Arrhythmia
cg04337358	rs1456988	mQTL, ATC_L04	0.8318	0.9477	14:98488007:G:T	0.4521	588	chr14	98489522		-	ATC_L04
cg04338271	rs6738966	mQTL, Epilepsy	0.8821	0.9441	2:242943283:C:T	1	416	chr2	242945982		+	Epilepsy
cg04343361	rs242817	mQTL, Hypothyroidism	0.7537	0.7761	20:58651991:T:C	0.9521	31	chr20	58663316		+	Hypothyroidism
cg04347125	rs3769135	mQTL, TG	0.7144	0.896	2:27168411:G:A	0.4307	376	chr2	27167893	DPYSL5;DPYSL5;DPYSL5	+	TG
cg04347708	rs695113	mQTL, BAS, Mastopathy	0.7015	0.7229	11:128562098:C:T	1	239	chr11	128557965		+	BAS
cg04347708	rs695113	mQTL, BAS, Mastopathy	0.7015	0.7229	11:128562098:C:T	1	239	chr11	128557965		+	Mastopathy
cg04348558	rs6582668	mQTL, Polycystic_Kidney_Disease	0.7365	0.8699	12:38766604:A:G	0.2229	947	chr12	38531935		-	Polycystic_Kidney_Disease
cg04349793	rs207154	mQTL, ATC_C10AA	0.9285	0.9772	1:55781281:T:C	0.3215	193	chr1	55780435		+	ATC_C10AA
cg04351062	rs11047545	mQTL, IS	0.9276	0.9861	12:24792302:A:C	0.4453	94	chr12	24717058		+	IS
cg04357950	rs7001206	mQTL, ATC_C01D	0.8008	0.8862	8:10591529:G:A	0.5159	449	chr8	10592837		+	ATC_C01D
cg04360009	rs11190634	mQTL, BMI	0.941	0.9998	10:102414556:C:A	0.7472	133	chr10	102414905		-	BMI
cg04368945	rs6087395	mQTL, EOS	0.7586	0.9959	20:31132817:C:A	1	696	chr20	31133640	NOL4L	+	EOS
cg04369964	rs6591836	mQTL, LYM	0.9258	0.9984	11:63934523:C:T	0.9522	333	chr11	63997586	DNAJC4	+	LYM
cg04386222	rs2303988	mQTL, Ca	0.909	0.9139	15:83332077:C:A	1	1132	chr15	83368665	AP3B2;AP3B2;AP3B2	-	Ca
cg04387240	rs62425398	mQTL, BUN	0.8101	0.9931	6:166416028:C:A	0.5935	83	chr6	166402699	LOC441177;C6orf176;C6orf176	+	BUN
cg04387958	rs924452	mQTL, ATC_A10	0.7259	1	5:74923956:G:A	0.127	793	chr5	74681787	COL4A3BP;COL4A3BP;COL4A3BP	-	ATC_A10
cg04391934	rs8031036	mQTL, Pleurisy	0.8351	0.883	15:90048428:T:C	0.9326	240	chr15	90042420		-	Pleurisy
cg04393196	rs4842131	mQTL, MCV	0.9007	0.9455	9:139092679:T:C	0.4071	179	chr9	139090421	LHX3;LHX3	-	MCV
cg04393540	rs56140816	mQTL, T2D	0.8748	0.9454	17:73960477:A:G	0.9348	372	chr17	73966572	ACOX1;ACOX1;ACOX1	-	T2D
cg04393709	rs12959277	mQTL, BMI	0.8546	0.9762	18:37358137:A:G	0.6104	878	chr18	37419022		-	BMI
cg04395439	rs3733986	mQTL, Meniere	0.7707	0.7754	5:167653394:A:G	1	209	chr5	167601456	TENM2	+	Meniere
cg04395498	rs12534679	mQTL, EAS_SCZ	0.7278	0.968	7:1926745:G:A	0.4169	596	chr7	2017437	MAD1L1;MAD1L1;MAD1L1	-	EAS_SCZ
cg04397547	rs62294390	mQTL, Hyperthyroidism	0.8203	0.8226	3:165636537:G:C	0.9973	34	chr3	165636576		+	Hyperthyroidism
cg04403371	rs10771511	mQTL, PLT	0.994	1	12:29437217:T:C	0.8321	1883	chr12	29025957		+	PLT
cg04408998	rs4698409	mQTL, MCH	0.8525	0.9316	4:15659766:G:A	0.9194	1351	chr4	15684672	FAM200B	+	MCH
cg04409618	rs1268975	mQTL, Retinitis_Pigmentosa	0.7481	0.8019	4:1215100:G:A	0.748	905	chr4	1224633	CTBP1;CTBP1	-	Retinitis_Pigmentosa
cg04411102	rs785473	mQTL, PLT	0.9751	1	1:46516863:T:C	0.9998	237	chr1	46637283	PIK3R3	+	PLT
cg04417023	rs2071341	mQTL, PLT	0.9342	0.9935	16:28913710:G:T	1	445	chr16	28890889	ATP2A1;ATP2A1-AS1;ATP2A1-AS1;ATP2A1-AS1;ATP2A1-AS1;ATP2A1;ATP2A1;ATP2A1;ATP2A1	-	PLT
cg04418355	rs1770	mQTL, BW	0.8278	1	6:32627833:A:G	1	9775	chr6	32729174	HLA-DQB2	-	BW
cg04420569	rs16982604	mQTL, Ileus	0.8966	0.9577	19:51771265:T:C	0.5686	209	chr19	51774264		-	Ileus
cg04421286	rs1417908	mQTL, Neuropathic_Bladder	0.7939	0.8448	13:108429478:A:G	0.8497	136	chr13	108441109	FAM155A-IT1;FAM155A	-	Neuropathic_Bladder
cg04421915	rs6765880	mQTL, ATC_H03A	0.7005	0.7156	3:9232109:T:C	0.9986	83	chr3	9234050	SRGAP3;SRGAP3	-	ATC_H03A
cg04422627	rs7136225	mQTL, ATC_N02C	0.816	0.8387	12:128880427:T:C	0.8237	116	chr12	128882618	TMEM132C	+	ATC_N02C
cg04425035	rs10902079	mQTL, Cardiomegaly	0.9258	0.9616	11:1066647:T:A	0.7814	231	chr11	1059387		-	Cardiomegaly
cg04425710	rs7842666	mQTL, Height	0.9926	0.9993	8:27630152:G:A	1	739	chr8	27630920	ESCO2;CCDC25	-	Height
cg04427490	rs2283586	mQTL, MCHC	0.9054	0.9056	19:744004:T:C	1	11	chr19	708469	PALM;PALM	+	MCHC
cg04428681	rs7750374	mQTL, OvC	0.7909	0.9184	6:22030038:G:C	0.2636	176	chr6	22029200	CASC15	+	OvC
cg04433846	rs12401982	mQTL, ATC_C09	0.7794	0.8058	1:24372971:C:T	0.9145	319	chr1	24279720		+	ATC_C09
cg04436971	rs12928610	mQTL, BW	0.7508	0.9479	16:30016022:C:T	0.1183	263	chr16	30016811	INO80E	+	BW
cg04440686	rs284911	mQTL, PrC	0.7209	0.7572	20:436697:A:G	0.9427	218	chr20	439764	TBC1D20;TBC1D20	+	PrC
cg04442638	rs4072479	mQTL, T2D	0.8609	0.9392	17:73874138:G:C	0.8793	386	chr17	73873823	TRIM47	+	T2D
cg04448141	rs9892152	mQTL, MI	0.9522	1	17:62401965:T:C	0.1657	68	chr17	62398356		-	MI
cg04448477	rs1800813	mQTL, EAS_CD	0.8957	0.9822	4:55094467:G:A	0.6152	212	chr4	55095148	PDGFRA	-	EAS_CD
cg04449473	rs6922865	mQTL, ATC_L04	0.7784	0.8414	6:36094188:T:G	0.5843	714	chr6	36094917		+	ATC_L04
cg04452437	rs11758466	mQTL, Intracerebral_Hemorrhage	0.9375	0.9439	6:170406892:T:C	0.9947	380	chr6	170411595		+	Intracerebral_Hemorrhage
cg04454285	rs13333054	mQTL, ATC_L04, LYM, MON, RA, WBC	0.7321	0.8313	16:86011033:C:T	1	155	chr16	86016317		-	ATC_L04
cg04454285	rs13333054	mQTL, ATC_L04, LYM, MON, RA, WBC	0.7321	0.8313	16:86011033:C:T	1	155	chr16	86016317		-	LYM
cg04454285	rs13333054	mQTL, ATC_L04, LYM, MON, RA, WBC	0.7321	0.8313	16:86011033:C:T	1	155	chr16	86016317		-	MON
cg04454285	rs13333054	mQTL, ATC_L04, LYM, MON, RA, WBC	0.7321	0.8313	16:86011033:C:T	1	155	chr16	86016317		-	RA
cg04454285	rs13333054	mQTL, ATC_L04, LYM, MON, RA, WBC	0.7321	0.8313	16:86011033:C:T	1	155	chr16	86016317		-	WBC
cg04456492	rs10950788	mQTL, Spinal_canal_stenosis	0.7447	0.8335	7:20010778:G:A	1	1812	chr7	20010777		-	Spinal_canal_stenosis
cg04458023	rs76659128	mQTL, Urticaria	0.7475	0.8422	2:142476018:G:A	1	235	chr2	142485618	LRP1B	+	Urticaria
cg04459640	rs7222443	mQTL, BUN	0.7756	0.9975	17:47992951:A:G	1	341	chr17	47985397		+	BUN
cg04461205	rs11535809	mQTL, PrC	0.7244	0.9655	11:59008713:G:A	0.6081	591	chr11	58958735	DTX4;DTX4	+	PrC
cg04461417	rs59104589	mQTL, GGT, Height	0.7134	0.7135	2:242237902:C:T	1	6	chr2	242212634	HDLBP;HDLBP;HDLBP	+	GGT
cg04461417	rs59104589	mQTL, GGT, Height	0.7134	0.7135	2:242237902:C:T	1	6	chr2	242212634	HDLBP;HDLBP;HDLBP	+	Height
cg04462132	rs12111173	mQTL, ILD	0.8613	0.9139	6:161860424:G:T	0.1093	495	chr6	161860635	PARK2;PARK2;PARK2	-	ILD
cg04464139	rs4938857	mQTL, MI	0.7424	0.8409	11:57021601:A:C	0.6361	588	chr11	57016447		+	MI
cg04464446	rs592697	mQTL, OvC	0.8758	0.9602	11:68650064:G:A	0.4204	575	chr11	68452845	GAL	+	OvC
cg04465425	rs2227309	mQTL, Cataract	0.7938	0.8223	10:115489167:G:A	0.9973	609	chr10	115495879		-	Cataract
cg04467119	rs4535497	mQTL, Cardiac_Valvular_Disease, MCHC	0.7766	0.9088	5:1107428:C:A	0.9714	256	chr5	1058657	SLC12A7	+	Cardiac_Valvular_Disease
cg04467119	rs4535497	mQTL, Cardiac_Valvular_Disease, MCHC	0.7766	0.9088	5:1107428:C:A	0.9714	256	chr5	1058657	SLC12A7	+	MCHC
cg04473621	rs257970	mQTL, Back_pain	0.8159	0.8716	5:118838560:G:T	0.4568	692	chr5	118788720	HSD17B4	+	Back_pain
cg04483101	rs6787097	mQTL, Herpes	0.8323	0.8732	3:189248514:C:T	1	879	chr3	189349278	TP63;TP63;TP63;TP63;TP63;TP63	+	Herpes
cg04484639	rs7429719	mQTL, SAS	0.7857	0.9177	3:81928959:A:G	0.8898	389	chr3	81773021	GBE1	+	SAS
cg04487296	rs855741	mQTL, GB_polyp	0.7725	0.7879	7:149369469:C:T	1	131	chr7	149389669		-	GB_polyp
cg04490037	rs3779083	mQTL, MCHC	0.9026	0.9694	7:50568823:G:A	0.327	840	chr7	50633773	DDC	+	MCHC
cg04492858	rs7920966	mQTL, CeAn_Unruptured	0.7778	0.815	10:133555185:C:A	0.8388	225	chr10	133558786		+	CeAn_Unruptured
cg04493778	rs28746853	mQTL, BW	0.7622	1	6:32634646:T:C	0.7446	8416	chr6	32713018	HLA-DQA2	-	BW
cg04497015	rs112118283	mQTL, BAS	0.7049	0.9935	16:85771838:G:T	1	277	chr16	85780385	C16orf74	+	BAS
cg04497684	rs6768457	mQTL, ATC_H03A	0.7266	0.7309	3:9232303:T:C	0.9999	48	chr3	9234107	SRGAP3;SRGAP3	-	ATC_H03A
cg04498739	rs3807891	mQTL, Depression	0.8347	0.863	7:95226709:G:C	0.2889	281	chr7	95226308	PDK4	-	Depression
cg04499506	rs920980	mQTL, BtC	0.7748	0.7914	5:896983:A:G	0.9407	840	chr5	785867		+	BtC
cg04500377	rs7001340	mQTL, EAS_SCZ	0.8525	0.9998	8:38262233:T:C	0.4789	264	chr8	38090208	DDHD2;DDHD2;DDHD2	+	EAS_SCZ
[truncated: 9,458 more rows]

## Sheet: ST5
Supplementary Data 5. CpG-trait pairs in the SMR analysis
*, p_GWAS: The P-value from two-sided statistical tests within BBJ and EAS GWAS (SCZ and IBD), without correction for multiple comparisons
**, p_mQTL: The P-value from from two-sided statistical tests within EAS mQTL meta-analysis, without correction for multiple comparisons
***, p_SMR: The two-sided P-value from two-sided statistical tests within SMR analysis, without correction for multiple comparisons
****, p_HEIDI: The P-value from two-sided HEIDI test, without correction for multiple comparisons
probeID	ProbeChr	Probe_bp	Gene	trait	topSNP	topSNP_chr	topSNP_bp	topSNP_rsid	A1	A2	Freq	b_GWAS	se_GWAS	p_GWAS*	b_mQTL	se_mQTL	p_mQTL**	b_SMR	se_SMR	p_SMR***	p_HEIDI****	nsnp_HEIDI
cg19221395	1	24519677	-	ATC_L04	1:24520350:<CN0>:G	1	24520350	1:24520350:G:<CN0>	G	<CN0>	0.737028	-0.132447	0.0317358	3e-05	-0.6318	0.0201	7.2e-217	0.209635	0.0506715	3.52e-05	0.173358	20
cg08443357	20	1310000	SDCBP2	EOS	20:1560739:<CN0>:T	20	1560739	20:1560739:T:<CN0>	T	<CN0>	0.188832	0.0207114	0.00518667	2.6e-05	-0.1655	0.0232101	1e-12	-0.125144	0.0359191	0.00049386	0.28081	17
cg08443357	20	1310000	SDCBP2	PLT	20:1560739:<CN0>:T	20	1560739	20:1560739:T:<CN0>	T	<CN0>	0.188832	-0.0188767	0.00388249	4.3e-07	-0.1655	0.0232101	1e-12	0.114059	0.0283937	5.89e-05	0.332705	17
cg08443357	20	1310000	SDCBP2	Pneumothorax	20:1560739:<CN0>:T	20	1560739	20:1560739:T:<CN0>	T	<CN0>	0.188832	-0.224905	0.0632845	0.00037959	-0.1655	0.0232101	1e-12	1.35894	0.427245	0.00146913	0.390096	17
cg08443357	20	1310000	SDCBP2	WBC	20:1560739:<CN0>:T	20	1560739	20:1560739:T:<CN0>	T	<CN0>	0.188832	0.0191798	0.00398193	7.5e-06	-0.1655	0.0232101	1e-12	-0.11589	0.029035	6.57e-05	0.224768	17
cg07237651	8	593004	-	Pharyngeal_Laryngeal_Cancer	8:594395:<CN0>:A	8	594395	8:594395:A:<CN0>	A	<CN0>	0.434771	-0.348667	0.082399	2.32e-05	-0.6247	0.0198	1.76e-218	0.558135	0.133083	2.74e-05	0.0389551	20
cg08877321	8	591216	ERICH1	Pharyngeal_Laryngeal_Cancer	8:594395:<CN0>:A	8	594395	8:594395:A:<CN0>	A	<CN0>	0.434771	-0.348667	0.082399	2.32e-05	-0.9343	0.015	0	0.373185	0.0883966	2.42e-05	0.982702	20
cg10943179	8	584744	-	Pharyngeal_Laryngeal_Cancer	8:594395:<CN0>:A	8	594395	8:594395:A:<CN0>	A	<CN0>	0.434771	-0.348667	0.082399	2.32e-05	-0.3666	0.0178505	1e-93	0.951082	0.229487	3.41e-05	0.245938	20
cg13289788	8	588404	-	Pharyngeal_Laryngeal_Cancer	8:594395:<CN0>:A	8	594395	8:594395:A:<CN0>	A	<CN0>	0.434771	-0.348667	0.082399	2.32e-05	-0.239	0.0183628	1e-38	1.45886	0.362529	5.72e-05	0.0727293	20
cg09536516	7	30934475	-	UA	7:30937178:T:C	7	30937178	rs1000597	C	T	0.151844	0.0214518	0.00429457	1e-06	0.2504	0.0238791	1e-25	0.0856701	0.0189973	6.5e-06	0.145029	20
cg06091210	4	82181899	-	Height	4:82199268:A:C	4	82199268	rs10006067	C	A	0.182315	0.0273436	0.00240909	4.9e-27	0.666	0.0239	6.87e-171	0.0410565	0.0039058	7.63e-26	0.00387845	20
cg13371577	11	61659716	FADS3	ATC_C10AA	11:61655305:A:G	11	61655305	rs1000778	G	A	0.712709	0.0408174	0.00964603	2.32e-05	-0.8462	0.0179	0	-0.0482362	0.0114448	2.5e-05	0.645334	20
cg22837486	11	61658800	FADS3	ATC_C10AA	11:61655305:A:G	11	61655305	rs1000778	G	A	0.712709	0.0408174	0.00964603	2.32e-05	1.2131	0.0268	0	0.0336472	0.00798622	2.52e-05	0.84691	20
cg26539618	22	26908989	TFIP11;TFIP11	Acute_Glomerulonephritis	22:26831077:A:G	22	26831077	rs1000815	G	A	0.499601	-0.297965	0.0697644	1.95e-05	-0.4691	0.0201632	1e-119	0.635185	0.151205	2.66e-05	0.0736273	20
cg18557047	4	106106175	TET2;TET2;TET2-AS1	EAS_IBD	4:106106131:G:C	4	106106131	rs10010281	G	C	0.534466	0.0986	0.019	2.11e-07	-1.1731	0.0106	0	-0.0840508	0.0162142	2.17e-07	0.147119	20
cg18557047	4	106106175	TET2;TET2;TET2-AS1	EAS_UC	4:106106131:G:C	4	106106131	rs10010281	G	C	0.534466	0.1336	0.0244	4.37e-08	-1.1731	0.0106	0	-0.113886	0.020825	4.53e-08	0.670605	20
cg26162435	4	124874371	-	BMI	4:124859497:T:C	4	124859497	rs10010854	C	T	0.894504	-0.0221147	0.00496034	9.7e-06	-0.9853	0.0369	4.47e-157	0.0224446	0.00510404	1.1e-05	0.00443289	20
cg24395452	4	52943197	SPATA18	Height	4:53023672:C:T	4	53023672	rs10015103	C	T	0.413961	0.01067	0.00211377	8.4e-07	-0.1195	0.016759	1e-12	-0.0892887	0.0216722	3.79e-05	0.445661	20
cg12907587	7	99293739	-	PLT	7:99223959:T:C	7	99223959	rs1003009	C	T	0.264845	-0.0274081	0.00381942	5.2e-12	-0.1621	0.0209452	1e-14	0.169081	0.0321322	1.42e-07	0.964603	20
cg13431998	4	76419913	RCHY1;RCHY1;RCHY1;RCHY1;RCHY1;RCHY1;RCHY1;RCHY1;RCHY1;RCHY1;RCHY1	Spinal_canal_stenosis	4:76424704:A:C	4	76424704	rs10031553	C	A	0.657985	-0.23375	0.0600132	9.82e-05	0.5264	0.0187	2.41e-174	-0.444054	0.115093	0.00011422	0.0324179	20
cg14867455	4	120235659	-	PLT	4:120206419:C:T	4	120206419	rs10032299	C	T	0.56911	0.0158684	0.00336455	1.4e-05	-1.0405	0.0133	0	-0.0152507	0.00323946	2.5e-06	0.0479847	4
cg02654987	4	120134582	USP53	PTB	4:120136135:G:A	4	120136135	rs10033031	G	A	0.726736	-0.0931789	0.0195698	1.92e-06	0.1341	0.018022	1e-13	-0.694847	0.173254	6.06e-05	0.497854	20
cg00815091	1	55464045	BSND	LDLC	1:55463860:G:A	1	55463860	rs1003769	G	A	0.710074	-0.0239456	0.00486413	1.9e-06	-0.3215	0.0171146	1e-78	0.0744809	0.0156404	1.92e-06	0.428103	20
cg09444392	5	179781245	GFPT2	EAS_CD	5:179783770:C:T	5	179783770	rs10041598	C	T	0.870892	-0.1434	0.0368	9.75e-05	0.2316	0.0236038	1e-22	-0.619171	0.170967	0.0002928	0.9459	20
cg27049372	5	175174026	-	EAS_SCZ	5:175549011:A:G	5	175549011	rs10042649	G	A	0.327751	0.0807004	0.0183	9.86e-06	0.1472	0.0206437	1e-12	0.548236	0.146175	0.00017645	0.466798	20
cg01667319	11	2161128	INS-IGF2;IGF2AS;IGF2;IGF2;IGF2AS;IGF2	T2D	11:2170143:G:A	11	2170143	rs1004446	G	A	0.726113	-0.0450615	0.00980568	4.32e-06	0.1928	0.0176671	1e-27	-0.233722	0.0551848	2.28e-05	0.0150977	20
cg16415340	11	2160964	INS-IGF2;IGF2AS;IGF2;IGF2;IGF2AS;IGF2	T2D	11:2170143:G:A	11	2170143	rs1004446	G	A	0.726113	-0.0450615	0.00980568	4.32e-06	0.1774	0.0176664	1e-23	-0.254011	0.0607876	2.93e-05	0.014411	20
cg21667878	11	2160980	INS-IGF2;IGF2AS;IGF2;IGF2;IGF2AS;IGF2	T2D	11:2170143:G:A	11	2170143	rs1004446	G	A	0.726113	-0.0450615	0.00980568	4.32e-06	0.1535	0.0179031	1e-17	-0.29356	0.0724777	5.11e-05	0.0641762	20
cg16514615	5	179587950	RASGEF1C	CeAn	5:179587477:C:T	5	179587477	rs10044602	C	T	0.814769	0.15175	0.0403579	0.00016985	-0.4134	0.0199135	1e-95	-0.367078	0.0992128	0.00021568	0.513188	20
cg23722168	14	101314355	MEG3;MEG3;MEG3;MEG3;MEG3;MEG3;MEG3;MEG3;MEG3;MEG3;MEG3;MEG3;MEG3;MEG3;MEG3;MEG3	MCH	14:101178067:G:C	14	101178067	rs1004574	G	C	0.795031	-0.0188104	0.00395825	5e-06	0.2346	0.0233627	1e-23	-0.0801807	0.0186664	1.74e-05	0.63791	20
cg23722168	14	101314355	MEG3;MEG3;MEG3;MEG3;MEG3;MEG3;MEG3;MEG3;MEG3;MEG3;MEG3;MEG3;MEG3;MEG3;MEG3;MEG3	MCV	14:101178067:G:C	14	101178067	rs1004574	G	C	0.795031	-0.0157641	0.00392019	0.0002	0.2346	0.0233627	1e-23	-0.0671957	0.0180002	0.00018917	0.252108	20
cg23722168	14	101314355	MEG3;MEG3;MEG3;MEG3;MEG3;MEG3;MEG3;MEG3;MEG3;MEG3;MEG3;MEG3;MEG3;MEG3;MEG3;MEG3	PLT	14:101178067:G:C	14	101178067	rs1004574	G	C	0.795031	0.0283158	0.00360953	8.5e-13	0.2346	0.0233627	1e-23	0.120698	0.0195244	6.33e-10	0.325209	20
cg09340186	5	150998770	-	sCr	5:150992585:T:G	5	150992585	rs10052562	G	T	0.230505	-0.0137671	0.00305869	4.7e-06	-1.1584	0.0169	0	0.0118846	0.00264613	7.08e-06	0.645253	20
cg02045685	20	7075412	-	LYM	20:7072555:G:A	20	7072555	rs1005351	G	A	0.451525	0.0193368	0.00441052	8.5e-06	-0.5054	0.0183	6.86e-168	-0.0382604	0.00883607	1.49e-05	0.0347395	12
cg08710921	5	151087325	-	Cataract	5:151086986:A:G	5	151086986	rs10057658	G	A	0.00640041	0.185305	0.0484597	0.00013136	0.5396	0.0649746	1e-16	0.343412	0.0988694	0.00051393	0.224174	8
cg12550344	5	151076195	-	Cataract	5:151086986:A:G	5	151086986	rs10057658	G	A	0.00640041	0.185305	0.0484597	0.00013136	1.5629	0.0614436	1e-142	0.118565	0.0313547	0.00015594	0.0409342	14
cg19181419	5	133414158	-	CRC	5:133410168:G:A	5	133410168	rs10059523	G	A	0.914419	-0.102659	0.0267688	0.00012556	-1.0374	0.0313	6.96e-241	0.0989575	0.0259759	0.0001392	0.484311	20
cg03037879	12	29650954	OVCH1	PLT	12:29435675:A:G	12	29435675	rs1006409	G	A	0.500736	-0.0320142	0.00333278	3.9e-19	0.1197	0.0160868	1e-13	-0.267454	0.0454661	4.04e-09	0.935659	20
cg05171357	12	29300854	FAR2	PLT	12:29435675:A:G	12	29435675	rs1006409	G	A	0.500736	-0.0320142	0.00333278	3.9e-19	-0.6827	0.0165	0	0.0468935	0.0050116	8.2e-21	0.27026	20
cg05242801	12	29111511	-	PLT	12:29435675:A:G	12	29435675	rs1006409	G	A	0.500736	-0.0320142	0.00333278	3.9e-19	0.3609	0.0182837	1e-86	-0.0887066	0.0102701	5.75e-18	0.00380528	20
cg14619175	12	29310619	FAR2	PLT	12:29435675:A:G	12	29435675	rs1006409	G	A	0.500736	-0.0320142	0.00333278	3.9e-19	-0.6588	0.0166	0	0.0485947	0.00520494	9.98e-21	0.746024	20
cg15200423	12	28923490	-	PLT	12:29435675:A:G	12	29435675	rs1006409	G	A	0.500736	-0.0320142	0.00333278	3.9e-19	0.639	0.0168	0	-0.0501005	0.00537938	1.24e-20	0.0978921	20
cg21522988	12	29376872	FAR2	PLT	12:29435675:A:G	12	29435675	rs1006409	G	A	0.500736	-0.0320142	0.00333278	3.9e-19	-0.3703	0.0155259	1e-125	0.0864548	0.00970276	5.09e-19	0.0749359	20
cg08224160	5	178411787	GRM6	ATC_C01D	5:178411782:T:C	5	178411782	rs10064507	C	T	0.454718	-0.0526078	0.0126727	3.31e-05	-1.0055	0.0233	0	0.05232	0.0126616	3.59e-05	0.630208	20
cg26710738	5	506439	SLC9A3	sCr	5:489979:G:C	5	489979	rs10065644	G	C	0.958977	0.0197469	0.00628658	0.002	0.61	0.0581719	1e-25	0.032372	0.0107583	0.00262092	0.0365917	20
cg23999709	1	228888185	-	Height	1:228888282:A:T	1	228888282	rs1006797	T	A	0.241624	0.0154118	0.00270027	2.6e-08	0.8731	0.0191	0	0.0176518	0.00311675	1.48e-08	4.72e-08	20
cg09869729	5	176326528	HK3	PLT	5:176377069:T:A	5	176377069	rs10068703	T	A	0.523526	-0.0149125	0.00333097	5.5e-06	0.3713	0.01576	1e-122	-0.0401629	0.00913164	1.09e-05	0.426031	20
cg24823709	15	77914224	LINGO1;LINGO1;LINGO1;LINGO1;LINGO1;LINGO1;LINGO1;LINGO1;LINGO1;LINGO1;LINGO1;LINGO1	HepC	15:77912725:A:T	15	77912725	rs1007538	T	A	0.122338	-0.166954	0.0372791	7.52e-06	0.2822	0.0302269	1e-20	-0.591617	0.146515	5.39e-05	0.602967	20
cg00528222	5	77837333	LHFPL2	PP	5:77874971:C:A	5	77874971	rs10077696	C	A	0.718365	0.0200115	0.00458321	1e-05	0.6294	0.0194	6.73e-231	0.0317946	0.00734752	1.51e-05	0.00233852	20
cg15963563	5	158528040	EBF1	BW	5:158553314:C:T	5	158553314	rs10078776	C	T	0.468373	-0.0121789	0.00273781	0.00088	0.2014	0.016142	1e-35	-0.0604712	0.0144321	2.79e-05	0.409039	20
cg04629424	12	7020815	LRRC23;LRRC23;LRRC23	BMI	12:7015915:A:G	12	7015915	rs1007924	G	A	0.227886	0.0140351	0.00343184	4.7e-06	0.3277	0.01899	1e-66	0.0428291	0.0107626	6.91e-05	0.381083	20
cg04629424	12	7020815	LRRC23;LRRC23;LRRC23	BW	12:7015915:A:G	12	7015915	rs1007924	G	A	0.227886	0.0145733	0.002918	1.7e-07	0.3277	0.01899	1e-66	0.0444715	0.00926991	1.61e-06	0.587618	20
cg05382798	12	7014288	LRRC23;LRRC23;LRRC23	BMI	12:7015915:A:G	12	7015915	rs1007924	G	A	0.227886	0.0140351	0.00343184	4.7e-06	-0.4124	0.0187047	1e-107	-0.0340327	0.00846358	5.79e-05	0.434315	20
cg05382798	12	7014288	LRRC23;LRRC23;LRRC23	BW	12:7015915:A:G	12	7015915	rs1007924	G	A	0.227886	0.0145733	0.002918	1.7e-07	-0.4124	0.0187047	1e-107	-0.0353378	0.00725491	1.11e-06	0.57161	20
cg12119858	12	7023195	LRRC23;ENO2;LRRC23;LRRC23	BMI	12:7015915:A:G	12	7015915	rs1007924	G	A	0.227886	0.0140351	0.00343184	4.7e-06	-0.6434	0.0178	4.29e-286	-0.021814	0.00536795	4.83e-05	0.290349	20
cg12119858	12	7023195	LRRC23;ENO2;LRRC23;LRRC23	BW	12:7015915:A:G	12	7015915	rs1007924	G	A	0.227886	0.0145733	0.002918	1.7e-07	-0.6434	0.0178	4.29e-286	-0.0226505	0.00457837	7.53e-07	0.285348	20
cg00155799	2	172904495	METAP1D	EAS_SCZ	2:172912098:G:A	2	172912098	rs1008151	G	A	0.851586	0.0887984	0.0211	2.54e-05	-0.5632	0.0248493	1e-113	-0.157668	0.0381049	3.51e-05	0.108326	20
cg17887716	2	172893022	METAP1D	EAS_SCZ	2:172912098:G:A	2	172912098	rs1008151	G	A	0.851586	0.0887984	0.0211	2.54e-05	-0.4728	0.0251689	1e-78	-0.187814	0.045734	4.01e-05	0.514455	20
cg00462700	10	134021845	STK32C	EAS_SCZ	10:134004980:G:A	10	134004980	rs10082475	G	A	0.993998	0.172795	0.0448	0.0001128	0.5502	0.0469431	1e-31	0.314059	0.0857206	0.00024855	0.478238	3
cg02881742	10	134001246	DPYSL4	EAS_SCZ	10:134004980:G:A	10	134004980	rs10082475	G	A	0.993998	0.172795	0.0448	0.0001128	0.3465	0.048594	1e-12	0.498687	0.146996	0.00069254	NA	NA
cg07295678	10	134000009	DPYSL4	EAS_SCZ	10:134004980:G:A	10	134004980	rs10082475	G	A	0.993998	0.172795	0.0448	0.0001128	0.72	0.0466568	1e-53	0.239993	0.0641363	0.00018262	0.0490152	7
cg10144198	10	134001728	DPYSL4	EAS_SCZ	10:134004980:G:A	10	134004980	rs10082475	G	A	0.993998	0.172795	0.0448	0.0001128	0.7186	0.0465661	1e-53	0.240461	0.0642612	0.00018262	0.0286498	7
cg16365187	10	134000377	DPYSL4	EAS_SCZ	10:134004980:G:A	10	134004980	rs10082475	G	A	0.993998	0.172795	0.0448	0.0001128	-0.5061	0.0472918	1e-26	-0.341425	0.0940939	0.00028502	0.0732314	4
cg23023937	10	133999758	DPYSL4	EAS_SCZ	10:134004980:G:A	10	134004980	rs10082475	G	A	0.993998	0.172795	0.0448	0.0001128	0.3957	0.0476472	1e-16	0.436682	0.124832	0.00046848	NA	NA
cg11338121	7	95225986	PDK4	Depression	7:95226249:A:G	7	95226249	rs10085780	G	A	0.773173	-0.207587	0.0530728	9.18e-05	0.5353	0.0177	6.46e-201	-0.387796	0.0999717	0.00010486	0.778369	20
cg24723647	8	69755519	-	Pharyngeal_Laryngeal_Cancer	8:69755610:G:A	8	69755610	rs10086214	G	A	0.290396	-0.335222	0.085266	8.44e-05	0.4347	0.0199052	1e-105	-0.771157	0.199302	0.00010916	0.318524	20
cg05397631	8	25903919	-	BMI	8:25908333:T:C	8	25908333	rs10086427	C	T	0.607143	-0.014379	0.00321675	1.6e-05	-0.3893	0.0161281	1e-128	0.0369355	0.0084034	1.11e-05	0.106844	20
cg05397631	8	25903919	-	BW	8:25908333:T:C	8	25908333	rs10086427	C	T	0.607143	-0.0140257	0.00273819	4.7e-07	-0.3893	0.0161281	1e-128	0.036028	0.00719025	5.42e-07	0.0265892	20
cg05397631	8	25903919	-	EAS_UC	8:25908333:T:C	8	25908333	rs10086427	C	T	0.607143	-0.1061	0.0278	0.00013533	-0.3893	0.0161281	1e-128	0.27254	0.0722973	0.00016343	0.550173	20
cg23588277	8	69755069	-	Pharyngeal_Laryngeal_Cancer	8:69756250:G:A	8	69756250	rs10086907	G	A	0.288008	-0.336075	0.0856796	8.76e-05	-0.1878	0.0179093	1e-25	1.78954	0.487101	0.00023892	0.514296	17
cg09068718	12	2613496	CACNA1C;CACNA1C;CACNA1C;CACNA1C;CACNA1C;CACNA1C;CACNA1C;CACNA1C;CACNA1C;CACNA1C;CACNA1C;CACNA1C;CACNA1C;CACNA1C;CACNA1C;CACNA1C;CACNA1C;CACNA1C;CACNA1C;CACNA1C;CACNA1C;CACNA1C;CACNA1C	GERD	12:2613521:A:G	12	2613521	rs1008832	G	A	0.520603	-0.189569	0.0463331	4.29e-05	0.6548	0.0178	3.03e-296	-0.289507	0.0711955	4.78e-05	0.63522	20
cg08436139	8	124599210	-	PLT	8:124605525:C:A	8	124605525	rs10089696	C	A	0.617191	-0.0165621	0.00333861	5.8e-07	0.154	0.0198986	1e-14	-0.107546	0.0257506	2.96e-05	0.0808057	20
cg08184927	8	21540343	-	Head_Injury	8:21540721:G:T	8	21540721	rs10090674	G	T	0.653669	0.111636	0.0301204	0.0002103	0.2559	0.0199325	1e-37	0.436248	0.122511	0.00036959	0.760377	20
cg08681904	8	49427415	-	Height	8:49427167:G:A	8	49427167	rs10092171	G	A	0.803507	-0.0138304	0.0023529	1.5e-06	-0.1666	0.0200607	1e-16	0.0830156	0.0173027	1.6e-06	0.544585	20
cg16073122	8	654375	ERICH1;ERICH1	EsC	8:654796:T:G	8	654796	rs10092924	G	T	0.0268354	0.248226	0.0643087	0.00011343	0.8968	0.0519688	1e-66	0.276791	0.0734811	0.00016533	0.0671391	20
cg01950192	8	101862766	-	Pneumothorax	8:101864881:A:G	8	101864881	rs10099392	G	A	0.0350656	0.354237	0.0926571	0.00013179	0.6595	0.0464638	1e-45	0.537129	0.145503	0.00022291	0.157781	8
cg16988280	8	10671903	PINX1;PINX1	ATC_C01D	8:10665290:G:C	8	10665290	rs10099928	G	C	0.621325	0.0616497	0.0145124	2.16e-05	-0.539	0.0183	1.13e-190	-0.114378	0.0272033	2.62e-05	0.0390824	20
cg22651416	8	10643634	PINX1	ATC_C01D	8:10665290:G:C	8	10665290	rs10099928	G	C	0.621325	0.0616497	0.0145124	2.16e-05	0.114	0.0167487	1e-11	0.540787	0.150061	0.00031363	0.0864618	20
cg24627820	8	108826547	-	AA	8:108897262:G:A	8	108897262	rs10100525	G	A	0.440858	0.162266	0.0435526	0.00019474	-0.2494	0.0189081	1e-39	-0.650625	0.181462	0.00033649	0.042059	20
cg11953088	2	217240840	-	Pneumothorax	2:217226771:G:A	2	217226771	rs1010197	G	A	0.473658	-0.198863	0.0544399	0.00025931	-0.1899	0.0162023	1e-31	1.0472	0.300277	0.00048767	0.412966	19
cg12656478	8	19613571	-	Esophageal_varix	8:19614638:C:T	8	19614638	rs10105392	C	T	0.679474	-0.382266	0.0970778	8.23e-05	-0.9579	0.0157	0	0.399067	0.101555	8.51e-05	0.00572806	20
cg00669289	3	52542961	STAB1	Urolithiasis	3:52542919:T:C	3	52542919	rs1010554	C	T	0.543328	-0.0656931	0.0146432	7.25e-06	0.5551	0.0182	2.61e-204	-0.118345	0.0266633	9.06e-06	0.557258	20
cg03967627	8	144655030	C8orf73	ALT	8:144670451:C:T	8	144670451	rs10109931	C	T	0.52833	0.0168645	0.00339473	7.9e-07	0.8251	0.0133	0	0.0204393	0.0041275	7.35e-07	0.00926024	20
cg06460511	8	144653944	C8orf73	ALT	8:144670451:C:T	8	144670451	rs10109931	C	T	0.52833	0.0168645	0.00339473	7.9e-07	0.7339	0.014	0	0.0229793	0.00464633	7.59e-07	0.0328625	20
cg08017634	8	144659831	NAPRT1	ALT	8:144670451:C:T	8	144670451	rs10109931	C	T	0.52833	0.0168645	0.00339473	7.9e-07	1.118	0.01	0	0.0150845	0.00303943	6.94e-07	0.0254475	20
cg10593638	8	144655260	MROH6	ALT	8:144670451:C:T	8	144670451	rs10109931	C	T	0.52833	0.0168645	0.00339473	7.9e-07	0.8114	0.0157	0	0.0207844	0.00420308	7.61e-07	0.554467	20
cg13282195	8	144660772	NAPRT1	ALT	8:144670451:C:T	8	144670451	rs10109931	C	T	0.52833	0.0168645	0.00339473	7.9e-07	1.0425	0.0112	0	0.016177	0.00326097	7.02e-07	0.0118255	20
cg15537850	8	144661051	NAPRT1	ALT	8:144670451:C:T	8	144670451	rs10109931	C	T	0.52833	0.0168645	0.00339473	7.9e-07	1.0449	0.0111	0	0.0161398	0.00325338	7.02e-07	0.00478506	20
cg15857329	8	144653570	C8orf73	ALT	8:144670451:C:T	8	144670451	rs10109931	C	T	0.52833	0.0168645	0.00339473	7.9e-07	0.8032	0.0135	0	0.0209966	0.00424121	7.4e-07	0.0187255	20
cg16294143	8	144660872	NAPRT;NAPRT	ALT	8:144670451:C:T	8	144670451	rs10109931	C	T	0.52833	0.0168645	0.00339473	7.9e-07	1.0272	0.0132	0	0.0164179	0.00331157	7.13e-07	0.0141546	20
cg17244719	8	144661001	NAPRT;NAPRT	ALT	8:144670451:C:T	8	144670451	rs10109931	C	T	0.52833	0.0168645	0.00339473	7.9e-07	0.9437	0.0143	0	0.0178706	0.00360743	7.28e-07	0.00253638	20
cg17524265	8	144659883	NAPRT1	ALT	8:144670451:C:T	8	144670451	rs10109931	C	T	0.52833	0.0168645	0.00339473	7.9e-07	1.0891	0.0106	0	0.0154848	0.00312065	6.98e-07	0.0267713	20
cg18047920	8	144656997	NAPRT1	ALT	8:144670451:C:T	8	144670451	rs10109931	C	T	0.52833	0.0168645	0.00339473	7.9e-07	-0.6177	0.0148	0	-0.0273021	0.00553455	8.1e-07	1.98e-05	20
cg19878482	8	144655026	C8orf73	ALT	8:144670451:C:T	8	144670451	rs10109931	C	T	0.52833	0.0168645	0.00339473	7.9e-07	0.8726	0.0129	0	0.0193267	0.00390084	7.25e-07	0.0999344	20
cg21187068	8	144659627	NAPRT1	ALT	8:144670451:C:T	8	144670451	rs10109931	C	T	0.52833	0.0168645	0.00339473	7.9e-07	0.9215	0.0125	0	0.0183011	0.00369227	7.17e-07	0.109232	20
cg25786937	8	144660831	NAPRT;NAPRT	ALT	8:144670451:C:T	8	144670451	rs10109931	C	T	0.52833	0.0168645	0.00339473	7.9e-07	1.0697	0.0126	0	0.0157656	0.00317896	7.07e-07	0.0157328	20
cg26536354	8	144654954	C8orf73	ALT	8:144670451:C:T	8	144670451	rs10109931	C	T	0.52833	0.0168645	0.00339473	7.9e-07	0.9263	0.0124	0	0.0182063	0.00367292	7.16e-07	0.107797	20
cg04895246	8	1153207	-	Contact_dermatitis	8:1161954:A:G	8	1161954	rs10111597	G	A	0.872162	-0.608498	0.143174	2.14e-05	0.5802	0.0224924	1e-146	-1.04877	0.250094	2.75e-05	0.191926	20
cg14192188	9	135586036	-	Cholelithiasis	9:135586105:C:T	9	135586105	rs10118804	C	T	0.878763	-0.0845778	0.0219472	0.00011635	-0.9407	0.0197	0	0.0899094	0.0234065	0.00012243	0.979848	20
cg00879801	9	129278507	-	Hypothyroidism	9:129263132:G:A	9	129263132	rs10121265	G	A	0.827338	0.223748	0.0590422	0.00015088	-0.4711	0.0249168	1e-79	-0.474947	0.127821	0.00020263	0.444649	20
cg07774551	22	45724922	FAM118A;FAM118A	TC	22:45756020:C:T	22	45756020	rs1012494	C	T	0.693176	-0.0169578	0.00360157	3e-06	1.137	0.014	0	-0.0149145	0.00317293	2.59e-06	0.462144	20
cg09201001	11	18656081	SPTY2D1	Height	11:18632984:T:C	11	18632984	rs10128711	C	T	0.512997	-0.0118332	0.0020152	4.1e-07	0.4542	0.0152	3.41e-196	-0.0260528	0.00452167	8.32e-09	0.637921	20
cg09201001	11	18656081	SPTY2D1	TC	11:18632984:T:C	11	18632984	rs10128711	C	T	0.512997	0.014887	0.0035642	2.5e-05	0.4542	0.0152	3.41e-196	0.0327763	0.00792349	3.52e-05	0.783744	20
cg20219074	11	18656078	SPTY2D1	Height	11:18632984:T:C	11	18632984	rs10128711	C	T	0.512997	-0.0118332	0.0020152	4.1e-07	0.3619	0.0154898	1e-120	-0.0326974	0.00574156	1.23e-08	0.00399722	20
cg20219074	11	18656078	SPTY2D1	TC	11:18632984:T:C	11	18632984	rs10128711	C	T	0.512997	0.014887	0.0035642	2.5e-05	0.3619	0.0154898	1e-120	0.0411357	0.0100047	3.93e-05	0.0224648	20
cg22150722	4	183553557	TENM3	Food_Allergy	4:183553837:A:G	4	183553837	rs1013096	G	A	0.197597	0.119782	0.0325497	0.00023326	-0.3639	0.0231397	1e-55	-0.329161	0.091863	0.00033944	0.00307256	20
cg02003183	14	103415882	CDC42BPB	COPD	14:103422511:A:G	14	103422511	rs10131251	G	A	0.885816	0.127745	0.0330745	0.00011231	0.4614	0.0267378	1e-66	0.276864	0.0734564	0.00016385	0.287577	20
cg04987734	14	103415873	CDC42BPB	COPD	14:103422511:A:G	14	103422511	rs10131251	G	A	0.885816	0.127745	0.0330745	0.00011231	0.4426	0.0269232	1e-60	0.288624	0.0767625	0.00016994	0.36878	20
cg10920224	14	103367591	TRAF3;TRAF3;TRAF3	BW	14:103370119:C:T	14	103370119	rs10132977	C	T	0.635212	-0.01225	0.00276821	8e-06	0.2106	0.0166366	1e-36	-0.0581671	0.0139244	2.95e-05	0.495599	20
cg15950273	14	103367306	TRAF3;TRAF3;TRAF3	BW	14:103370119:C:T	14	103370119	rs10132977	C	T	0.635212	-0.01225	0.00276821	8e-06	0.1482	0.016774	1e-18	-0.0826586	0.0208909	7.6e-05	0.51434	20
cg01759155	14	103388797	AMN	T2D	14:103377321:G:A	14	103377321	rs10133111	G	A	0.645669	-0.0391825	0.00938129	2.96e-05	-0.2726	0.0165822	1e-60	0.143736	0.0355075	5.16e-05	0.942136	20
cg24988372	14	89286456	-	HbA1c	14:89335098:A:T	14	89335098	rs10137225	T	A	0.325564	0.0200136	0.00443018	5e-06	-0.2813	0.0198184	1e-45	-0.0711468	0.0165274	1.67e-05	0.00502716	20
cg14426084	14	75594058	NEK9	MI	14:75615227:T:C	14	75615227	rs10138183	C	T	0.816169	0.0785991	0.0177571	9.58e-06	0.2657	0.0212956	1e-35	0.295819	0.0709124	3.02e-05	0.602602	20
cg12441545	14	101136925	LINC00523	ATC_N02C	14:101135965:C:T	14	101135965	rs10138605	C	T	0.565748	0.287157	0.0723685	7.25e-05	0.7292	0.0167	0	0.393797	0.0996526	7.76e-05	0.0159106	20
cg06808227	14	105710500	BRF1;BRF1	MCV	14:105749582:A:G	14	105749582	rs10140586	G	A	0.0556886	-0.0212866	0.00481316	4.6e-06	-0.8977	0.0228	0	0.0237124	0.00539538	1.11e-05	0.99361	19
cg06808227	14	105710500	BRF1;BRF1	PLT	14:105749582:A:G	14	105749582	rs10140586	G	A	0.0556886	0.0293224	0.00442996	7.4e-11	-0.8977	0.0228	0	-0.0326639	0.00500404	6.69e-11	0.124729	19
cg16054651	14	70409921	SMOC1;SMOC1	Height	14:70416442:G:A	14	70416442	rs10141617	G	A	0.598078	-0.0093317	0.0020843	4.8e-05	-0.8063	0.0192	0	0.0115735	0.00259967	8.51e-06	0.432207	20
cg08079330	14	76847792	ESRRB	Acute_Renal_Failure	14:76847441:A:G	14	76847441	rs10142347	G	A	0.892636	-0.498144	0.118518	2.63e-05	-0.2483	0.025927	1e-21	2.00622	0.521263	0.00011872	0.00340117	20
cg00302379	14	65539151	MAX;MAX	MCHC	14:65555471:C:T	14	65555471	rs10143198	C	T	0.602501	-0.0215017	0.00361567	4.4e-09	-0.561	0.018	3.02e-213	0.0383275	0.00656132	5.18e-09	0.0659268	20
cg25963583	14	65539104	MAX;MAX	MCHC	14:65555471:C:T	14	65555471	rs10143198	C	T	0.602501	-0.0215017	0.00361567	4.4e-09	-0.595	0.0178	5.56e-245	0.0361373	0.00617217	4.77e-09	0.172202	20
cg05316694	14	99786833	-	LYM	14:99793449:T:A	14	99793449	rs10145277	T	A	0.401309	0.0222551	0.00452438	2e-06	-0.1795	0.0164484	1e-27	-0.123984	0.0276476	7.31e-06	0.00061844	20
cg01180831	14	89361469	-	HbA1c	14:89355534:G:T	14	89355534	rs1014895	G	T	0.673459	-0.0196633	0.00443319	7.2e-06	-0.3438	0.0165609	1e-95	0.057194	0.0131857	1.44e-05	0.0278841	20
cg15186576	14	34410140	EGLN3;EGLN3	Hb	14:34410797:A:C	14	34410797	rs10149089	C	A	0.156694	0.0248048	0.00621257	5e-05	1.2075	0.0205	0	0.0205423	0.00515679	6.79e-05	0.459329	20
cg15186576	14	34410140	EGLN3;EGLN3	Ht	14:34410797:A:C	14	34410797	rs10149089	C	A	0.156694	0.0264401	0.00633754	2e-05	1.2075	0.0205	0	0.0218966	0.00526163	3.16e-05	0.517455	20
cg10910725	7	139736156	PARP12;PARP12	Height	7:139756458:A:T	7	139756458	rs10156003	T	A	0.584901	0.00990881	0.00202886	6e-06	-0.4533	0.0182135	1e-136	-0.0218593	0.00456112	1.65e-06	0.28824	20
cg03454860	1	53573966	SLC1A7;SLC1A7;SLC1A7;SLC1A7;SLC1A7	Height	1:53548986:C:G	1	53548986	rs10157941	G	C	0.274659	-0.0137473	0.00258432	1e-06	0.4982	0.0203997	1e-131	-0.0275939	0.00530894	2.02e-07	4.23e-07	20
cg17127511	1	53546605	PODN	Height	1:53548986:C:G	1	53548986	rs10157941	G	C	0.274659	-0.0137473	0.00258432	1e-06	-0.3468	0.0177803	1e-84	0.0396404	0.00772407	2.87e-07	0.00026535	20
cg24434166	12	109908877	KCTD10	MON	12:110042348:A:G	12	110042348	rs10161126	G	A	0.252458	0.0226486	0.0052896	1.6e-05	-0.1989	0.0225125	1e-18	-0.113869	0.0295527	0.00011664	0.138036	20
cg20491726	2	242820622	-	Urticaria	2:242821707:T:A	2	242821707	rs10166741	T	A	0.706799	-0.0709477	0.0171705	3.6e-05	-0.5515	0.0185	2.83e-195	0.128645	0.0314319	4.26e-05	0.607814	20
cg17996699	2	213844453	-	Cirrhosis	2:213842872:A:G	2	213842872	rs10174307	G	A	0.692554	0.153155	0.0325682	2.57e-06	0.7155	0.0181	0	0.214054	0.045839	3.02e-06	0.31725	20
cg18303589	2	8442608	LINC00299	ATC_R03A	2:8442248:G:A	2	8442248	rs10174949	G	A	0.730996	0.0992108	0.0217768	5.22e-06	-0.9453	0.017	0	-0.104952	0.0231142	5.61e-06	0.00384295	20
cg18303589	2	8442608	LINC00299	Asthma	2:8442248:G:A	2	8442248	rs10174949	G	A	0.730996	0.0817173	0.0154714	1.28e-07	-0.9453	0.017	0	-0.0864459	0.0164403	1.45e-07	0.00578255	20
cg24388610	2	43764517	THADA;THADA;THADA	PrC	2:43808065:C:T	2	43808065	rs10179648	C	T	0.714637	0.12992	0.0218119	2.58e-09	0.185	0.021577	1e-17	0.702273	0.143561	9.99e-07	0.389931	20
cg12417871	2	26404158	FAM59B	MCH	2:26391375:G:C	2	26391375	rs10181056	G	C	0.139506	0.0257836	0.00629681	4.1e-05	-0.2911	0.0226743	1e-37	-0.088573	0.0227047	9.58e-05	0.369292	20
cg01884057	2	25150051	-	Asthma	2:25150296:A:G	2	25150296	rs10182181	G	A	0.40989	0.0683798	0.0136127	5.08e-07	1.1045	0.0107	0	0.0619102	0.0123394	5.24e-07	0.681665	20
cg01884057	2	25150051	-	BMI	2:25150296:A:G	2	25150296	rs10182181	G	A	0.40989	0.0215217	0.00318908	1.1e-11	1.1045	0.0107	0	0.0194855	0.00289352	1.65e-11	0.156099	20
cg01884057	2	25150051	-	EOS	2:25150296:A:G	2	25150296	rs10182181	G	A	0.40989	0.0185752	0.00444519	4.8e-05	1.1045	0.0107	0	0.0168177	0.00402791	2.98e-05	0.769315	20
cg01884057	2	25150051	-	Height	2:25150296:A:G	2	25150296	rs10182181	G	A	0.40989	-0.018448	0.00200262	5.7e-15	1.1045	0.0107	0	-0.0167026	0.00182035	4.5e-20	0.163279	20
cg15423357	2	25149977	-	Asthma	2:25150296:A:G	2	25150296	rs10182181	G	A	0.40989	0.0683798	0.0136127	5.08e-07	0.9521	0.0127	0	0.0718199	0.0143296	5.39e-07	0.850685	20
cg15423357	2	25149977	-	BMI	2:25150296:A:G	2	25150296	rs10182181	G	A	0.40989	0.0215217	0.00318908	1.1e-11	0.9521	0.0127	0	0.0226045	0.00336307	1.8e-11	0.320183	20
cg15423357	2	25149977	-	EOS	2:25150296:A:G	2	25150296	rs10182181	G	A	0.40989	0.0185752	0.00444519	4.8e-05	0.9521	0.0127	0	0.0195097	0.00467607	3.02e-05	0.849255	20
cg15423357	2	25149977	-	Height	2:25150296:A:G	2	25150296	rs10182181	G	A	0.40989	-0.018448	0.00200262	5.7e-15	0.9521	0.0127	0	-0.0193761	0.00211919	6.07e-20	0.161467	20
cg22480783	2	25149622	-	Asthma	2:25150296:A:G	2	25150296	rs10182181	G	A	0.40989	0.0683798	0.0136127	5.08e-07	0.2693	0.0163814	1e-60	0.253917	0.0528556	1.56e-06	0.475658	20
cg22480783	2	25149622	-	BMI	2:25150296:A:G	2	25150296	rs10182181	G	A	0.40989	0.0215217	0.00318908	1.1e-11	0.2693	0.0163814	1e-60	0.0799172	0.0128011	4.29e-10	0.0506255	20
cg24276374	2	102921600	-	ATC_L04	2:102932247:C:T	2	102932247	rs10183388	C	T	0.475478	0.0969792	0.0252407	0.00012195	-0.4228	0.0182508	1e-118	-0.229374	0.0605144	0.00015041	0.0264266	20
cg12024595	2	211456678	CPS1;CPS1;CPS1;CPS1;CPS1	PLT	2:211457261:C:T	2	211457261	rs10184633	C	T	0.471429	0.0145634	0.00332351	4.2e-06	-0.4585	0.0180898	1e-141	-0.0317631	0.00735619	1.58e-05	0.255014	20
cg14056738	2	64549818	-	EnC	2:64551328:T:C	2	64551328	rs10187246	C	T	0.143667	0.243709	0.0558663	1.29e-05	0.3618	0.0230062	1e-55	0.673601	0.160243	2.63e-05	0.385056	20
cg04749646	2	217236630	MARCH4;MARCH4	Pneumothorax	2:217220670:C:T	2	217220670	rs10191931	C	T	0.475711	-0.198202	0.0540111	0.00024288	0.2558	0.0159723	1e-57	-0.774831	0.216618	0.00034763	0.890222	20
cg16638523	2	217236529	MARCH4;MARCH4	Pneumothorax	2:217220670:C:T	2	217220670	rs10191931	C	T	0.475711	-0.198202	0.0540111	0.00024288	0.1153	0.0169397	1e-11	-1.71901	0.532183	0.00123744	0.666311	11
cg04101806	2	100722584	AFF3;AFF3	EAS_CD	2:100715803:G:A	2	100715803	rs10192951	G	A	0.700907	-0.1025	0.0255	5.83e-05	-0.3033	0.017576	1e-66	0.337949	0.0863259	9.05e-05	0.361975	20
cg05969743	2	236890318	AGAP1;AGAP1	CHB	2:236897597:T:C	2	236897597	rs10193796	C	T	0.502963	0.132013	0.0304824	1.49e-05	0.306	0.0187739	1e-59	0.431415	0.103072	2.84e-05	0.428454	20
cg12157614	2	236890427	AGAP1;AGAP1	CHB	2:236897597:T:C	2	236897597	rs10193796	C	T	0.502963	0.132013	0.0304824	1.49e-05	0.4526	0.0154	7.46e-190	0.291677	0.0680769	1.83e-05	0.994576	20
cg20403528	2	236900667	AGAP1;AGAP1	CHB	2:236897597:T:C	2	236897597	rs10193796	C	T	0.502963	0.132013	0.0304824	1.49e-05	0.5824	0.0148	0	0.226671	0.0526553	1.67e-05	0.990966	20
cg27634020	2	236890542	AGAP1;AGAP1	CHB	2:236897597:T:C	2	236897597	rs10193796	C	T	0.502963	0.132013	0.0304824	1.49e-05	0.4408	0.0154	3.44e-180	0.299485	0.0699395	1.85e-05	0.997456	20
cg14379854	2	173600362	LOC91149;RAPGEF4	ATC_L04	2:173608201:T:G	2	173608201	rs10193942	G	T	0.0271084	0.203766	0.0533244	0.00013277	-0.6752	0.045075	1e-50	-0.301787	0.0815049	0.00021333	0.580945	20
cg23355546	19	38129121	ZFP30	Chronic_Pancreatitis	19:37945346:G:A	19	37945346	rs1019494	G	A	0.335838	-0.268261	0.0690516	0.00010236	-0.4114	0.0164086	1e-138	0.65207	0.169849	0.00012347	0.415904	20
cg08764971	2	173291951	ITGA6;ITGA6	Rheumatic_fever	2:173146356:C:A	2	173146356	rs10195843	C	A	0.164992	0.560506	0.135527	3.54e-05	-0.201	0.0250409	1e-15	-2.78859	0.758503	0.00023652	0.582017	14
cg04622795	2	73158609	EMX1	ATC_H03A	2:73158612:A:G	2	73158612	rs10196568	G	A	0.0518007	0.186855	0.0435006	1.74e-05	1.2898	0.0344	1.15e-307	0.144871	0.0339472	1.98e-05	0.168214	20
cg04082328	2	163606683	KCNH7;KCNH7	EAS_SCZ	2:163606453:C:G	2	163606453	rs10199259	G	C	0.462282	0.0669949	0.0171	9.07e-05	0.1865	0.0199763	1e-20	0.359222	0.0994351	0.00030311	0.726379	14
cg10437931	2	12746791	-	Keloid	2:12749561:C:A	2	12749561	rs10203368	C	A	0.699607	-0.19832	0.0542544	0.00025681	-0.2488	0.0179415	1e-43	0.797106	0.225513	0.00040834	0.256795	20
cg24105617	2	163155125	IFIH1	Herpes	2:163165715:C:T	2	163165715	rs10203640	C	T	0.890178	-0.309422	0.0739356	2.85e-05	0.5906	0.0281507	1e-97	-0.523912	0.127654	4.06e-05	0.603524	20
cg02785458	2	111147850	-	Cholelithiasis	2:111447446:A:G	2	111447446	rs10204694	G	A	0.128085	0.0948874	0.0245125	0.0001084	-0.4397	0.0357712	1e-34	-0.2158	0.0584473	0.00022231	0.833141	20
cg01154445	2	206548171	NRP2;NRP2;NRP2;NRP2;NRP2;NRP2	Nephrotic_Syndrome	2:206543736:T:A	2	206543736	rs10207599	T	A	0.619747	0.17268	0.0440106	8.72e-05	-0.2443	0.0170192	1e-46	-0.706835	0.186758	0.00015386	0.0134217	20
cg07592198	2	173320097	ITGA6;ITGA6	PrC	2:173321883:T:A	2	173321883	rs10208194	T	A	0.705305	0.158282	0.0250672	2.71e-10	0.8719	0.0174	0	0.181537	0.0289775	3.73e-10	0.078962	20
cg12197831	2	99525153	KIAA1211L	Cardiac_Valvular_Disease	2:99546423:T:C	2	99546423	rs10208260	C	T	0.261963	0.139306	0.0372194	0.00018195	-0.2177	0.0216797	1e-23	-0.639901	0.182456	0.00045294	0.0278968	20
cg09862801	2	45396991	-	Zoster	2:45404169:T:C	2	45404169	rs10209754	C	T	0.520197	0.124556	0.0306191	4.74e-05	-0.2751	0.0159418	1e-66	-0.452765	0.114352	7.51e-05	0.489348	20
cg10588622	2	45397776	-	Zoster	2:45404169:T:C	2	45404169	rs10209754	C	T	0.520197	0.124556	0.0306191	4.74e-05	-0.9231	0.0144	0	-0.134932	0.0332366	4.91e-05	0.153039	20
cg10176228	2	155232253	GALNT13;GALNT13	ATC_A10	2:155233967:G:A	2	155233967	rs10210987	G	A	0.390748	0.0397375	0.00993383	6.33e-05	-0.6503	0.0178	3.24e-292	-0.0611064	0.0153671	6.99e-05	0.171599	20
cg26571009	7	1544333	INTS1	Height	7:1561537:G:T	7	1561537	rs10214972	G	T	0.344286	0.00931093	0.00213696	0.00036	0.1649	0.0172185	1e-21	0.0564641	0.0142373	7.31e-05	NA	NA
cg12252069	7	26897597	SKAP2	PAD	7:26843462:T:C	7	26843462	rs10215738	C	T	0.0929487	0.179304	0.0387086	3.62e-06	0.7512	0.0562166	1e-40	0.23869	0.0545372	1.21e-05	0.0101418	20
cg23947043	10	17707877	STAM;STAM	EAS_UC	10:17707993:C:A	10	17707993	rs10218868	C	A	0.456854	0.1149	0.0277	3.35e-05	-0.5118	0.0179	8.4e-180	-0.224502	0.0546893	4.04e-05	0.252097	20
cg13672379	13	111012914	COL4A2	MI	13:111005933:G:C	13	111005933	rs10220229	G	C	0.691802	0.0682122	0.0149316	4.92e-06	0.2156	0.0178116	1e-33	0.316383	0.074024	1.92e-05	0.806204	20
cg13672379	13	111012914	COL4A2	UAP	13:111005933:G:C	13	111005933	rs10220229	G	C	0.691802	0.0919267	0.0217393	2.35e-05	0.2156	0.0178116	1e-33	0.426376	0.106807	6.55e-05	0.687306	20
cg22599005	7	1035351	-	ATC_C08	7:1081972:C:A	7	1081972	rs10224368	C	A	0.821106	-0.0414204	0.00879269	2.47e-06	-0.2568	0.0185184	1e-43	0.161294	0.0361611	8.18e-06	0.847536	20
cg13209990	7	2172133	MAD1L1;MAD1L1;MAD1L1	EAS_SCZ	7:2149967:A:G	7	2149967	rs10224497	G	A	0.615851	-0.0605964	0.0147	3.81e-05	-0.1985	0.0163989	1e-33	0.305272	0.078232	9.53e-05	0.107856	20
cg07649114	7	150494998	TMEM176B;TMEM176B;TMEM176B;TMEM176B	ATC_N02BE	7:150494989:C:A	7	150494989	rs10226279	C	A	0.989652	-0.347912	0.0827123	2.6e-05	0.7988	0.0795488	1e-23	-0.435543	0.112263	0.0001046	0.2135	12
cg12825580	7	53725040	LINC01446	EAS_UC	7:53720947:G:A	7	53720947	rs10229677	G	A	0.900441	-0.1619	0.0419	0.00011156	-0.3838	0.0307612	1e-35	0.421834	0.114287	0.00022336	0.342404	20
cg13828600	7	23144799	KLHL7;KLHL7	Ringworm	7:23143113:G:A	7	23143113	rs10233039	G	A	0.845581	-0.246149	0.0629836	9.3e-05	0.3489	0.0221859	1e-55	-0.705501	0.186011	0.00014897	0.252762	20
cg03413475	7	150925067	ABCF2;ABCF2	Height	7:150926064:A:G	7	150926064	rs10233700	G	A	0.127853	0.0149368	0.00297606	2.5e-05	0.9528	0.0201	0	0.0156767	0.00314095	6e-07	0.00450996	20
cg02865795	7	115323157	-	BMI	7:115339416:T:A	7	115339416	rs10236015	T	A	0.580312	-0.0149652	0.00321665	1e-05	0.4029	0.0186295	1e-103	-0.0371437	0.00816638	5.41e-06	0.994555	20
cg02865795	7	115323157	-	BW	7:115339416:T:A	7	115339416	rs10236015	T	A	0.580312	-0.01359	0.00273895	1.1e-06	0.4029	0.0186295	1e-103	-0.0337305	0.0069747	1.32e-06	0.998367	20
cg26365743	7	106873292	COG5;COG5;COG5	Hearing_Loss	7:107277313:G:A	7	107277313	rs10237543	G	A	0.701933	0.100087	0.026792	0.00018718	-0.4528	0.0200682	1e-112	-0.221041	0.059975	0.00022822	0.128741	20
cg10319053	7	27143370	HOXA2	PP	7:27196643:A:G	7	27196643	rs10238095	G	A	0.867342	-0.0220193	0.00456281	1.3e-06	-0.6838	0.0471158	1e-47	0.0322014	0.00703194	4.67e-06	0.255803	17
cg10319053	7	27143370	HOXA2	SBP	7:27196643:A:G	7	27196643	rs10238095	G	A	0.867342	-0.0215922	0.00450906	9.3e-07	-0.6838	0.0471158	1e-47	0.0315768	0.00694379	5.43e-06	0.893366	17
cg19943010	7	27189535	HOXA-AS3;HOXA-AS3	PP	7:27196643:A:G	7	27196643	rs10238095	G	A	0.867342	-0.0220193	0.00456281	1.3e-06	-0.8813	0.0271	5.51e-232	0.024985	0.00523406	1.81e-06	0.300435	20
cg02546420	7	23144907	KLHL7-AS1;KLHL7;KLHL7;KLHL7;KLHL7;KLHL7	Ringworm	7:23144914:G:C	7	23144914	rs10241208	G	C	0.849826	-0.243097	0.0629265	0.00011191	0.5327	0.0252594	1e-98	-0.456349	0.120093	0.00014472	0.387583	20
cg05602783	7	23145260	KLHL7;KLHL7	Ringworm	7:23144914:G:C	7	23144914	rs10241208	G	C	0.849826	-0.243097	0.0629265	0.00011191	0.4999	0.0219583	1e-114	-0.486292	0.127678	0.00013967	0.10245	20
cg05878008	7	23140560	-	Ringworm	7:23144914:G:C	7	23144914	rs10241208	G	C	0.849826	-0.243097	0.0629265	0.00011191	-0.4731	0.0255191	1e-76	0.513839	0.135866	0.0001556	0.708035	20
cg27449745	7	23145252	KLHL7;KLHL7	Ringworm	7:23144914:G:C	7	23144914	rs10241208	G	C	0.849826	-0.243097	0.0629265	0.00011191	0.648	0.0209	4.65e-211	-0.37515	0.0978597	0.00012631	0.114381	20
cg01535547	7	6887836	-	WBC	7:6870635:G:A	7	6870635	rs10242703	G	A	0.540541	-0.0151613	0.00338732	2.6e-06	0.3194	0.0159938	1e-88	-0.0474681	0.0108684	1.26e-05	0.0201276	3
cg06074547	7	6861742	C7orf28B	WBC	7:6870635:G:A	7	6870635	rs10242703	G	A	0.540541	-0.0151613	0.00338732	2.6e-06	0.7631	0.0266	5.39e-181	-0.019868	0.0044926	9.76e-06	0.0640203	5
cg18179357	7	6887294	-	WBC	7:6870635:G:A	7	6870635	rs10242703	G	A	0.540541	-0.0151613	0.00338732	2.6e-06	0.887	0.025	1e-275	-0.0170928	0.00384912	8.97e-06	0.0735448	6
cg19341945	7	6885539	-	WBC	7:6870635:G:A	7	6870635	rs10242703	G	A	0.540541	-0.0151613	0.00338732	2.6e-06	0.5796	0.0218	9.56e-156	-0.0261582	0.00592648	1.02e-05	0.0749115	6
cg12393589	7	45027643	C7orf40	WBC	7:45094765:G:C	7	45094765	rs10243448	G	C	0.913928	0.0359374	0.00702284	8.5e-07	-1.0195	0.0247	0	-0.03525	0.00694125	3.81e-07	0.00121576	20
cg02706446	7	141948474	-	Dysentery	7:141979291:T:A	7	141979291	rs10243629	T	A	0.282338	0.274086	0.0732218	0.00018167	0.896	0.0178	0	0.3059	0.0819464	0.00018927	0.410017	20
cg19580967	7	31930121	PDE1C;PDE1C;PDE1C;PDE1C;PDE1C	DM_Nephropathy	7:31932661:T:C	7	31932661	rs10244510	C	T	0.273976	0.420287	0.107881	9.79e-05	0.3935	0.0210851	1e-77	1.06807	0.280067	0.00013694	0.223608	20
cg06198351	7	150756408	CDK5;CDK5;SLC4A2	MCV	7:150758482:A:G	7	150758482	rs10245199	G	A	0.283966	-0.02011	0.00395512	1.5e-06	-0.1508	0.0181582	1e-16	0.133355	0.0307528	1.45e-05	0.343586	20
cg19847945	17	60783784	MARCH10;MARCH10	Height	17:60791818:A:C	17	60791818	rs1024653	C	A	0.206802	-0.0069845	0.00256819	0.0017	0.2078	0.0198166	1e-25	-0.0336118	0.0127678	0.00847497	3.53e-05	20
cg01753815	7	157225818	-	ATC_N02C	7:157213644:C:T	7	157213644	rs1024716	C	T	0.811347	0.343609	0.0906217	0.00014963	-0.3518	0.0197857	1e-70	-0.976716	0.263386	0.00020865	0.0925191	20
cg20012315	7	6740598	ZNF12;ZNF12	MCHC	7:6720341:A:G	7	6720341	rs10250100	G	A	0.014316	0.0879953	0.020166	1.7e-05	-2.1494	0.129651	1e-61	-0.0409395	0.0097017	2.44e-05	0.00089553	7
cg05448383	7	107465264	-	Cholelithiasis	7:107463893:A:G	7	107463893	rs10250598	G	A	0.465278	-0.0615928	0.0156228	8.06e-05	-0.6928	0.0142	0	0.0889042	0.0226238	8.51e-05	0.0403529	20
cg12832204	7	24420819	-	GB_polyp	7:24419701:G:A	7	24419701	rs10250973	G	A	0.874629	-0.320097	0.0825038	0.00010455	-0.2521	0.0235572	1e-26	1.26972	0.34811	0.00026483	0.132319	20
cg16177633	1	232172585	DISC1;DISC1;TSNAX-DISC1;DISC1;DISC1	CeAn	1:231749845:A:G	1	231749845	rs1025527	G	A	0.195423	0.139939	0.0373125	0.00017651	0.3247	0.020647	1e-55	0.430979	0.118136	0.00026414	0.516292	20
cg11165752	7	27198189	-	HDLC	7:27202289:A:G	7	27202289	rs10259620	G	A	0.648278	-0.0139088	0.00504584	0.0065	0.3951	0.0161781	1e-131	-0.0352032	0.0128521	0.00616083	0.136547	20
cg05098361	7	150713659	ATG9B;ATG9B	Pneumothorax	7:150680827:G:A	7	150680827	rs10265237	G	A	0.234383	0.241513	0.0628685	0.00012226	0.3429	0.0367286	1e-20	0.704325	0.198258	0.0003815	0.153043	20
cg07393828	7	989699	ADAP1;ADAP1	Endometriosis	7:1016948:T:C	7	1016948	rs10272099	C	T	0.505432	0.101186	0.0365547	0.00563897	0.1816	0.0189623	1e-21	0.557192	0.209532	0.00783223	0.256265	20
cg08883853	7	1026168	CYP2W1	Cardiac_Valvular_Disease	7:1016948:T:C	7	1016948	rs10272099	C	T	0.505432	-0.107624	0.0339285	0.00151349	-0.8256	0.0133	0	0.130359	0.0411492	0.00153518	0.352925	20
cg08883853	7	1026168	CYP2W1	Endometriosis	7:1016948:T:C	7	1016948	rs10272099	C	T	0.505432	0.101186	0.0365547	0.00563897	-0.8256	0.0133	0	-0.122561	0.0443206	0.0056867	0.898613	20
cg19506311	7	994742	ADAP1	EAS_CD	7:1016948:T:C	7	1016948	rs10272099	C	T	0.505432	-0.1426	0.0298	1.71e-06	0.2244	0.016182	1e-43	-0.635472	0.140483	6.08e-06	6.06e-07	16
cg22731751	7	941158	ADAP1;ADAP1;ADAP1;ADAP1;ADAP1	Cardiac_Valvular_Disease	7:1016948:T:C	7	1016948	rs10272099	C	T	0.505432	-0.107624	0.0339285	0.00151349	-0.3824	0.0183228	1e-96	0.281444	0.0897442	0.0017123	0.0964132	20
cg22731751	7	941158	ADAP1;ADAP1;ADAP1;ADAP1;ADAP1	Endometriosis	7:1016948:T:C	7	1016948	rs10272099	C	T	0.505432	0.101186	0.0365547	0.00563897	-0.3824	0.0183228	1e-96	-0.264608	0.0964301	0.00606886	0.794236	20
cg23416895	7	985505	ADAP1;ADAP1;ADAP1	EAS_CD	7:1016948:T:C	7	1016948	rs10272099	C	T	0.505432	-0.1426	0.0298	1.71e-06	-0.3413	0.0184098	1e-76	0.417814	0.0901749	3.6e-06	0.356866	20
cg25088991	7	995127	ADAP1;ADAP1	EAS_CD	7:1016948:T:C	7	1016948	rs10272099	C	T	0.505432	-0.1426	0.0298	1.71e-06	-0.2578	0.018816	1e-42	0.553142	0.122441	6.25e-06	2.57e-06	20
cg05411749	7	37772436	-	Alb	7:37772039:C:G	7	37772039	rs10274573	G	C	0.198724	-0.0194422	0.00428686	6.1e-06	-0.605	0.0222	1.56e-163	0.0321359	0.00718317	7.69e-06	0.59616	20
cg18243598	7	2172011	MAD1L1;MAD1L1;MAD1L1	EAS_SCZ	7:2172049:T:C	7	2172049	rs10275299	C	T	0.58105	-0.0614995	0.016	0.0001285	0.1761	0.0167935	1e-25	-0.349231	0.096769	0.00030748	0.261638	20
cg10454121	7	150675859	KCNH2;KCNH2	Pneumothorax	7:150683344:G:A	7	150683344	rs10277237	G	A	0.242666	0.243965	0.0629448	0.00010625	-0.2727	0.0189977	1e-46	-0.894629	0.239087	0.00018266	0.33196	20
cg23894443	7	1096568	GPR146;GPR146;GPR146;C7orf50;C7orf50;C7orf50	ATC_C08	7:1181139:C:T	7	1181139	rs10278051	C	T	0.744044	-0.0444846	0.00884878	4.98e-07	0.5297	0.0202	1.46e-151	-0.0839807	0.0170095	7.92e-07	0.417882	20
cg25968713	17	46510665	-	Gastric_Ulcer	17:46510697:A:G	17	46510697	rs1027895	G	A	0.361697	0.0578457	0.0136555	2.27e-05	0.8734	0.0159	0	0.0662305	0.0156812	2.4e-05	0.100981	20
cg12573289	7	45075791	CCM2;CCM2;CCM2;CCM2;CCM2	WBC	7:45101645:A:G	7	45101645	rs10279523	G	A	0.0861138	-0.0359503	0.00702487	8.2e-07	-0.534	0.0268952	1e-87	0.0673227	0.0135851	7.21e-07	0.0167617	20
cg07492281	7	966947	ADAP1	Cardiac_Valvular_Disease	7:1103697:T:C	7	1103697	rs10280960	C	T	0.33145	-0.0649333	0.0322293	0.0439332	0.24	0.018694	1e-37	-0.270556	0.135932	0.0465504	0.190647	20
cg07492281	7	966947	ADAP1	Endometriosis	7:1103697:T:C	7	1103697	rs10280960	C	T	0.33145	0.0355569	0.0346645	0.305012	0.24	0.018694	1e-37	0.148154	0.144896	0.306551	0.497298	20
cg23228529	7	47976869	PKD1L1	Nephrotic_Syndrome	7:47962699:G:A	7	47962699	rs10281977	G	A	0.217794	-0.173831	0.0451688	0.00011885	-0.889	0.0185	0	0.195536	0.0509712	0.00012495	0.58404	20
cg06076350	7	157294107	-	ThC	7:157294100:T:C	7	157294100	rs10282291	C	T	0.532028	0.293215	0.0765391	0.00012767	0.4137	0.0157	5.09e-153	0.708761	0.186956	0.00015001	0.159817	20
cg16027376	8	144653975	C8orf73	ALT	8:144681777:G:T	8	144681777	rs10282929	G	T	0.530954	0.0172807	0.00340938	4.6e-07	0.22	0.0160571	1e-42	0.0785486	0.0165236	2e-06	0.00279581	20
cg24613338	6	25435315	LRRC16A;LRRC16A	EAS_UC	6:25434518:G:A	6	25434518	rs1028885	G	A	0.113511	0.2002	0.0352	1.29e-08	0.5617	0.0267732	1e-97	0.356418	0.0649288	4.03e-08	0.0120897	20
cg24613338	6	25435315	LRRC16A;LRRC16A	Ovarian_Cyst	6:25434518:G:A	6	25434518	rs1028885	G	A	0.113511	0.14149	0.0376043	0.00016815	0.5617	0.0267732	1e-97	0.251896	0.0680155	0.00021263	0.0574355	20
cg09604440	22	32909536	SYN3;SYN3;SYN3	MCH	22:32888084:G:A	22	32888084	rs1029301	G	A	0.339613	0.0356218	0.00434976	8.6e-16	-0.7244	0.0151	0	-0.0491742	0.0060915	6.88e-16	2.36e-09	20
cg09604440	22	32909536	SYN3;SYN3;SYN3	MCV	22:32888084:G:A	22	32888084	rs1029301	G	A	0.339613	0.0359061	0.00430971	5.5e-16	-0.7244	0.0151	0	-0.0495667	0.0060384	2.24e-16	1.16e-09	20
cg02857166	7	43254198	HECW1	Cardiomegaly	7:43254559:T:A	7	43254559	rs1029481	T	A	0.0894544	0.354619	0.0926655	0.00012978	-0.2483	0.0298984	1e-16	-1.42819	0.410916	0.00050968	0.108696	17
cg10999347	2	2605463	-	Acute_Pancreatitis	2:2619629:T:C	2	2619629	rs1031352	C	T	0.848588	0.245628	0.0651799	0.00016426	-0.3065	0.0226485	1e-41	-0.801397	0.22075	0.00028305	0.591383	20
cg05938526	17	31155930	MYO1D;MYO1D;MYO1D	LuC	17:31108972:G:C	17	31108972	rs1035319	G	C	0.833506	0.114821	0.0294639	9.74e-05	0.3689	0.024627	1e-50	0.311253	0.0825281	0.00016228	0.288641	20
cg26250400	19	15921959	-	T1D	19:15907115:G:A	19	15907115	rs1036251	G	A	0.237113	0.250114	0.0550397	5.51e-06	0.7301	0.0171	0	0.342575	0.0758122	6.22e-06	0.0236007	20
cg14611399	3	87138203	-	PrC	3:87136467:G:C	3	87136467	rs1036446	G	C	0.275515	0.163621	0.0244063	2.03e-11	0.2158	0.0178281	1e-33	0.758207	0.129284	4.5e-09	0.00080284	20
cg15104291	2	28360284	BRE;BRE;BRE;BRE;BRE;BRE	Height	2:28373552:A:G	2	28373552	rs1038694	G	A	0.45573	0.0109704	0.0020386	8.6e-08	0.3916	0.0182875	1e-101	0.0280143	0.00536769	1.8e-07	0.497451	20
cg05534427	19	46001550	RTN2;FLJ40125;RTN2	GERD	19:45967840:T:C	19	45967840	rs10402243	C	T	0.370235	0.192623	0.0465318	3.48e-05	-0.2998	0.0163918	1e-74	-0.642506	0.159135	5.4e-05	0.172744	20
cg02454657	6	109663961	-	BAS	6:109673933:T:C	6	109673933	rs1040284	C	T	0.388282	0.0260663	0.0045296	6.1e-09	0.8236	0.0164	0	0.0316492	0.00553575	1.08e-08	0.178256	20
cg00383598	19	55790889	HSPBP1;HSPBP1	Asthma	19:55773590:A:G	19	55773590	rs10403164	G	A	0.179361	0.092841	0.024265	0.00013017	1.0498	0.0169	0	0.0884369	0.0231577	0.00013405	0.585302	20
cg16013006	19	55790967	HSPBP1;HSPBP1	Asthma	19:55773590:A:G	19	55773590	rs10403164	G	A	0.179361	0.092841	0.024265	0.00013017	0.9653	0.0176	0	0.0961784	0.0251984	0.00013516	0.59749	20
cg21278102	19	55791101	HSPBP1;HSPBP1	Asthma	19:55773590:A:G	19	55773590	rs10403164	G	A	0.179361	0.092841	0.024265	0.00013017	1.0729	0.0168	0	0.0865328	0.0226568	0.00013384	0.0362721	20
cg25468220	19	21933936	LOC641367;ZNF100	ATC_C01D	19:21943707:C:T	19	21943707	rs10405075	C	T	0.210592	-0.0572166	0.0146547	9.45e-05	0.4234	0.0226872	1e-77	-0.135136	0.0353614	0.00013261	0.021208	20
cg03255735	19	39184206	ACTN4	PLT	19:39170473:A:G	19	39170473	rs10406778	G	A	0.395792	-0.0226373	0.00336284	2.6e-10	-0.602	0.0178	9.95e-251	0.0376035	0.00569569	4.05e-11	0.00118293	20
cg05082204	19	39170771	ACTN4	PLT	19:39170473:A:G	19	39170473	rs10406778	G	A	0.395792	-0.0226373	0.00336284	2.6e-10	-0.4328	0.018763	1e-117	0.0523043	0.00809407	1.03e-10	0.214046	20
cg07831198	19	39148414	ACTN4	PLT	19:39170473:A:G	19	39170473	rs10406778	G	A	0.395792	-0.0226373	0.00336284	2.6e-10	-0.4299	0.0187183	1e-116	0.0526571	0.00815146	1.05e-10	2.29e-05	20
cg08454936	19	39149389	ACTN4	PLT	19:39170473:A:G	19	39170473	rs10406778	G	A	0.395792	-0.0226373	0.00336284	2.6e-10	-0.5082	0.0184	6.48e-168	0.0445441	0.00681086	6.15e-11	1.06e-05	20
cg13795660	19	39171229	ACTN4	PLT	19:39170473:A:G	19	39170473	rs10406778	G	A	0.395792	-0.0226373	0.00336284	2.6e-10	-0.5196	0.0183	2.44e-177	0.0435668	0.00665138	5.75e-11	0.0008514	20
cg23742556	19	39170807	ACTN4	PLT	19:39170473:A:G	19	39170473	rs10406778	G	A	0.395792	-0.0226373	0.00336284	2.6e-10	-1.0895	0.013	0	0.0207777	0.00309653	1.95e-11	0.00408158	20
cg24958408	19	39177402	ACTN4	PLT	19:39170473:A:G	19	39170473	rs10406778	G	A	0.395792	-0.0226373	0.00336284	2.6e-10	-0.4213	0.018757	1e-111	0.053732	0.00833283	1.13e-10	0.00071102	20
cg02430063	19	46148592	EML2	EAS_SCZ	19:46157004:T:C	19	46157004	rs10408179	C	T	0.353941	-0.0729995	0.018	4.78e-05	-0.5465	0.0185	8.69e-192	0.133576	0.0332458	5.87e-05	0.121715	20
cg15938975	19	46148794	EML2	EAS_SCZ	19:46157004:T:C	19	46157004	rs10408179	C	T	0.353941	-0.0729995	0.018	4.78e-05	-0.3041	0.019519	1e-54	0.240051	0.0611636	8.68e-05	0.16625	20
cg12761825	6	3023776	-	T1D	6:3023956:C:A	6	3023956	rs1040861	C	A	0.692861	0.170903	0.0444606	0.00012109	0.8702	0.0148	0	0.196395	0.0512015	0.0001252	0.608684	20
cg18231361	19	6693438	C3;C3	GD	19:6699330:C:T	19	6699330	rs10408682	C	T	0.924361	-0.237233	0.0596916	7.06e-05	-0.4821	0.0375516	1e-37	0.492082	0.129613	0.00014672	0.00078706	20
cg01490853	19	33532308	RHPN2	EAS_CD	19:33532300:C:T	19	33532300	rs10411210	C	T	0.822009	-0.1101	0.029	0.00014672	0.5087	0.0286099	1e-70	-0.216434	0.0582931	0.00020493	0.39519	20
cg01490853	19	33532308	RHPN2	EAS_IBD	19:33532300:C:T	19	33532300	rs10411210	C	T	0.822009	-0.1033	0.0238	1.42e-05	0.5087	0.0286099	1e-70	-0.203067	0.0481597	2.48e-05	0.166554	20
cg12817436	19	1068561	HMHA1	Hb	19:1060487:T:G	19	1060487	rs10411696	G	T	0.443268	0.0166224	0.0030815	4.1e-08	-0.2722	0.0171504	1e-56	-0.0610669	0.0119567	3.27e-07	0.128035	20
cg12817436	19	1068561	HMHA1	RBC	19:1060487:T:G	19	1060487	rs10411696	G	T	0.443268	0.017767	0.00313935	1e-08	-0.2722	0.0171504	1e-56	-0.0652719	0.0122445	9.78e-08	0.0270522	20
cg01269576	19	3909415	ATCAY	Cholecystitis	19:3927771:G:A	19	3927771	rs10412199	G	A	0.460746	-0.12918	0.0344739	0.00017884	0.2049	0.0161864	1e-36	-0.630452	0.175464	0.00032682	NA	NA
cg05048676	19	3909107	ATCAY;MIR1268A	Cholecystitis	19:3927771:G:A	19	3927771	rs10412199	G	A	0.460746	-0.12918	0.0344739	0.00017884	-0.2581	0.0188379	1e-42	0.500502	0.138473	0.00030101	NA	NA
cg15157599	19	47786726	-	EOS	19:47775455:G:T	19	47775455	rs10412404	G	T	0.390102	-0.0224034	0.00487406	2.9e-06	0.8427	0.0204	0	-0.0265853	0.00581956	4.92e-06	0.00554838	10
cg12690224	19	54197626	MIR519B;MIR526B	MCHC	19:54197633:A:G	19	54197633	rs10413288	G	A	0.640247	-0.016657	0.00403149	9.7e-05	-0.9083	0.0255	6.97e-278	0.0183387	0.00446826	4.06e-05	0.218275	20
cg26529300	19	570458	BSG	MCHC	19:586330:T:A	19	586330	rs10413962	T	A	0.47548	0.0172392	0.00412254	6.5e-05	-0.7364	0.0207	3.43e-277	-0.0234101	0.00563678	3.28e-05	0.862803	20
cg23839776	21	16435593	NRIP1	PrC	21:16424867:G:A	21	16424867	rs1041404	G	A	0.664105	0.0959401	0.0218057	1.08e-05	0.1628	0.0202819	1e-15	0.589313	0.152743	0.00011423	0.0314556	20
cg15120122	19	17203122	MYO9B;MYO9B	EAS_IBD	19:17202933:C:A	19	17202933	rs10416982	C	A	0.509406	-0.087	0.022	7.67e-05	0.2099	0.0192341	1e-27	-0.414483	0.111481	0.00020084	0.29467	20
cg14794281	19	44324467	LYPD5	Insomnia	19:44355938:G:A	19	44355938	rs10419256	G	A	0.978645	-0.664543	0.155639	1.96e-05	0.376	0.0527312	1e-12	-1.7674	0.48247	0.00024905	0.510221	5
cg17742434	6	31502944	BAT1;BAT1	WBC	6:31540784:C:A	6	31540784	rs1041981	C	A	0.51128	0.0345198	0.00348337	4.4e-22	0.1526	0.0163453	1e-20	0.226211	0.0332889	1.08e-11	1.6e-05	20
cg26408612	6	31507879	BAT1;BAT1	WBC	6:31540784:C:A	6	31540784	rs1041981	C	A	0.51128	0.0345198	0.00348337	4.4e-22	0.3631	0.0309797	1e-31	0.0950697	0.012563	3.81e-14	1.94e-07	20
cg18504989	19	46286198	DMPK;DMPK;DMPK	Height	19:46247641:A:G	19	46247641	rs10422883	G	A	0.649675	0.0102892	0.00219298	3.3e-06	0.3636	0.0168123	1e-103	0.0282981	0.0061716	4.54e-06	0.80496	20
cg12566301	19	4782235	-	Height	19:4777535:C:T	19	4777535	rs10425379	C	T	0.990154	0.0253416	0.00431295	1.6e-06	1.5097	0.0691302	1e-105	0.0167859	0.00295842	1.4e-08	0.724087	17
cg01243924	1	205038785	CNTN2	MCH	1:205043250:G:C	1	205043250	rs1042831	G	C	0.953593	-0.0317371	0.00778046	0.00022	0.4825	0.0516814	1e-20	-0.0657764	0.0175973	0.00018558	0.193738	20
cg01243924	1	205038785	CNTN2	TBil	1:205043250:G:C	1	205043250	rs1042831	G	C	0.953593	-0.0095508	0.00810591	0.11	0.4825	0.0516814	1e-20	-0.0197944	0.0169331	0.242412	0.270411	20
cg27099441	12	28093664	-	Height	12:28104684:G:C	12	28104684	rs10431272	G	C	0.858616	-0.0270699	0.00343258	8.5e-13	0.3507	0.026588	1e-39	-0.0771882	0.0114038	1.3e-11	0.002999	20
cg17791936	11	118902213	SLC37A4;SLC37A4;SLC37A4;SLC37A4	ALP	11:118915944:A:G	11	118915944	rs1043314	G	A	0.785223	0.0191328	0.00497009	0.00016	0.2313	0.0216135	1e-26	0.0827185	0.0228356	0.00029194	0.758357	20
cg07225362	3	9975367	CRELD1;CRELD1;CRELD1	Height	3:10183002:G:C	3	10183002	rs10433558	G	C	0.449609	0.0181157	0.00207766	2.8e-17	0.2252	0.0210435	1e-26	0.0804427	0.0119004	1.38e-11	0.144008	20
cg23884418	19	16221727	RAB8A	MCH	19:16244226:G:A	19	16244226	rs1043407	G	A	0.711133	-0.0311943	0.00391182	6e-16	0.4963	0.0199412	1e-136	-0.0628537	0.00827667	3.1e-14	0.00716108	20
cg23884418	19	16221727	RAB8A	MCHC	19:16244226:G:A	19	16244226	rs1043407	G	A	0.711133	-0.017875	0.00388461	1.9e-06	0.4963	0.0199412	1e-136	-0.0360165	0.00795979	6.05e-06	0.3601	20
cg23884418	19	16221727	RAB8A	MCV	19:16244226:G:A	19	16244226	rs1043407	G	A	0.711133	-0.019823	0.0038701	1.8e-07	0.4963	0.0199412	1e-136	-0.0399416	0.00796133	5.25e-07	0.0449525	20
cg23884418	19	16221727	RAB8A	RBC	19:16244226:G:A	19	16244226	rs1043407	G	A	0.711133	0.0148135	0.00336316	1.6e-06	0.4963	0.0199412	1e-136	0.0298479	0.00688177	1.44e-05	0.227032	20
cg27568367	19	16242972	RAB8A	MCH	19:16244226:G:A	19	16244226	rs1043407	G	A	0.711133	-0.0311943	0.00391182	6e-16	-0.3121	0.0206255	1e-51	0.0999497	0.0141678	1.73e-12	0.0289423	20
cg27568367	19	16242972	RAB8A	MCHC	19:16244226:G:A	19	16244226	rs1043407	G	A	0.711133	-0.017875	0.00388461	1.9e-06	-0.3121	0.0206255	1e-51	0.0572733	0.0130095	1.07e-05	0.570284	20
cg05994974	7	139761087	PARP12	Height	7:139758826:C:T	7	139758826	rs10435199	C	T	0.417569	-0.0100483	0.00204127	4.6e-06	0.1438	0.016276	1e-18	-0.0698769	0.0162498	1.71e-05	0.966474	20
cg03022263	14	104356172	-	GGT	14:104345822:A:G	14	104345822	rs10438243	G	A	0.602888	-0.0176237	0.0036174	6.3e-07	-0.1376	0.0177795	1e-14	0.128079	0.0310645	3.74e-05	1.03e-05	20
cg12454167	3	186435060	KNG1;KNG1;KNG1	sCr	3:186434188:C:T	3	186434188	rs10439971	C	T	0.690359	-0.0185988	0.00309537	3e-09	-1.141	0.0117	0	0.0163004	0.002718	2.01e-09	0.0703408	20
cg07663572	12	51014372	DIP2B	Varicose	12:51022907:C:G	12	51022907	rs10444547	G	C	0.386464	-0.336378	0.0724792	3.47e-06	-0.5732	0.0154	3.15e-303	0.586842	0.127426	4.12e-06	0.143771	20
cg20981724	1	30740116	-	Zoster	1:30740126:T:A	1	30740126	rs10449242	T	A	0.433267	-0.126913	0.031653	6.08e-05	0.4648	0.0180813	1e-145	-0.27305	0.0689236	7.44e-05	0.720248	20
cg12110155	17	6930864	BCL6B	Height	17:6933588:C:T	17	6933588	rs1044930	C	T	0.973644	0.014329	0.00325649	0.00011	0.9281	0.0494062	1e-78	0.0154391	0.00360374	1.83e-05	0.0414447	15
cg21827631	2	42311012	-	TP	2:42311486:T:G	2	42311486	rs10454139	G	T	0.131071	0.0225275	0.00521957	2.8e-05	0.742	0.0236	5.63e-217	0.0303605	0.00710043	1.9e-05	0.791516	18
cg03964696	2	74734085	PCGF1	Height	2:74725804:C:T	2	74725804	rs10454145	C	T	0.185129	-0.0161885	0.00269996	3.6e-08	0.2631	0.0207839	1e-36	-0.0615298	0.011355	6e-08	0.239181	20
cg03147852	16	81353400	GAN	ATC_N02BE	16:81358361:C:G	16	81358361	rs10454708	G	C	0.976427	0.17449	0.0421991	3.55e-05	-1.1223	0.0571955	1e-85	-0.155476	0.0384263	5.21e-05	0.0505843	20
cg09021012	16	81348372	GAN	ATC_N02BE	16:81358361:C:G	16	81358361	rs10454708	G	C	0.976427	0.17449	0.0421991	3.55e-05	0.7662	0.0552524	1e-43	0.227735	0.0574721	7.42e-05	0.0358253	18
cg10504702	11	47789108	FNBP4	sCr	11:47836026:G:A	11	47836026	rs10458914	G	A	0.658759	-0.0177538	0.00327934	4.3e-08	0.5272	0.0175	2.23e-199	-0.0336756	0.00631994	9.9e-08	0.0273892	20
cg20546985	17	74707485	MXRA7;MXRA7;MXRA7	Insomnia	17:74696030:A:T	17	74696030	rs10459894	T	A	0.508534	-0.261478	0.0688837	0.00014709	-0.566	0.0176	6.59e-227	0.461975	0.122548	0.0001634	0.126012	20
cg00436969	2	220197716	RESP18	Height	2:220205027:T:G	2	220205027	rs10460423	G	T	0.792182	0.0139657	0.00254902	2e-06	-0.3073	0.0201079	1e-52	-0.0454465	0.00881183	2.5e-07	2.13e-08	20
cg00062703	8	82024646	PAG1	TP	8:82041217:T:C	8	82041217	rs10464930	C	T	0.195631	0.0240005	0.00487216	1e-06	-0.7009	0.022	9.85e-223	-0.0342424	0.00703389	1.13e-06	0.0631239	18
cg02520639	8	82021210	PAG1	TP	8:82041217:T:C	8	82041217	rs10464930	C	T	0.195631	0.0240005	0.00487216	1e-06	-0.3452	0.0194145	1e-70	-0.0695264	0.0146457	2.06e-06	0.209984	18
cg09973676	8	82006417	PAG1	TP	8:82041217:T:C	8	82041217	rs10464930	C	T	0.195631	0.0240005	0.00487216	1e-06	-0.3839	0.0192236	1e-88	-0.0625176	0.0130716	1.73e-06	0.990073	13
cg24811777	8	82045573	-	TP	8:82041217:T:C	8	82041217	rs10464930	C	T	0.195631	0.0240005	0.00487216	1e-06	0.9695	0.0253	0	0.0247555	0.00506679	1.03e-06	0.249401	18
cg25230327	8	82042993	-	TP	8:82041217:T:C	8	82041217	rs10464930	C	T	0.195631	0.0240005	0.00487216	1e-06	-0.6908	0.018	0	-0.0347431	0.00711079	1.03e-06	0.104851	18
cg23647264	1	174998950	-	RBC	1:174988963:G:A	1	174988963	rs10465483	G	A	0.703585	0.0140049	0.00326191	4.9e-06	-0.2195	0.0175927	1e-35	-0.0638036	0.0157159	4.91e-05	0.00336461	20
cg26658897	5	77843030	LHFPL2	PLT	5:77773152:C:T	5	77773152	rs1046819	C	T	0.443506	0.0164875	0.00331789	9e-07	0.2447	0.0163357	1e-50	0.0673784	0.0142856	2.4e-06	0.580732	20
cg02140269	18	43578114	PSTPIP2	PLT	18:43577865:G:C	18	43577865	rs10468858	G	C	0.592119	-0.0158134	0.00333101	7.1e-06	-1.2077	0.0108	0	0.0130938	0.00276063	2.11e-06	0.908622	20
cg14304186	18	43652437	PSTPIP2	PLT	18:43577865:G:C	18	43577865	rs10468858	G	C	0.592119	-0.0158134	0.00333101	7.1e-06	-0.377	0.0160686	1e-121	0.0419454	0.00901463	3.27e-06	0.243262	20
cg19322743	18	43641560	PSTPIP2	PLT	18:43578365:G:A	18	43578365	rs10468859	G	A	0.592469	-0.0158588	0.0033326	6.6e-06	-0.4281	0.0187217	1e-115	0.0370446	0.00795141	3.18e-06	0.852171	20
cg21949781	18	43652366	PSTPIP2	PLT	18:43578365:G:A	18	43578365	rs10468859	G	A	0.592469	-0.0158588	0.0033326	6.6e-06	-0.375	0.0160505	1e-120	0.0422901	0.0090694	3.12e-06	0.472502	20
cg26226511	18	43652454	PSTPIP2	PLT	18:43578365:G:A	18	43578365	rs10468859	G	A	0.592469	-0.0158588	0.0033326	6.6e-06	-0.4492	0.0158	8.52e-178	0.0353045	0.00752217	2.69e-06	0.14861	20
cg22038796	18	43651686	PSTPIP2	PLT	18:43577908:T:C	18	43577908	rs10468980	C	T	0.408624	0.0158123	0.00333091	6.8e-06	0.3699	0.0160361	1e-117	0.0427475	0.00919361	3.32e-06	0.202619	20
cg10414208	17	74669923	-	Insomnia	17:74672407:G:T	17	74672407	rs10473	G	T	0.46052	0.260061	0.0689149	0.00016087	0.5287	0.0153	1.18e-261	0.491888	0.131123	0.00017588	0.739877	20
cg11076364	5	77870703	LHFPL2	PP	5:77880436:G:A	5	77880436	rs10474560	G	A	0.716337	0.0201588	0.00460108	9.7e-06	0.5996	0.0246469	1e-130	0.0336204	0.00779703	1.62e-05	0.168543	20
cg27302507	14	105398575	PLD4	RA	14:105404384:T:C	14	105404384	rs1048257	C	T	0.320151	-0.0978062	0.0208011	2.58e-06	-0.1557	0.0201182	1e-14	0.628171	0.156321	5.86e-05	0.208385	20
cg21214613	1	16344536	HSPB7;HSPB7	sCr	1:16340761:T:C	1	16340761	rs1048334	C	T	0.754661	-0.0197504	0.00312676	1.7e-10	0.4223	0.021783	1e-83	-0.0467686	0.00778722	1.9e-09	0.98295	20
cg22431228	1	16359049	CLCNKA;CLCNKA	sCr	1:16340761:T:C	1	16340761	rs1048334	C	T	0.754661	-0.0197504	0.00312676	1.7e-10	-1.0408	0.0144	0	0.0189762	0.00301564	3.12e-10	0.963897	20
cg24306962	1	16345491	HSPB7	sCr	1:16340761:T:C	1	16340761	rs1048334	C	T	0.754661	-0.0197504	0.00312676	1.7e-10	0.4923	0.0178	2.28e-168	-0.0401186	0.00651487	7.37e-10	0.629294	20
cg20335213	1	94704048	ARHGAP29	Uterine_prolapse	1:94638711:C:T	1	94638711	rs1048866	C	T	0.589409	0.294088	0.0693926	2.25e-05	0.215	0.0163001	1e-39	1.36785	0.339007	5.46e-05	0.0412357	20
cg22994024	11	115044848	CADM1;CADM1;CADM1;CADM1;CADM1	BMI	11:115044850:C:A	11	115044850	rs1048932	C	A	0.615404	0.0160378	0.00320107	1.6e-07	0.6751	0.0173	0	0.0237562	0.00478054	6.72e-07	0.435656	20
cg22994024	11	115044848	CADM1;CADM1;CADM1;CADM1;CADM1	BW	11:115044850:C:A	11	115044850	rs1048932	C	A	0.615404	0.0135908	0.00272492	4.4e-07	0.6751	0.0173	0	0.0201315	0.00406915	7.52e-07	0.394364	20
cg09067029	1	186954259	PLA2G4A	Metal_allergy	1:186954195:T:G	1	186954195	rs10489410	G	T	0.151781	0.398574	0.102161	9.56e-05	0.2388	0.0218823	1e-27	1.66907	0.454329	0.00023906	0.880518	20
cg03776087	2	234848156	TRPM8	TBil	2:234843494:C:T	2	234843494	rs10490012	C	T	0.55791	0.0631612	0.00369759	3.5e-63	0.2988	0.0160107	1e-77	0.211383	0.0167758	2.1e-36	4.21e-16	20
cg10846853	6	32632859	HLA-DQB1	BW	6:32634425:C:T	6	32634425	rs1049070	C	T	0.717321	0.0238381	0.00277006	2.6e-19	0.5428	0.0296779	1e-74	0.0439169	0.00563996	6.88e-15	1.63e-06	20
cg13249850	6	32634508	HLA-DQB1	BW	6:32634425:C:T	6	32634425	rs1049070	C	T	0.717321	0.0238381	0.00277006	2.6e-19	-0.6405	0.0287795	1e-109	-0.037218	0.0046369	1e-15	0.960397	20
cg27072506	6	32372791	BTNL2	T1D	6:32634425:C:T	6	32634425	rs1049070	C	T	0.717321	-0.212584	0.0423904	5.31e-07	-0.2709	0.0306618	1e-18	0.784733	0.17993	1.29e-05	0.909337	14
cg17191872	17	34432841	CCL4	Chronic_gastritis	17:34430336:G:A	17	34430336	rs10491121	G	A	0.485518	0.207823	0.0521565	6.76e-05	0.3	0.0159701	1e-78	0.692745	0.177723	9.7e-05	0.0516997	20
cg03640732	9	650834	KANK1;KANK1;KANK1	UF	9:650373:C:T	9	650373	rs10491593	C	T	0.676398	-0.0633172	0.0140184	6.28e-06	-0.4864	0.0193294	1e-139	0.130175	0.0292814	8.76e-06	0.732052	20
cg02086546	12	28021240	-	ATC_A10	12:27959998:G:A	12	27959998	rs10492373	G	A	0.640765	0.0551568	0.0107834	3.14e-07	0.1763	0.0199545	1e-18	0.312858	0.0706761	9.57e-06	0.502882	20
cg08610798	16	66515550	BEAN1;BEAN1;BEAN1;BEAN1	Glaucoma	16:66559446:A:T	16	66559446	rs10492904	T	A	0.319853	-0.067914	0.0177493	0.00013009	-0.2081	0.0202703	1e-24	0.326353	0.0910236	0.00033661	0.108676	20
cg08047233	1	8578167	RERE;RERE	Height	1:8598127:G:A	1	8598127	rs10492965	G	A	0.88156	-0.0155517	0.00324167	4.1e-06	-1.1954	0.0252	0	0.0130096	0.00272562	1.81e-06	0.975293	20
cg01674679	13	27998804	GTF3A;GTF3A	Acute_Pancreatitis	13:27998769:T:C	13	27998769	rs1049302	C	T	0.35047	-0.18469	0.0501491	0.00023067	0.254	0.0167859	1e-51	-0.727125	0.203201	0.00034576	0.121318	20
cg04244433	13	27999369	GTF3A	Acute_Pancreatitis	13:27998769:T:C	13	27998769	rs1049302	C	T	0.35047	-0.18469	0.0501491	0.00023067	-1.2495	0.0105	0	0.147811	0.0401545	0.00023227	0.657163	20
cg11655627	13	27999466	GTF3A	Acute_Pancreatitis	13:27998769:T:C	13	27998769	rs1049302	C	T	0.35047	-0.18469	0.0501491	0.00023067	-1.2365	0.0108	0	0.149365	0.0405782	0.0002324	0.75899	20
cg13557709	13	27999546	GTF3A	Acute_Pancreatitis	13:27998769:T:C	13	27998769	rs1049302	C	T	0.35047	-0.18469	0.0501491	0.00023067	-1.1892	0.0117	0	0.155306	0.0421981	0.00023287	0.585697	20
cg22138327	13	27999177	GTF3A	Acute_Pancreatitis	13:27998769:T:C	13	27998769	rs1049302	C	T	0.35047	-0.18469	0.0501491	0.00023067	-1.1454	0.0108	0	0.161245	0.0438094	0.00023269	0.402916	20
cg09281154	6	30852777	DDR1;DDR1	EAS_IBD	6:30858857:C:T	6	30858857	rs1049622	C	T	0.411231	-0.1439	0.0191	4.92e-14	0.1884	0.0183514	1e-24	-0.7638	0.12575	1.25e-09	0.0205853	20
cg10262997	11	18654886	SPTY2D1	Height	11:18638712:A:T	11	18638712	rs10500834	T	A	0.513003	-0.0118423	0.00201237	3.8e-07	0.3562	0.0156462	1e-114	-0.0332462	0.00583524	1.22e-08	0.731888	20
cg10262997	11	18654886	SPTY2D1	TC	11:18638712:A:T	11	18638712	rs10500834	T	A	0.513003	0.0148199	0.00355928	2.6e-05	0.3562	0.0156462	1e-114	0.0416056	0.0101581	4.21e-05	0.921347	20
cg13431373	18	5956002	L3MBTL4	TG	18:5959695:T:A	18	5959695	rs10502342	T	A	0.495582	0.0188629	0.00406871	1.7e-06	-0.2574	0.0159303	1e-58	-0.0732824	0.0164447	8.34e-06	0.194555	20
cg25928100	18	29851693	GAREM;GAREM	T2D	18:29988028:T:C	18	29988028	rs10502597	C	T	0.0841507	-0.0539311	0.012218	1.01e-05	-0.2391	0.0321332	1e-13	0.225559	0.0594148	0.00014685	0.180936	20
cg18322696	8	26252318	BNIP3L	ATC_C01D	8:26269936:C:T	8	26269936	rs10503786	C	T	0.806153	-0.0682117	0.0175712	0.0001036	0.1645	0.0241681	1e-11	-0.414661	0.122968	0.00074594	0.143454	14
cg12985770	6	31324627	HLA-B	T1D	6:31324643:G:C	6	31324643	rs1050517	G	C	0.575342	-0.178112	0.0421836	2.42e-05	-0.6207	0.0229	8.64e-162	0.286953	0.068781	3.02e-05	0.0533445	20
cg10001172	10	70229028	DNA2	Height	10:70230475:G:C	10	70230475	rs10509302	G	C	0.86464	0.0224855	0.00311741	1.4e-08	0.766	0.026	8.96e-191	0.0293544	0.00418992	2.45e-12	0.289377	20
cg27570978	10	70231996	DNA2	Height	10:70230475:G:C	10	70230475	rs10509302	G	C	0.86464	0.0224855	0.00311741	1.4e-08	1.0043	0.0244	0	0.0223892	0.00315136	1.21e-12	0.23618	20
cg23429042	3	32023402	ZNF860;OSBPL10	Cirrhosis	3:32058559:T:A	3	32058559	rs10510653	T	A	0.405656	0.123884	0.0283031	1.2e-05	-0.3467	0.0160309	1e-103	-0.357324	0.083291	1.79e-05	0.0669694	20
cg13669804	3	148712659	GYG1	Constipation	3:148782943:G:A	3	148782943	rs10513349	G	A	0.619469	0.28968	0.0758885	0.00013499	0.1768	0.0165208	1e-26	1.63846	0.455722	0.00032401	0.105842	20
cg17497599	3	155011622	LOC100507537	Compression_Fracture	3:155020310:G:A	3	155020310	rs10513475	G	A	0.864082	0.177498	0.0435487	4.58e-05	-0.2541	0.027957	1e-19	-0.698536	0.187828	0.00019999	0.0100643	12
cg27506390	3	185540270	IGF2BP2;IGF2BP2;IGF2BP2;IGF2BP2;IGF2BP2;IGF2BP2;IGF2BP2	ATC_N02C	3:185480388:C:A	3	185480388	rs10513800	C	A	0.76713	-0.340863	0.0901252	0.00015551	0.2166	0.0226169	1e-21	-1.5737	0.447362	0.00043527	0.225226	18
cg27506390	3	185540270	IGF2BP2;IGF2BP2;IGF2BP2;IGF2BP2;IGF2BP2;IGF2BP2;IGF2BP2	Chronic_Renal_Failure	3:185480388:C:A	3	185480388	rs10513800	C	A	0.76713	-0.148063	0.038725	0.0001316	0.2166	0.0226169	1e-21	-0.683577	0.192507	0.00038389	0.990588	18
cg27506390	3	185540270	IGF2BP2;IGF2BP2;IGF2BP2;IGF2BP2;IGF2BP2;IGF2BP2;IGF2BP2	T2D	3:185480388:C:A	3	185480388	rs10513800	C	A	0.76713	-0.06227	0.0114128	4.87e-08	0.2166	0.0226169	1e-21	-0.287489	0.060642	2.13e-06	0.00105217	18
cg10941006	4	942705	TMEM175	AA	4:951179:G:A	4	951179	rs1051613	G	A	0.807152	-0.16966	0.0463535	0.00025208	-0.1819	0.0226614	1e-15	0.932712	0.280072	0.00086766	0.882646	20
cg25049465	5	175789104	KIAA1191;KIAA1191;KIAA1191;KIAA1191;KIAA1191;KIAA1191;KIAA1191;KIAA1191;KIAA1191;KIAA1191	ATC_C09	5:175776053:C:T	5	175776053	rs10516135	C	T	0.979156	-0.0984988	0.0257156	0.00012798	-1.2317	0.060638	1e-91	0.0799698	0.0212461	0.00016723	0.837054	11
cg15029588	11	67814833	TCIRG1;TCIRG1	UA	11:67804074:C:T	11	67804074	rs1051806	C	T	0.881984	0.0305941	0.00450794	4.9e-11	-1.0933	0.0249	0	-0.0279833	0.00417221	1.99e-11	0.00132344	20
cg17405127	11	67814828	TCIRG1;TCIRG1	UA	11:67804074:C:T	11	67804074	rs1051806	C	T	0.881984	0.0305941	0.00450794	4.9e-11	-1.1313	0.0245	0	-0.0270433	0.00402755	1.89e-11	0.00104166	20
cg07083327	4	77729861	-	Mastopathy	4:77729849:C:T	4	77729849	rs10518158	C	T	0.640578	0.249345	0.0676798	0.00022944	-0.5423	0.0184	6.42e-191	-0.459791	0.125773	0.00025645	0.276077	20
cg02248729	17	80555018	FOXK2	Pleurisy	17:80561324:T:C	17	80561324	rs1051855	C	T	0.738341	0.26521	0.0652804	4.85e-05	0.3577	0.0182294	1e-85	0.741433	0.186371	6.94e-05	0.00933543	20
cg08848988	17	80554808	FOXK2	Pleurisy	17:80561324:T:C	17	80561324	rs1051855	C	T	0.738341	0.26521	0.0652804	4.85e-05	0.5904	0.0173	2.92e-255	0.449205	0.11135	5.48e-05	0.00419399	20
cg21909206	17	80554424	FOXK2	Pleurisy	17:80561324:T:C	17	80561324	rs1051855	C	T	0.738341	0.26521	0.0652804	4.85e-05	0.3566	0.0181733	1e-85	0.74372	0.186946	6.94e-05	0.0001692	20
cg02739893	15	44270022	FRMD5;FRMD5;FRMD5;FRMD5	EAS_SCZ	15:44321136:T:C	15	44321136	rs10518994	C	T	0.811782	0.0886017	0.0246	0.0003083	-0.2246	0.0270446	1e-16	-0.394487	0.119385	0.00095205	0.848762	20
cg17430436	19	44203013	-	Food_Allergy	19:44201206:A:AATTTT	19	44201206	rs10522602	AATTTT	A	0.901539	-0.144684	0.0375424	0.00011626	0.2338	0.0281524	1e-16	-0.618836	0.177022	0.00047262	0.506353	20
cg23154281	8	102517078	GRHL2	OvC	8:102520133:A:ATCTCT	8	102520133	rs10527009	ATCTCT	A	0.693556	0.200082	0.0513936	9.9e-05	-0.219	0.0204642	1e-26	-0.913615	0.24972	0.00025364	0.776311	20
cg18658584	12	107360232	TMEM263	ALP	12:107367224:T:C	12	107367224	rs1053050	C	T	0.614651	-0.0176674	0.00402753	1.3e-05	0.8625	0.0193	0	-0.0204839	0.00469204	1.27e-05	0.443895	20
cg01439408	7	75443075	CCL24	WBC	7:75639565:C:CTGAT	7	75639565	rs10531591	C	CTGAT	0.288982	-0.0161324	0.00363812	1.2e-05	0.3603	0.0178376	1e-90	-0.0447749	0.0103379	1.48e-05	0.121432	20
cg01676795	7	75586348	POR	WBC	7:75639565:C:CTGAT	7	75639565	rs10531591	C	CTGAT	0.288982	-0.0161324	0.00363812	1.2e-05	-0.5803	0.0171	1.98e-252	0.0278001	0.00632267	1.1e-05	0.24669	20
cg02435538	7	75507337	RHBDD2;RHBDD2	WBC	7:75639565:C:CTGAT	7	75639565	rs10531591	C	CTGAT	0.288982	-0.0161324	0.00363812	1.2e-05	-0.3909	0.017814	1e-106	0.0412699	0.00949516	1.38e-05	0.616549	20
cg17115737	7	75580813	POR	WBC	7:75639565:C:CTGAT	7	75639565	rs10531591	C	CTGAT	0.288982	-0.0161324	0.00363812	1.2e-05	-0.888	0.0154	0	0.0181671	0.00410908	9.81e-06	0.330579	20
cg17315454	7	75443174	CCL24	WBC	7:75639565:C:CTGAT	7	75639565	rs10531591	C	CTGAT	0.288982	-0.0161324	0.00363812	1.2e-05	0.1692	0.018616	1e-19	-0.0953452	0.0239244	6.74e-05	0.853478	20
cg17325771	7	75508891	RHBDD2;RHBDD2	WBC	7:75639565:C:CTGAT	7	75639565	rs10531591	C	CTGAT	0.288982	-0.0161324	0.00363812	1.2e-05	-0.9014	0.0152	0	0.017897	0.00404734	9.78e-06	0.26368	20
cg27342333	7	75592418	POR	WBC	7:75639565:C:CTGAT	7	75639565	rs10531591	C	CTGAT	0.288982	-0.0161324	0.00363812	1.2e-05	-0.5047	0.0174	5.57e-185	0.0319643	0.00729223	1.17e-05	0.346836	20
cg16075274	10	22819932	-	Height	10:22826093:A:C	10	22826093	rs1053454	C	A	0.61155	-0.0142499	0.00209839	4.3e-09	0.9626	0.0149	0	-0.0148036	0.00219193	1.44e-11	0.421662	20
cg15482420	15	81943330	-	Height	15:81895511:G:GATCAAA	15	81895511	rs10540764	GATCAAA	G	0.629667	0.014567	0.00210661	1.2e-07	0.2294	0.0199065	1e-30	0.0635004	0.0107095	3.04e-09	0.229133	20
cg17299921	11	68773204	MRGPRF;MRGPRF	Keloid	11:68772072:G:A	11	68772072	rs1054252	G	A	0.75987	-0.21132	0.0519581	4.76e-05	-0.3204	0.0188599	1e-64	0.659551	0.166749	7.64e-05	0.145273	20
cg22842048	11	68773591	MRGPRF;MRGPRF	Keloid	11:68772072:G:A	11	68772072	rs1054252	G	A	0.75987	-0.21132	0.0519581	4.76e-05	-0.4172	0.0184904	1e-112	0.50652	0.126547	6.26e-05	0.187551	20
cg27321561	12	30815902	IPO8;IPO8	Height	12:30823971:A:G	12	30823971	rs1054426	G	A	0.428855	0.0113592	0.00200242	2.3e-07	-0.6421	0.0172	5.08e-305	-0.0176907	0.00315435	2.04e-08	0.442092	20
cg12381058	12	92817555	CLLU1;CLLU1OS;CLLU1;CLLU1	ATC_C07	12:92817309:C:CCATT	12	92817309	rs10546326	C	CCATT	0.179449	0.0560102	0.0143954	9.99e-05	-0.4741	0.0241615	1e-85	-0.11814	0.0309548	0.00013534	0.0761135	20
cg13003571	12	92818240	CLLU1;CLLU1;CLLU1;CLLU1;CLLU1OS	ATC_C07	12:92817309:C:CCATT	12	92817309	rs10546326	C	CCATT	0.179449	0.0560102	0.0143954	9.99e-05	-0.2644	0.0203144	1e-38	-0.211839	0.0568263	0.00019313	0.475412	20
cg00487232	18	32847642	ZNF397OS;ZNF397OS	HepC	18:32823905:T:C	18	32823905	rs1054890	C	T	0.338652	-0.120509	0.0314294	0.00012594	0.2233	0.0200805	1e-28	-0.539673	0.148882	0.00028913	0.710202	20
cg17556120	4	164028655	-	EOS	4:164045822:A:G	4	164045822	rs1055263	G	A	0.774251	-0.0262255	0.0060805	9e-06	-0.2323	0.0231337	1e-23	0.112895	0.0284875	7.4e-05	0.626981	20
cg08817693	12	107348944	C12orf23	EAS_CD	12:107348625:T:A	12	107348625	rs1055332	T	A	0.631992	0.0955	0.0246	0.00010355	0.4723	0.0162	7.36e-187	0.202202	0.0525453	0.00011901	0.618309	20
cg04678821	8	103580262	-	Cystitis	8:103580385:G:GTT	8	103580385	rs10556369	GTT	G	0.301349	0.156685	0.0412012	0.000143	-0.6699	0.0188	4.32e-278	-0.233893	0.0618527	0.00015592	0.257737	20
cg14210119	2	182319707	-	MON	2:182324186:C:CTT	2	182324186	rs10562650	C	CTT	0.350222	0.0894409	0.0045264	2.2e-85	0.3299	0.0167132	1e-86	0.271115	0.0194141	2.55e-44	0.0902409	20
cg14210119	2	182319707	-	NEU	2:182324186:C:CTT	2	182324186	rs10562650	C	CTT	0.350222	0.0211389	0.00479494	1.3e-05	0.3299	0.0167132	1e-86	0.0640767	0.0148926	1.69e-05	0.726303	20
cg14210119	2	182319707	-	WBC	2:182324186:C:CTT	2	182324186	rs10562650	C	CTT	0.350222	0.0200503	0.00350812	2.2e-08	0.3299	0.0167132	1e-86	0.0607769	0.0110707	4.02e-08	0.452481	20
cg11915901	10	31074432	-	Diphtheria	10:31038846:T:TCA	10	31038846	rs10562899	TCA	T	0.85876	-0.305128	0.0854332	0.0003549	-0.1635	0.0229296	1e-12	1.86622	0.584409	0.00140632	0.232122	20
cg04654299	17	2308689	-	Acute_Renal_Failure	17:2322776:T:C	17	2322776	rs1056321	C	T	0.34604	0.252637	0.0674248	0.000179	-0.354	0.0166998	1e-99	-0.713664	0.193418	0.00022448	0.987432	20
cg26544774	17	2305938	-	Acute_Renal_Failure	17:2322776:T:C	17	2322776	rs1056321	C	T	0.34604	0.252637	0.0674248	0.000179	-0.3355	0.0199076	1e-63	-0.753016	0.205875	0.00025455	0.944464	20
cg07217954	7	1067459	C7orf50;C7orf50;C7orf50	GGT	7:1062366:T:C	7	1062366	rs1057558	C	T	0.111138	-0.0222307	0.00422817	4.2e-07	-0.7675	0.0231	4.67e-242	0.0289651	0.00557757	2.07e-07	0.00156413	20
cg13477101	7	1067302	C7orf50;C7orf50;C7orf50	GGT	7:1062366:T:C	7	1062366	rs1057558	C	T	0.111138	-0.0222307	0.00422817	4.2e-07	-0.8544	0.0227	0	0.0260191	0.00499675	1.92e-07	0.00120421	20
cg20830573	7	1045588	C7orf50;C7orf50;C7orf50	GGT	7:1062366:T:C	7	1062366	rs1057558	C	T	0.111138	-0.0222307	0.00422817	4.2e-07	0.191	0.0246794	1e-14	-0.116391	0.0267623	1.37e-05	0.981401	20
cg27454412	7	1067447	C7orf50;C7orf50;C7orf50	GGT	7:1062366:T:C	7	1062366	rs1057558	C	T	0.111138	-0.0222307	0.00422817	4.2e-07	-0.7733	0.0265	3.37e-187	0.0287478	0.00555574	2.29e-07	0.00902004	20
cg06244927	20	33589992	MYH7B	Height	20:33590417:G:A	20	33590417	rs1058003	G	A	0.329136	0.0166078	0.00238349	1.4e-10	-0.3284	0.0167362	1e-85	-0.0505719	0.0077019	5.16e-11	0.379539	20
cg16451625	2	33515313	LTBP1;LTBP1;LTBP1;LTBP1;LTBP1	AA	2:33540248:G:A	2	33540248	rs1058840	G	A	0.657486	0.0433627	0.0458728	0.344516	-0.4248	0.0242459	1e-68	-0.102078	0.108144	0.345217	0.0310378	20
cg17807777	5	9374198	SEMA5A	Epilepsy	5:9374473:A:ACCATC	5	9374473	rs10595295	ACCATC	A	0.668111	0.117766	0.0330634	0.0003683	-0.2204	0.0194634	1e-29	-0.534328	0.157262	0.00067954	0.365238	20
cg03451731	17	4837077	GP1BA	PLT	17:4840868:G:A	17	4840868	rs1060431	G	A	0.966534	-0.100228	0.00512229	2.6e-81	0.4086	0.0509041	1e-15	-0.245296	0.0330308	1.12e-13	3.26e-10	20
cg14036981	11	68920648	-	BW	11:68855595:A:G	11	68855595	rs1060435	G	A	0.22419	-0.0150558	0.00327156	1.6e-06	-0.6015	0.0201	9.2e-197	0.0250304	0.00550294	5.4e-06	0.673937	20
cg14036981	11	68920648	-	T2D	11:68855595:A:G	11	68855595	rs1060435	G	A	0.22419	0.0429796	0.0110706	0.00010347	-0.6015	0.0201	9.2e-197	-0.0714541	0.0185592	0.00011809	0.320678	20
cg19584547	11	68920676	-	T2D	11:68855595:A:G	11	68855595	rs1060435	G	A	0.22419	0.0429796	0.0110706	0.00010347	-0.6252	0.0313066	1e-88	-0.0687454	0.0180388	0.00013842	0.438337	20
cg02410245	12	6649349	IFFO1;IFFO1;IFFO1	RBC	12:6644781:T:C	12	6644781	rs1060619	C	T	0.483324	0.0168977	0.0031458	1.4e-07	-0.4411	0.0157	1.11e-173	-0.0383081	0.00726089	1.32e-07	0.101177	20
cg02149069	12	6649733	IFFO1;IFFO1;IFFO1	RBC	12:6644722:A:G	12	6644722	rs1060620	G	A	0.484467	0.0167296	0.0031399	1.7e-07	-0.3809	0.0159703	1e-125	-0.0439212	0.00844656	1.99e-07	0.518289	20
cg21225563	12	6645571	GAPDH	RBC	12:6644722:A:G	12	6644722	rs1060620	G	A	0.484467	0.0167296	0.0031399	1.7e-07	0.9012	0.013	0	0.0185637	0.00349441	1.08e-07	0.0732641	20
cg03499324	9	123606119	PSMD5-AS1;PSMD5;PSMD5	Height	9:123583192:A:G	9	123583192	rs1060817	G	A	0.498283	-0.0104011	0.00206187	6e-06	1.1551	0.011	0	-0.0090045	0.00178707	4.69e-07	0.981365	20
cg03515999	9	123606332	PSMD5-AS1;PSMD5;PSMD5	Height	9:123583192:A:G	9	123583192	rs1060817	G	A	0.498283	-0.0104011	0.00206187	6e-06	1.1924	0.0103	0	-0.0087228	0.00173082	4.66e-07	0.690973	20
cg09033138	9	123605369	PSMD5;PSMD5;PSMD5-AS1	Height	9:123583192:A:G	9	123583192	rs1060817	G	A	0.498283	-0.0104011	0.00206187	6e-06	0.3931	0.0183576	1e-101	-0.0264592	0.00538873	9.1e-07	0.800787	20
cg09419670	9	123605666	PSMD5;LOC253039	Height	9:123583192:A:G	9	123583192	rs1060817	G	A	0.498283	-0.0104011	0.00206187	6e-06	1.1983	0.0086	0	-0.0086799	0.00172179	4.63e-07	0.943071	20
cg09586646	9	123605570	PSMD5;LOC253039	Height	9:123583192:A:G	9	123583192	rs1060817	G	A	0.498283	-0.0104011	0.00206187	6e-06	0.9745	0.0119	0	-0.0106733	0.00211983	4.78e-07	0.962247	20
cg09833538	9	123605306	PSMD5;LOC253039	Height	9:123583192:A:G	9	123583192	rs1060817	G	A	0.498283	-0.0104011	0.00206187	6e-06	0.3149	0.0158601	1e-87	-0.0330298	0.00675572	1.01e-06	0.674621	20
cg11012194	9	123606428	PSMD5-AS1;PSMD5;PSMD5	Height	9:123583192:A:G	9	123583192	rs1060817	G	A	0.498283	-0.0104011	0.00206187	6e-06	0.7751	0.016	0	-0.013419	0.00267452	5.24e-07	0.654102	20
cg13460057	9	123605234	PSMD5;LOC253039	Height	9:123583192:A:G	9	123583192	rs1060817	G	A	0.498283	-0.0104011	0.00206187	6e-06	0.3476	0.0157657	1e-107	-0.0299226	0.00608501	8.77e-07	0.662434	20
cg13959647	9	123605229	PSMD5;LOC253039	Height	9:123583192:A:G	9	123583192	rs1060817	G	A	0.498283	-0.0104011	0.00206187	6e-06	0.3228	0.0158041	1e-92	-0.0322215	0.00657938	9.71e-07	0.75419	20
cg14255062	9	123606675	PSMD5;LOC253039	Height	9:123583192:A:G	9	123583192	rs1060817	G	A	0.498283	-0.0104011	0.00206187	6e-06	1.1637	0.0093	0	-0.008938	0.00177326	4.65e-07	0.800222	20
cg19852115	9	123630782	PHF19;PHF19;PHF19;PHF19	Height	9:123583192:A:G	9	123583192	rs1060817	G	A	0.498283	-0.0104011	0.00206187	6e-06	0.205	0.019156	1e-26	-0.0507371	0.0111193	5.04e-06	0.334992	20
cg21717724	9	123604514	PSMD5;LOC253039	Height	9:123583192:A:G	9	123583192	rs1060817	G	A	0.498283	-0.0104011	0.00206187	6e-06	1.1842	0.009	0	-0.0087832	0.00174243	4.64e-07	0.816829	20
cg17292021	15	77921190	LINGO1;LINGO1;LINGO1;LINGO1;LINGO1;LINGO1;LINGO1;LINGO1;LINGO1;LINGO1;LINGO1;LINGO1	HepC	15:77919337:C:CAGA	15	77919337	rs10611074	C	CAGA	0.119095	-0.16491	0.0372895	9.76e-06	0.3858	0.0300506	1e-37	-0.427448	0.102229	2.9e-05	0.167309	20
cg05592245	10	65280473	REEP3	Cholelithiasis	10:65225244:G:C	10	65225244	rs1061259	G	C	0.323441	-0.103112	0.0172379	2.21e-09	0.1694	0.0168698	1e-23	-0.608687	0.118444	2.76e-07	0.154965	20
cg18383660	1	32082219	HCRTR1	TC	1:32096265:A:G	1	32096265	rs1061770	G	A	0.268564	0.0185829	0.00431718	1.2e-05	-0.2106	0.0176766	1e-32	-0.0882379	0.0217963	5.16e-05	0.610886	20
cg22632894	7	158523391	-	MON	7:158523889:G:A	7	158523889	rs1062119	G	A	0.453183	0.0218369	0.00437985	4.4e-07	0.5028	0.0182	5.37e-168	0.0434306	0.00885164	9.27e-07	0.384401	20
cg00052772	6	33245804	B3GALT4	Urolithiasis	6:33241675:T:TAATA	6	33241675	rs10630652	TAATA	T	0.745709	-0.0682111	0.0168483	5.15e-05	-0.5408	0.019	3.35e-178	0.12613	0.0314679	6.12e-05	0.253544	20
cg03108070	6	33245490	B3GALT4	Urolithiasis	6:33241675:T:TAATA	6	33241675	rs10630652	TAATA	T	0.745709	-0.0682111	0.0168483	5.15e-05	-0.536	0.019	4.34e-175	0.12726	0.0317554	6.14e-05	0.693813	20
cg03127244	6	33245638	B3GALT4	Urolithiasis	6:33241675:T:TAATA	6	33241675	rs10630652	TAATA	T	0.745709	-0.0682111	0.0168483	5.15e-05	-0.5957	0.0188	2.41e-220	0.114506	0.0285131	5.92e-05	0.570973	20
cg03721978	6	33245706	B3GALT4	Urolithiasis	6:33241675:T:TAATA	6	33241675	rs10630652	TAATA	T	0.745709	-0.0682111	0.0168483	5.15e-05	-0.5838	0.0188	1.03e-211	0.11684	0.0291039	5.96e-05	0.497884	20
cg06362282	6	33245893	B3GALT4	Urolithiasis	6:33241675:T:TAATA	6	33241675	rs10630652	TAATA	T	0.745709	-0.0682111	0.0168483	5.15e-05	-0.5314	0.0191	2.35e-170	0.128361	0.0320393	6.17e-05	0.283197	20
cg06753439	6	33245488	B3GALT4	Urolithiasis	6:33241675:T:TAATA	6	33241675	rs10630652	TAATA	T	0.745709	-0.0682111	0.0168483	5.15e-05	-0.4363	0.0235341	1e-76	0.15634	0.0395263	7.64e-05	0.806645	20
cg09349343	6	33245717	B3GALT4	Urolithiasis	6:33241675:T:TAATA	6	33241675	rs10630652	TAATA	T	0.745709	-0.0682111	0.0168483	5.15e-05	-0.5586	0.019	5.49e-190	0.122111	0.0304462	6.05e-05	0.5409	20
cg13882090	6	33246094	B3GALT4	Urolithiasis	6:33241675:T:TAATA	6	33241675	rs10630652	TAATA	T	0.745709	-0.0682111	0.0168483	5.15e-05	-0.3689	0.0197669	1e-77	0.184904	0.0467339	7.6e-05	0.117628	20
cg16090881	6	33246043	B3GALT4	Urolithiasis	6:33241675:T:TAATA	6	33241675	rs10630652	TAATA	T	0.745709	-0.0682111	0.0168483	5.15e-05	-0.4045	0.0195895	1e-94	0.168631	0.0424451	7.1e-05	0.171375	20
cg16396284	6	33245537	B3GALT4	Urolithiasis	6:33241675:T:TAATA	6	33241675	rs10630652	TAATA	T	0.745709	-0.0682111	0.0168483	5.15e-05	-0.33	0.0199055	1e-61	0.2067	0.0525557	8.39e-05	0.835841	20
cg17103217	6	33245721	B3GALT4	Urolithiasis	6:33241675:T:TAATA	6	33241675	rs10630652	TAATA	T	0.745709	-0.0682111	0.0168483	5.15e-05	-0.6167	0.0187	1.65e-238	0.110607	0.0275251	5.86e-05	0.480859	20
cg17416730	6	33245541	B3GALT4	Urolithiasis	6:33241675:T:TAATA	6	33241675	rs10630652	TAATA	T	0.745709	-0.0682111	0.0168483	5.15e-05	-0.4771	0.0193137	1e-134	0.14297	0.035785	6.46e-05	0.632482	20
cg19882268	6	33245779	B3GALT4	Urolithiasis	6:33241675:T:TAATA	6	33241675	rs10630652	TAATA	T	0.745709	-0.0682111	0.0168483	5.15e-05	-0.5373	0.019	6.27e-176	0.126952	0.031677	6.13e-05	0.41866	20
cg20530204	6	33244709	B3GALT4	Urolithiasis	6:33241675:T:TAATA	6	33241675	rs10630652	TAATA	T	0.745709	-0.0682111	0.0168483	5.15e-05	0.8978	0.0625453	1e-46	-0.0759759	0.0194983	9.76e-05	0.57019	20
cg21618521	6	33245770	B3GALT4	Urolithiasis	6:33241675:T:TAATA	6	33241675	rs10630652	TAATA	T	0.745709	-0.0682111	0.0168483	5.15e-05	-0.5746	0.0189	5.15e-203	0.118711	0.0295806	5.99e-05	0.411617	20
cg22878489	6	33245701	B3GALT4	Urolithiasis	6:33241675:T:TAATA	6	33241675	rs10630652	TAATA	T	0.745709	-0.0682111	0.0168483	5.15e-05	-0.6382	0.0185	8.81e-261	0.10688	0.0265808	5.8e-05	0.537461	20
cg23950233	6	33245739	B3GALT4	Urolithiasis	6:33241675:T:TAATA	6	33241675	rs10630652	TAATA	T	0.745709	-0.0682111	0.0168483	5.15e-05	-0.6103	0.0187	1.25e-233	0.111767	0.0278181	5.88e-05	0.449835	20
cg24605046	6	33245895	B3GALT4	Urolithiasis	6:33241675:T:TAATA	6	33241675	rs10630652	TAATA	T	0.745709	-0.0682111	0.0168483	5.15e-05	-0.522	0.0191	1.88e-164	0.130673	0.0326286	6.21e-05	0.25064	20
cg26055446	6	33245990	B3GALT4	Urolithiasis	6:33241675:T:TAATA	6	33241675	rs10630652	TAATA	T	0.745709	-0.0682111	0.0168483	5.15e-05	-0.5089	0.0192	8.44e-155	0.134036	0.0334912	6.28e-05	0.369024	20
cg27147350	6	33245881	B3GALT4	Urolithiasis	6:33241675:T:TAATA	6	33241675	rs10630652	TAATA	T	0.745709	-0.0682111	0.0168483	5.15e-05	-0.3429	0.0198708	1e-66	0.198924	0.0504687	8.1e-05	0.367011	20
cg19788186	21	39669558	KCNJ15;KCNJ15;KCNJ15	Height	21:39673299:C:T	21	39673299	rs1064273	C	T	0.709764	0.0181441	0.00221127	2.6e-13	0.4499	0.0171	1.48e-152	0.0403292	0.00514851	4.76e-15	1.71e-12	20
cg02148612	1	248018816	-	MCV	1:248016442:A:ATTGCT	1	248016442	rs10643646	ATTGCT	A	0.732464	-0.0155284	0.0043422	0.00084	-0.2981	0.026325	1e-29	0.0520912	0.0152754	0.00064928	0.0907978	20
cg25344795	16	68551729	-	Tatto	16:68594057:A:ACC	16	68594057	rs10644453	ACC	A	0.770237	-0.432481	0.11114	9.97e-05	0.3644	0.0214499	1e-64	-1.18683	0.312893	0.00014879	0.960593	20
cg05846730	8	27348475	EPHX2;EPHX2;EPHX2;EPHX2	Chronic_Pancreatitis	8:27379657:A:AAGG	8	27379657	rs10651934	AAGG	A	0.581536	0.100824	0.067651	0.136131	0.2779	0.0193599	1e-46	0.362806	0.244745	0.138238	0.0332688	20
cg06015599	6	151661961	AKAP12;AKAP12	Uterine_prolapse	6:151661917:C:CCTT	6	151661917	rs10661486	C	CCTT	0.565476	-0.318036	0.0764467	3.18e-05	0.5504	0.0220333	1e-137	-0.577827	0.140806	4.07e-05	0.533315	20
cg23876676	6	151661914	AKAP12;AKAP12	Uterine_prolapse	6:151661917:C:CCTT	6	151661917	rs10661486	C	CCTT	0.565476	-0.318036	0.0764467	3.18e-05	-0.9177	0.0146	0	0.346558	0.0834848	3.31e-05	0.0901283	20
cg24121503	6	151650834	AKAP12;AKAP12	Uterine_prolapse	6:151661917:C:CCTT	6	151661917	rs10661486	C	CCTT	0.565476	-0.318036	0.0764467	3.18e-05	0.1875	0.0191093	1e-22	-1.69619	0.44285	0.00012805	0.0737826	20
cg04535008	4	104641033	TACR3	Height	4:104664844:T:TATA	4	104664844	rs10672567	TATA	T	0.34273	0.0130281	0.00208147	1e-07	0.2265	0.0169503	1e-40	0.0575192	0.0101479	1.44e-08	0.824437	20
cg07060175	5	167689140	TENM2	Meniere	5:167654498:G:GAA	5	167654498	rs10674120	GAA	G	0.569928	0.158363	0.0426784	0.00020676	0.2279	0.0204942	1e-28	0.694878	0.197418	0.00043184	0.207933	10
cg11133623	1	21847674	ALPL;ALPL;ALPL	Urolithiasis	1:21842922:T:TAA	1	21842922	rs10679391	TAA	T	0.487135	-0.0806496	0.0151527	1.02e-07	0.1978	0.0188629	1e-25	-0.407733	0.085909	2.07e-06	0.136036	20
cg23177739	10	71087364	HK1;HK1;HK1;HK1;HK1	EsC	10:71120795:T:TCTC	10	71120795	rs10679551	TCTC	T	0.263868	0.163529	0.0412922	7.49e-05	-0.7373	0.0164	0	-0.221794	0.0562215	7.98e-05	0.460742	20
cg17967453	4	143947083	-	UA	4:144145779:T:TGAA	4	144145779	rs10689845	TGAA	T	0.789514	-0.0231997	0.00483169	5e-07	-0.4746	0.0265004	1e-71	0.0488826	0.0105401	3.52e-06	0.687604	20
cg09933355	16	27237998	NSMCE1	ATC_R03A	16:27251277:T:TGCCA	16	27251277	rs10693168	TGCCA	T	0.473174	0.078454	0.0191219	4.08e-05	0.4719	0.0154	3.29e-206	0.166251	0.0408826	4.77e-05	0.999957	20
cg10173186	3	12200427	TIMP4;SYN2;TIMP4;SYN2	sCr	3:12075005:C:CT	3	12075005	rs10708432	C	CT	0.743424	-0.0206356	0.00334402	5.5e-09	0.4848	0.0179	1.53e-161	-0.0425652	0.00707451	1.78e-09	0.220324	20
cg03508212	2	3623692	RPS7	GGT	2:3579760:T:C	2	3579760	rs1071625	C	T	0.247846	-0.0176894	0.00392118	2.3e-05	0.1557	0.0193974	1e-15	-0.113612	0.0288891	8.4e-05	0.318623	20
cg01283766	11	89655800	TRIM49D2	BAS	11:89656239:G:A	11	89656239	rs10734121	G	A	0.143207	0.0633719	0.00639219	2e-22	0.3295	0.0268061	1e-34	0.192327	0.0249231	1.19e-14	0.0335599	20
cg20521586	11	89656509	TRIM49D2	BAS	11:89656239:G:A	11	89656239	rs10734121	G	A	0.143207	0.0633719	0.00639219	2e-22	0.6517	0.0254407	1e-144	0.0972409	0.0105174	2.34e-20	0.046552	20
cg25859111	1	110284859	GSTM3;GSTM3	PLT	1:110281941:G:A	1	110281941	rs10735234	G	A	0.151545	-0.0209036	0.00429069	1.6e-05	-0.2486	0.0259583	1e-21	0.0840853	0.0193643	1.41e-05	0.133678	8
cg13728834	9	35846324	TMEM8B;TMEM8B;TMEM8B	T2D	9:35836259:T:C	9	35836259	rs10738949	C	T	0.813022	-0.0510622	0.0121213	2.52e-05	-0.8388	0.0182	0	0.0608753	0.014511	2.73e-05	0.460253	20
cg09397626	10	64314864	ZNF365;ZNF365	Meniere	10:64309726:C:G	10	64309726	rs10740083	G	C	0.240069	-0.153901	0.0416294	0.00021823	-0.264	0.0218101	1e-33	0.582958	0.164878	0.0004067	0.667968	20
cg11057378	10	81107060	PPIF	Height	10:81126380:T:C	10	81126380	rs10740497	C	T	0.632542	-0.0183175	0.00211075	2e-14	0.6299	0.0153	0	-0.02908	0.00342456	2.04e-17	0.221927	20
cg17073924	10	81106651	PPIF	Height	10:81126380:T:C	10	81126380	rs10740497	C	T	0.632542	-0.0183175	0.00211075	2e-14	-1.0275	0.0143	0	0.0178273	0.00206919	6.96e-18	0.142243	20
cg18306516	10	81103258	-	Height	10:81126380:T:C	10	81126380	rs10740497	C	T	0.632542	-0.0183175	0.00211075	2e-14	-0.5754	0.0155	1.21e-301	0.0318344	0.00376722	2.9e-17	0.140916	20
cg19939077	10	81108060	PPIF	Height	10:81126380:T:C	10	81126380	rs10740497	C	T	0.632542	-0.0183175	0.00211075	2e-14	-0.52	0.0158	1.51e-237	0.035226	0.00419788	4.8e-17	0.028331	20
cg02394317	11	13983989	SPON1	Cystitis	11:13984720:A:C	11	13984720	rs10741631	C	A	0.976527	-0.348502	0.0896207	0.00010081	0.8921	0.0578091	1e-53	-0.390654	0.103601	0.00016275	0.663577	6
cg08309747	11	13983705	SPON1	Cystitis	11:13984720:A:C	11	13984720	rs10741631	C	A	0.976527	-0.348502	0.0896207	0.00010081	1.9818	0.0495	0	-0.175851	0.0454347	0.00010865	0.101362	9
cg19946676	11	13986914	SPON1	Cystitis	11:13984720:A:C	11	13984720	rs10741631	C	A	0.976527	-0.348502	0.0896207	0.00010081	-0.8611	0.0580817	1e-49	0.404717	0.107597	0.00016896	0.746313	8
cg22805485	11	13983818	SPON1	Cystitis	11:13984720:A:C	11	13984720	rs10741631	C	A	0.976527	-0.348502	0.0896207	0.00010081	1.7428	0.0511	6.08e-255	-0.199967	0.0517565	0.00011173	0.103475	8
cg23386330	11	13977556	-	Cystitis	11:13984720:A:C	11	13984720	rs10741631	C	A	0.976527	-0.348502	0.0896207	0.00010081	0.5012	0.0551439	1e-19	-0.695335	0.19449	0.00035001	0.561744	6
cg24258347	11	13983851	SPON1	Cystitis	11:13984720:A:C	11	13984720	rs10741631	C	A	0.976527	-0.348502	0.0896207	0.00010081	1.0033	0.0541182	1e-76	-0.347356	0.0912698	0.00014134	0.375696	5
cg26255604	11	13983719	SPON1	Cystitis	11:13984720:A:C	11	13984720	rs10741631	C	A	0.976527	-0.348502	0.0896207	0.00010081	1.8681	0.0531	3.93e-271	-0.186554	0.0482664	0.00011105	0.144046	9
cg12781568	11	32452038	WT1;WT1;WT1;WT1	Uterine_prolapse	11:32452925:C:G	11	32452925	rs10742277	G	C	0.76361	-0.440769	0.0826998	9.83e-08	0.4244	0.018642	1e-114	-1.03857	0.200132	2.11e-07	0.100384	20
cg09187087	11	45203304	PRDM11;PRDM11;PRDM11;PRDM11;PRDM11;PRDM11	Ect_preg	11:45165440:T:C	11	45165440	rs10742743	C	T	0.453163	0.214426	0.0585074	0.0002474	0.4805	0.0181	2.78e-155	0.446255	0.122918	0.00028287	0.620231	20
cg14791029	11	45190374	PRDM11;PRDM11;PRDM11	Ect_preg	11:45165440:T:C	11	45165440	rs10742743	C	T	0.453163	0.214426	0.0585074	0.0002474	0.2956	0.0189734	1e-54	0.725391	0.20333	0.00036033	0.836182	20
cg17788708	11	45202971	PRDM11;PRDM11;PRDM11	Ect_preg	11:45165440:T:C	11	45165440	rs10742743	C	T	0.453163	0.214426	0.0585074	0.0002474	0.3444	0.02323	1e-49	0.622607	0.174996	0.00037392	0.946697	20
cg27610218	12	12655817	DUSP16	Height	12:12657705:A:G	12	12657705	rs10743989	G	A	0.549631	0.0104374	0.00200343	2.5e-07	0.5478	0.0177	2.61e-210	0.0190533	0.00370868	2.78e-07	0.00495351	20
cg18464713	12	57074623	PTGES3;PTGES3;PTGES3;PTGES3;PTGES3;PTGES3;PTGES3	PLT	12:57070840:G:A	12	57070840	rs10747769	G	A	0.385714	0.0190719	0.00350684	1.3e-07	0.577	0.02736	1e-98	0.0330536	0.00627655	1.39e-07	0.247616	20
cg14425908	1	25291991	RUNX3	EAS_CD	1:25296743:A:C	1	25296743	rs10751776	C	A	0.731226	-0.1545	0.0237	7.08e-11	0.179	0.018243	1e-22	-0.863128	0.158961	5.64e-08	0.607708	15
cg14425908	1	25291991	RUNX3	EAS_IBD	1:25296743:A:C	1	25296743	rs10751776	C	A	0.731226	-0.0891	0.0196	5.47e-06	0.179	0.018243	1e-22	-0.497765	0.120678	3.71e-05	0.937015	15
cg06233731	12	18890872	PLCZ1;CAPZA3;PLCZ1	Subarachnoid_Hemorrhage	12:18891079:T:C	12	18891079	rs1075421	C	T	0.301966	0.161551	0.0432553	0.00018785	0.1947	0.0175086	1e-28	0.829743	0.234359	0.00039941	0.0416632	20
cg15691367	9	33165571	B4GALT1-AS1;B4GALT1-AS1;B4GALT1	UA	9:33131651:G:A	9	33131651	rs10758192	G	A	0.399215	0.0186749	0.00351141	2.1e-07	0.6034	0.0176	1.35e-257	0.0309495	0.00588898	1.48e-07	0.289099	20
cg19243268	15	31555344	-	MCV	15:31556741:C:T	15	31556741	rs1076022	C	T	0.846568	-0.021112	0.00499173	3.6e-05	1.1517	0.0207	0	-0.0183312	0.00434673	2.47e-05	0	20
cg14071650	9	129379319	LMX1B	ATC_S01E	9:129383900:G:A	9	129383900	rs10760442	G	A	0.903305	0.111842	0.0264739	2.39e-05	-0.4979	0.0255271	1e-84	-0.224627	0.054404	3.65e-05	0.0324335	17
cg14071650	9	129379319	LMX1B	BrC	9:129383900:G:A	9	129383900	rs10760442	G	A	0.903305	-0.100711	0.02731	0.0002263	-0.4979	0.0255271	1e-84	0.202271	0.0558221	0.00029065	0.136956	17
cg14071650	9	129379319	LMX1B	Glaucoma	9:129383900:G:A	9	129383900	rs10760442	G	A	0.903305	0.129475	0.0230963	2.07e-08	-0.4979	0.0255271	1e-84	-0.260042	0.0482653	7.13e-08	0.0581831	17
cg09282828	9	129395335	LMX1B;LMX1B;LMX1B	BrC	9:129396434:G:A	9	129396434	rs10760444	G	A	0.594756	0.0793703	0.0196886	5.55e-05	0.3144	0.0196313	1e-57	0.25245	0.0645762	9.26e-05	0.00043965	20
cg00742744	10	71080997	HK1;HK1;HK1;HK1;HK1	EsC	10:71118585:T:C	10	71118585	rs10762285	C	T	0.262303	0.163424	0.0411961	7.28e-05	-0.4259	0.0213267	1e-88	-0.383714	0.0986172	9.99e-05	0.469918	20
cg08992189	10	71075007	HK1;HK1;HK1;HK1	EsC	10:71118585:T:C	10	71118585	rs10762285	C	T	0.262303	0.163424	0.0411961	7.28e-05	-0.6427	0.0202	3.79e-222	-0.254277	0.0645949	8.27e-05	0.70776	20
cg25092052	10	74014582	-	GD	10:74011987:G:A	10	74011987	rs10762501	G	A	0.138126	0.140722	0.0358888	8.82e-05	-0.4534	0.0280607	1e-58	-0.310371	0.0814522	0.00013871	0.187928	20
cg04320760	10	75533139	FUT11	Height	10:75486453:G:C	10	75486453	rs10762559	G	C	0.93001	-0.0171667	0.00375333	0.00026	0.7188	0.0297789	1e-128	-0.0238824	0.00531457	7e-06	0.115557	20
cg15838173	10	75533400	FUT11	Height	10:75524802:C:A	10	75524802	rs10762563	C	A	0.929868	-0.0176386	0.00374726	0.00014	1.0123	0.0286	2.03e-274	-0.0174243	0.00373432	3.07e-06	0.0481778	20
cg19442545	10	75533431	FUT11	Height	10:75524802:C:A	10	75524802	rs10762563	C	A	0.929868	-0.0176386	0.00374726	0.00014	1.1217	0.0281	0	-0.0157249	0.00336384	2.94e-06	0.0310719	20
cg23231163	10	75533350	FUT11	Height	10:75524802:C:A	10	75524802	rs10762563	C	A	0.929868	-0.0176386	0.00374726	0.00014	0.951	0.0288	4.08e-239	-0.0185474	0.00398017	3.16e-06	0.0964268	20
cg25834315	10	35125021	-	Chronic_Renal_Failure	10:35146084:G:C	10	35146084	rs10764011	G	C	0.129247	0.177622	0.0470575	0.00016029	0.4073	0.0286955	1e-45	0.436095	0.119551	0.00026451	0.0255852	20
cg20073451	11	1368589	-	SAP	11:1370603:C:T	11	1370603	rs10766202	C	T	0.903378	-0.0613549	0.0139521	1.09e-05	0.7909	0.0188	0	-0.077576	0.0177369	1.22e-05	0.852714	20
cg24536244	11	1372638	-	SAP	11:1370603:C:T	11	1370603	rs10766202	C	T	0.903378	-0.0613549	0.0139521	1.09e-05	-0.2495	0.0212874	1e-31	0.245911	0.0597268	3.83e-05	0.935425	20
cg06125671	11	34385288	-	CHC	11:34443178:A:G	11	34443178	rs10768073	G	A	0.542698	0.0766329	0.0175152	1.21e-05	-0.2506	0.018999	1e-39	-0.305798	0.0736379	3.29e-05	0.477124	20
cg10551804	3	50325094	C3orf45	EAS_SCZ	3:50329826:A:G	3	50329826	rs1076872	G	A	0.741176	0.107596	0.0171	2.9e-10	0.2031	0.0189784	1e-26	0.529769	0.0976698	5.83e-08	0.174065	20
cg15856454	3	50298001	-	EAS_SCZ	3:50329826:A:G	3	50329826	rs1076872	G	A	0.741176	0.107596	0.0171	2.9e-10	0.2946	0.0185617	1e-56	0.365227	0.0624399	4.94e-09	0.0770386	20
cg18518516	11	47826416	NUP160	BW	11:47865560:C:T	11	47865560	rs10769300	C	T	0.607249	0.0190162	0.00304232	2.5e-09	0.9971	0.0141	0	0.0190715	0.00306306	4.78e-10	0.526408	20
cg03808749	11	48102652	PTPRJ;PTPRJ	WBC	11:48097620:C:T	11	48097620	rs10769314	C	T	0.198424	-0.0235064	0.00449118	7.1e-08	-1.2168	0.0176	0	0.0193182	0.00370154	1.8e-07	0.125618	20
cg16549335	11	48011604	PTPRJ;PTPRJ	WBC	11:48110367:T:C	11	48110367	rs10769315	C	T	0.862721	0.0220523	0.00478509	1.5e-06	-0.1959	0.0274735	1e-12	-0.112569	0.0290838	0.00010861	0.642862	20
cg23045115	11	7961123	OR10A3	Febrile_Seizure	11:7958128:G:C	11	7958128	rs10769855	G	C	0.487768	-0.251235	0.0596079	2.5e-05	-0.5881	0.0174	2.05e-250	0.427197	0.102142	2.88e-05	0.978797	20
cg04403371	12	29025957	-	PLT	12:29437217:T:C	12	29437217	rs10771511	C	T	0.500246	-0.0320108	0.00333294	3.9e-19	0.6464	0.0167	0	-0.0495217	0.00531252	1.14e-20	0.00335277	20
cg12954927	12	29473834	FAR2;FAR2;FAR2	PLT	12:29437217:T:C	12	29437217	rs10771511	C	T	0.500246	-0.0320108	0.00333294	3.9e-19	-0.1703	0.018737	1e-19	0.187967	0.0284732	4.07e-11	0.10323	20
cg13679842	12	29090040	-	PLT	12:29437217:T:C	12	29437217	rs10771511	C	T	0.500246	-0.0320108	0.00333294	3.9e-19	0.2097	0.0158982	1e-39	-0.15265	0.0196609	8.22e-15	0.142217	20
cg27205798	12	29673877	TMTC1	PLT	12:29437217:T:C	12	29437217	rs10771511	C	T	0.500246	-0.0320108	0.00333294	3.9e-19	0.1203	0.0161674	1e-13	-0.266091	0.0452372	4.05e-09	0.472314	20
cg18951125	12	9720090	-	Subarachnoid_Hemorrhage	12:9735686:C:T	12	9735686	rs10771901	C	T	0.453082	0.165471	0.0418759	7.77e-05	-0.8291	0.0251	2.83e-239	-0.199579	0.0508678	8.73e-05	0.99998	20
cg11016707	12	15703954	PTPRO;PTPRO;PTPRO;PTPRO;PTPRO;PTPRO	EAS_SCZ	12:15698812:G:T	12	15698812	rs10772860	G	T	0.743217	-0.0740958	0.0192	0.0001166	-0.5504	0.0203	6.86e-162	0.134622	0.0352353	0.0001331	0.114821	20
cg26028489	12	16674085	-	EOS	12:16674062:A:G	12	16674062	rs10772943	G	A	0.414251	0.0187761	0.00445728	3.9e-05	0.4404	0.0156	2.45e-175	0.0426342	0.010233	3.1e-05	0.0833443	20
cg07449105	6	31620059	BAT3;BAT3;BAT3;BAT3;BAT3	PsV	6:31610384:C:T	6	31610384	rs1077394	C	T	0.310937	-0.492877	0.100702	9.86e-07	-0.192	0.0191204	1e-23	2.56707	0.583474	1.08e-05	0.0704412	20
cg01703896	15	40616964	-	Cataract	15:40619743:T:G	15	40619743	rs1077476	G	T	0.618861	-0.035701	0.00912261	9.1e-05	-0.4662	0.0311226	1e-50	0.0765788	0.0202248	0.00015286	0.0104281	20
cg04891836	19	6670390	TNFSF14;TNFSF14;TNFSF14;TNFSF14	GD	19:6668972:C:T	19	6668972	rs1077667	C	T	0.741371	0.139067	0.028462	1.03e-06	1.0557	0.0138	0	0.13173	0.0270152	1.08e-06	0.210366	20
cg04891836	19	6670390	TNFSF14;TNFSF14;TNFSF14;TNFSF14	LYM	19:6668972:C:T	19	6668972	rs1077667	C	T	0.741371	0.0213722	0.00452912	4.6e-06	1.0557	0.0138	0	0.0202446	0.00429831	2.48e-06	0.107089	20
cg04891836	19	6670390	TNFSF14;TNFSF14;TNFSF14;TNFSF14	MON	19:6668972:C:T	19	6668972	rs1077667	C	T	0.741371	0.0263948	0.00450171	2.9e-09	1.0557	0.0138	0	0.0250022	0.0042767	5.03e-09	0.29341	20
cg10362335	19	6670109	TNFSF14;TNFSF14	GD	19:6668972:C:T	19	6668972	rs1077667	C	T	0.741371	0.139067	0.028462	1.03e-06	0.7044	0.0304065	1e-118	0.197427	0.041295	1.75e-06	0.135853	20
cg10362335	19	6670109	TNFSF14;TNFSF14	LYM	19:6668972:C:T	19	6668972	rs1077667	C	T	0.741371	0.0213722	0.00452912	4.6e-06	0.7044	0.0304065	1e-118	0.030341	0.00656179	3.77e-06	0.177301	20
cg10362335	19	6670109	TNFSF14;TNFSF14	MON	19:6668972:C:T	19	6668972	rs1077667	C	T	0.741371	0.0263948	0.00450171	2.9e-09	0.7044	0.0304065	1e-118	0.0374713	0.00659236	1.32e-08	0.441741	20
cg18405169	19	6670847	TNFSF14;TNFSF14	GD	19:6668972:C:T	19	6668972	rs1077667	C	T	0.741371	0.139067	0.028462	1.03e-06	0.5924	0.0204	2.11e-185	0.234753	0.0487206	1.45e-06	0.169204	20
cg18405169	19	6670847	TNFSF14;TNFSF14	LYM	19:6668972:C:T	19	6668972	rs1077667	C	T	0.741371	0.0213722	0.00452912	4.6e-06	0.5924	0.0204	2.11e-185	0.0360773	0.00774566	3.2e-06	0.0234484	20
cg18405169	19	6670847	TNFSF14;TNFSF14	MON	19:6668972:C:T	19	6668972	rs1077667	C	T	0.741371	0.0263948	0.00450171	2.9e-09	0.5924	0.0204	2.11e-185	0.0445557	0.00775246	9.07e-09	0.0834006	20
cg23071186	19	6669849	TNFSF14;TNFSF14	GD	19:6668972:C:T	19	6668972	rs1077667	C	T	0.741371	0.139067	0.028462	1.03e-06	1.2762	0.0109	0	0.10897	0.0223215	1.05e-06	0.193491	20
cg23071186	19	6669849	TNFSF14;TNFSF14	LYM	19:6668972:C:T	19	6668972	rs1077667	C	T	0.741371	0.0213722	0.00452912	4.6e-06	1.2762	0.0109	0	0.0167467	0.00355179	2.42e-06	0.0825233	20
cg23071186	19	6669849	TNFSF14;TNFSF14	MON	19:6668972:C:T	19	6668972	rs1077667	C	T	0.741371	0.0263948	0.00450171	2.9e-09	1.2762	0.0109	0	0.0206823	0.00353185	4.74e-09	0.216099	20
cg09539951	12	89784215	-	EAS_SCZ	12:89779344:A:G	12	89779344	rs10777159	G	A	0.408485	-0.0670977	0.0174	0.0001213	-0.1512	0.0195368	1e-14	0.443768	0.128573	0.00055753	0.461826	16
cg15390785	2	113967606	-	UA	2:113973801:T:C	2	113973801	rs1077855	C	T	0.938851	-0.0330531	0.00773772	5.8e-05	-1.2888	0.0353	7.72e-292	0.0256464	0.00604477	2.21e-05	0.0388429	20
cg13662417	12	108709984	CMKLR1;CMKLR1;CMKLR1;CMKLR1	GGT	12:108711079:T:C	12	108711079	rs10778621	C	T	0.764482	-0.0192692	0.00422082	1e-06	-1.0534	0.0171	0	0.0182924	0.00401784	5.29e-06	0.628145	20
cg22480875	12	77417567	E2F7	BMI	12:77422730:C:A	12	77422730	rs10779151	C	A	0.699408	-0.014673	0.00341883	0.0001	-1.2523	0.0095	0	0.0117168	0.00273149	1.79e-05	0.743815	20
cg22480875	12	77417567	E2F7	BW	12:77422730:C:A	12	77422730	rs10779151	C	A	0.699408	-0.0177642	0.00290812	1.1e-08	-1.2523	0.0095	0	0.0141853	0.00232472	1.05e-09	0.359839	20
cg02169538	9	91604734	C9orf47;C9orf47	PLT	9:91468979:T:A	9	91468979	rs10780206	T	A	0.278733	0.0193527	0.00343743	1.1e-08	-0.3645	0.0206504	1e-69	-0.0530938	0.00989863	8.15e-08	0.0416367	20
cg01086406	9	91538468	-	PLT	9:91471734:G:A	9	91471734	rs10780208	G	A	0.278323	0.0193631	0.0034381	1e-08	0.5408	0.0199	1.25e-162	0.0358046	0.00649252	3.49e-08	0.225961	20
cg20511807	14	95982758	-	ATC_R03A	14:95985950:C:T	14	95985950	rs10782485	C	T	0.858128	0.113961	0.0304802	0.00018486	1.176	0.0208	0	0.0969059	0.0259752	0.00019094	0.933199	20
cg20151811	12	53426096	EIF4B;EIF4B	BW	12:53422526:G:C	12	53422526	rs10783556	G	C	0.165005	0.0179904	0.00372574	1.3e-06	0.8862	0.0274	1.74e-229	0.0203006	0.00425077	1.79e-06	0.461132	20
cg00492979	10	105428385	SH3PXD2A	AST	10:105610326:G:A	10	105610326	rs10786772	G	A	0.33234	-0.016976	0.00359903	5.6e-06	-0.5144	0.0163	1.38e-218	0.0330016	0.00707428	3.09e-06	0.0995971	20
cg00492979	10	105428385	SH3PXD2A	IS	10:105610326:G:A	10	105610326	rs10786772	G	A	0.33234	0.0575723	0.0110785	2.03e-07	-0.5144	0.0163	1.38e-218	-0.111921	0.0218269	2.93e-07	0.509901	20
cg06994898	10	105512519	SH3PXD2A;SH3PXD2A-AS1	AST	10:105610326:G:A	10	105610326	rs10786772	G	A	0.33234	-0.016976	0.00359903	5.6e-06	-0.4085	0.0193701	1e-98	0.0415569	0.00902803	4.16e-06	0.071116	20
cg06994898	10	105512519	SH3PXD2A;SH3PXD2A-AS1	IS	10:105610326:G:A	10	105610326	rs10786772	G	A	0.33234	0.0575723	0.0110785	2.03e-07	-0.4085	0.0193701	1e-98	-0.140936	0.0279313	4.52e-07	0.491957	20
cg09210519	10	105452352	SH3PXD2A	AST	10:105610326:G:A	10	105610326	rs10786772	G	A	0.33234	-0.016976	0.00359903	5.6e-06	-0.3231	0.0169802	1e-80	0.052541	0.0114762	4.69e-06	0.0571827	20
cg14035185	10	105616094	SH3PXD2A	AST	10:105610326:G:A	10	105610326	rs10786772	G	A	0.33234	-0.016976	0.00359903	5.6e-06	1.1461	0.0129	0	-0.014812	0.00314466	2.47e-06	0.104033	20
cg14035185	10	105616094	SH3PXD2A	IS	10:105610326:G:A	10	105610326	rs10786772	G	A	0.33234	0.0575723	0.0110785	2.03e-07	1.1461	0.0129	0	0.0502332	0.00968282	2.13e-07	0.787514	20
cg14467781	10	105613129	SH3PXD2A	AST	10:105610326:G:A	10	105610326	rs10786772	G	A	0.33234	-0.016976	0.00359903	5.6e-06	0.4207	0.0193576	1e-104	-0.0403518	0.00875403	4.04e-06	0.183057	20
cg14467781	10	105613129	SH3PXD2A	IS	10:105610326:G:A	10	105610326	rs10786772	G	A	0.33234	0.0575723	0.0110785	2.03e-07	0.4207	0.0193576	1e-104	0.136849	0.027076	4.32e-07	0.132467	20
cg17683908	10	105614429	SH3PXD2A	AST	10:105610326:G:A	10	105610326	rs10786772	G	A	0.33234	-0.016976	0.00359903	5.6e-06	0.5926	0.016	2.85e-300	-0.0286466	0.00612234	2.88e-06	0.174486	20
cg17683908	10	105614429	SH3PXD2A	IS	10:105610326:G:A	10	105610326	rs10786772	G	A	0.33234	0.0575723	0.0110785	2.03e-07	0.5926	0.016	2.85e-300	0.097152	0.0188779	2.66e-07	0.588238	20
cg18735015	10	105428506	SH3PXD2A	AST	10:105610326:G:A	10	105610326	rs10786772	G	A	0.33234	-0.016976	0.00359903	5.6e-06	-0.541	0.0162	1.62e-244	0.0313789	0.00671858	3.01e-06	0.0981632	20
cg18735015	10	105428506	SH3PXD2A	IS	10:105610326:G:A	10	105610326	rs10786772	G	A	0.33234	0.0575723	0.0110785	2.03e-07	-0.541	0.0162	1.62e-244	-0.106418	0.0207244	2.82e-07	0.558367	20
cg19726408	10	105428651	SH3PXD2A	AST	10:105610326:G:A	10	105610326	rs10786772	G	A	0.33234	-0.016976	0.00359903	5.6e-06	-0.5145	0.0163	1.14e-218	0.0329951	0.00707287	3.09e-06	0.0942242	20
cg19726408	10	105428651	SH3PXD2A	IS	10:105610326:G:A	10	105610326	rs10786772	G	A	0.33234	0.0575723	0.0110785	2.03e-07	-0.5145	0.0163	1.14e-218	-0.111899	0.0218225	2.93e-07	0.443487	20
cg23786152	10	105610562	SH3PXD2A	AST	10:105610326:G:A	10	105610326	rs10786772	G	A	0.33234	-0.016976	0.00359903	5.6e-06	0.8171	0.0146	0	-0.0207759	0.00442025	2.6e-06	0.0537453	20
cg23786152	10	105610562	SH3PXD2A	IS	10:105610326:G:A	10	105610326	rs10786772	G	A	0.33234	0.0575723	0.0110785	2.03e-07	0.8171	0.0146	0	0.0704593	0.0136167	2.29e-07	0.819743	20
cg04130356	16	810643	MSLN;MSLN	MCH	16:854689:G:C	16	854689	rs1078903	G	C	0.66822	0.0132953	0.00406073	0.0012	-0.2271	0.0167813	1e-41	-0.0585438	0.0183967	0.00146108	0.169177	7
cg04130356	16	810643	MSLN;MSLN	MCV	16:854689:G:C	16	854689	rs1078903	G	C	0.66822	0.01437	0.00402217	0.00083	-0.2271	0.0167813	1e-41	-0.0632761	0.0183178	0.00055163	0.133929	7
cg12655087	16	839164	RPUSD1;CHTF18	MCV	16:854689:G:C	16	854689	rs1078903	G	C	0.66822	0.01437	0.00402217	0.00083	0.3928	0.0238939	1e-60	0.0365835	0.0104788	0.00048085	0.215256	7
cg26775123	16	819440	MIR662;MSLNL	EsC	16:854689:G:C	16	854689	rs1078903	G	C	0.66822	-0.0824671	0.0433126	0.0569105	0.5645	0.0302479	1e-77	-0.146089	0.0771257	0.0582031	0.997214	8
cg27145620	11	111169383	COLCA1;COLCA1;COLCA1;COLCA1;COLCA1;COLCA1;COLCA2;COLCA2;COLCA2	CRC	11:111172403:T:C	11	111172403	rs10789823	C	T	0.545187	-0.072167	0.0176049	4.14e-05	0.2913	0.0188766	1e-53	-0.247741	0.0625315	7.44e-05	0.10817	20
cg02234983	11	131533548	C11orf39;NTM	Achilles_tendon_rupture	11:131519897:C:A	11	131519897	rs10791160	C	A	0.219641	-0.382078	0.100126	0.00013565	0.4846	0.0222979	1e-104	-0.788439	0.209777	0.00017096	0.744995	20
cg04291014	11	131506437	NTM	Achilles_tendon_rupture	11:131519897:C:A	11	131519897	rs10791160	C	A	0.219641	-0.382078	0.100126	0.00013565	0.2164	0.0202212	1e-26	-1.76561	0.491226	0.00032527	0.336389	20
cg10888278	11	131530749	NTM	Achilles_tendon_rupture	11:131519897:C:A	11	131519897	rs10791160	C	A	0.219641	-0.382078	0.100126	0.00013565	0.4228	0.0225072	1e-78	-0.903684	0.241654	0.00018433	0.954223	20
cg21877907	11	131506338	NTM	Achilles_tendon_rupture	11:131519897:C:A	11	131519897	rs10791160	C	A	0.219641	-0.382078	0.100126	0.00013565	0.3674	0.0195581	1e-78	-1.03995	0.278093	0.00018433	0.624317	20
cg23759189	11	131410868	NTM	Achilles_tendon_rupture	11:131519897:C:A	11	131519897	rs10791160	C	A	0.219641	-0.382078	0.100126	0.00013565	-0.2437	0.0198259	1e-34	1.56782	0.430202	0.00026803	0.459967	20
cg25943276	11	131533284	NTM	Achilles_tendon_rupture	11:131519897:C:A	11	131519897	rs10791160	C	A	0.219641	-0.382078	0.100126	0.00013565	0.3245	0.0197392	1e-60	-1.17744	0.316759	0.0002015	0.543925	20
cg04772025	11	68637568	-	OvC	11:68637737:G:C	11	68637737	rs10792001	G	C	0.808881	-0.23635	0.0557279	2.22e-05	-1.0338	0.0162	0	0.228622	0.0540248	2.32e-05	0.338697	20
cg19194920	11	72784667	FCHSD2	BtC	11:72760165:T:C	11	72760165	rs10793056	C	T	0.603175	-0.285639	0.0710739	5.85e-05	-0.8758	0.0156	0	0.326146	0.0813607	6.11e-05	0.99891	20
cg00643123	10	43723859	RASGEF1A	BMI	10:43703874:G:A	10	43703874	rs10793422	G	A	0.550968	-0.0154189	0.00318725	2.4e-06	0.1856	0.0163902	1e-29	-0.083076	0.0186741	8.64e-06	0.40922	20
cg01157420	10	124692975	C10orf88	MCHC	10:124686656:T:C	10	124686656	rs10794579	C	T	0.513494	-0.0176961	0.00362672	1.6e-06	0.4751	0.0179	3.19e-155	-0.0372471	0.00776151	1.6e-06	0.389276	20
cg12141724	17	2775940	RAP1GAP2;RAP1GAP2	Cardiac_Valvular_Disease	17:2771887:G:C	17	2771887	rs1079531	G	C	0.105427	0.228035	0.0572241	6.75e-05	0.2674	0.0302656	1e-18	0.852787	0.234762	0.00028063	0.117371	7
cg24439978	11	69650989	-	Hearing_Loss	11:69653341:G:C	11	69653341	rs10796858	G	C	0.578621	0.0974372	0.0251258	0.00010533	0.3248	0.0188219	1e-66	0.299991	0.0792869	0.00015457	0.805576	20
cg08975357	1	3799950	DFFB;DFFB;DFFB	PLT	1:3818871:G:A	1	3818871	rs10797356	G	A	0.750368	-0.0148646	0.00345142	2.2e-05	-0.3272	0.0210017	1e-54	0.0454297	0.010944	3.31e-05	0.947728	20
cg13151100	1	188126053	-	Dilated_Cardiomyopathy	1:188128489:G:A	1	188128489	rs10798175	G	A	0.81894	0.31789	0.0801827	7.35e-05	0.5308	0.0239618	1e-108	0.598888	0.15346	9.52e-05	0.111149	20
cg21407117	1	228548708	OBSCN;OBSCN	Depression	1:228546472:A:G	1	228546472	rs10799474	G	A	0.451478	-0.185984	0.0503932	0.00022367	-0.1359	0.0163641	1e-16	1.36854	0.405778	0.00074456	0.420002	20
cg15027815	1	202131184	PTPN7	Chronic_Renal_Failure	1:202133835:G:A	1	202133835	rs10800819	G	A	0.845669	0.144291	0.0360776	6.35e-05	-1.145	0.0168	0	-0.126019	0.031563	6.54e-05	0.432138	20
cg03132634	1	202127846	PTPN7;PTPN7;PTPN7;PTPN7;PTPN7	Chronic_Renal_Failure	1:202146014:C:T	1	202146014	rs10800821	C	T	0.837432	0.120043	0.0354046	0.00069736	-0.2724	0.0259771	1e-25	-0.440688	0.136598	0.00125463	0.974343	12
cg05567236	1	243420065	SDCCAG8;CEP170;CEP170;CEP170	sCr	1:243421404:A:G	1	243421404	rs10803130	G	A	0.726975	-0.0147989	0.0034373	3.2e-05	-0.6968	0.0192	2.19e-288	0.0212384	0.00496757	1.91e-05	0.123429	20
cg18121657	2	202718610	CDK15	BtC	2:202716739:G:T	2	202716739	rs10804124	G	T	0.265108	0.346617	0.0898895	0.00011524	-0.4059	0.0189553	1e-101	-0.853948	0.225019	0.00014764	0.179038	20
cg02056245	2	241923355	-	PrC	2:241914341:A:G	2	241914341	rs10804401	G	A	0.933498	0.128679	0.0345163	0.00019295	0.3591	0.0311614	1e-30	0.358339	0.101024	0.00038952	0.155932	13
cg03608577	6	29342679	OR12D3	Uterine_prolapse	6:29340585:G:C	6	29340585	rs10807053	G	C	0.657585	0.268949	0.0722547	0.00019747	0.2457	0.0188776	1e-38	1.09462	0.305867	0.00034523	0.0600654	20
cg22674202	7	37531818	-	ATC_S01E	7:37531716:A:G	7	37531716	rs10807891	G	A	0.300098	0.0765173	0.0194814	8.58e-05	-0.1541	0.0185556	1e-16	-0.496543	0.139846	0.0003843	0.958577	20
cg09522456	19	5794209	-	EAS_CD	19:5786815:G:A	19	5786815	rs10811	G	A	0.689076	-0.106	0.0272	9.74e-05	-0.5562	0.0166	3.94e-246	0.190579	0.0492329	0.00010841	0.388185	20
cg13563329	9	4147226	GLIS3;GLIS3	sCr	9:4132345:C:T	9	4132345	rs10814851	C	T	0.362376	0.0159565	0.00299099	3.1e-08	-0.2045	0.0195019	1e-25	-0.0780269	0.0164099	1.99e-06	0.038399	20
cg14728609	9	114933506	MIR3134;SUSD1;SUSD1;SUSD1	MCHC	9:114933834:G:A	9	114933834	rs10817276	G	A	0.659637	-0.0164193	0.00369584	1e-05	-0.6061	0.0182	3.59e-243	0.0270901	0.00615176	1.06e-05	0.978052	20
cg14728609	9	114933506	MIR3134;SUSD1;SUSD1;SUSD1	MCV	9:114933834:G:A	9	114933834	rs10817276	G	A	0.659637	0.0164761	0.00367922	5.6e-05	-0.6061	0.0182	3.59e-243	-0.0271838	0.00612495	9.07e-06	0.45614	20
cg16191174	9	126692580	DENND1A;DENND1A	EAS_SCZ	9:126695770:G:A	9	126695770	rs10818894	G	A	0.88052	-0.0972991	0.0252	0.0001153	-0.3062	0.0252964	1e-33	0.317763	0.0863846	0.00023464	0.578249	20
cg13122721	10	69597481	DNAJC12;DNAJC12	NEU	10:69653204:C:T	10	69653204	rs10823104	C	T	0.724163	0.0207291	0.00490477	7.7e-05	-0.59	0.0198	4.15e-195	-0.0351341	0.00839637	2.86e-05	4.59e-06	20
cg00634698	10	71123842	HK1;HK1;HK1;HK1;HK1	EsC	10:71117462:G:T	10	71117462	rs10823353	G	T	0.773343	-0.17199	0.0417806	3.85e-05	0.2931	0.0189932	1e-53	-0.586796	0.147532	6.97e-05	0.502425	20
cg09517126	10	71087307	HK1;HK1;HK1;HK1;HK1	EsC	10:71117462:G:T	10	71117462	rs10823353	G	T	0.773343	-0.17199	0.0417806	3.85e-05	0.3092	0.022848	1e-41	-0.556241	0.141238	8.21e-05	0.178189	20
cg19032408	10	71097735	HK1;HK1;HK1;HK1;HK1	EsC	10:71117462:G:T	10	71117462	rs10823353	G	T	0.773343	-0.17199	0.0417806	3.85e-05	0.3736	0.0225355	1e-61	-0.460358	0.115229	6.46e-05	0.319208	20
cg20372666	10	71149910	HK1;HK1;HK1;HK1;HK1	EsC	10:71117462:G:T	10	71117462	rs10823353	G	T	0.773343	-0.17199	0.0417806	3.85e-05	0.4819	0.0184287	1e-150	-0.356899	0.0877675	4.77e-05	0.635292	20
cg22812840	10	71097654	HK1;HK1;HK1;HK1;HK1	EsC	10:71117462:G:T	10	71117462	rs10823353	G	T	0.773343	-0.17199	0.0417806	3.85e-05	0.4214	0.0224327	1e-78	-0.408139	0.1015	5.79e-05	0.431004	20
cg24699895	10	71094286	HK1;HK1;HK1;HK1;HK1	EsC	10:71117462:G:T	10	71117462	rs10823353	G	T	0.773343	-0.17199	0.0417806	3.85e-05	0.5592	0.0182	2.62e-207	-0.307564	0.0753826	4.5e-05	0.564005	20
cg12886731	10	71074462	HK1;HK1;HK1;HK1	EsC	10:71120168:T:C	10	71120168	rs10823354	C	T	0.262629	0.161443	0.041402	9.64e-05	-0.3359	0.0179987	1e-77	-0.480627	0.125919	0.00013511	0.907344	20
cg09646713	11	2280392	-	Pollinosis	11:2280165:C:A	11	2280165	rs10831659	C	A	0.585781	-0.0559029	0.0120675	3.61e-06	-0.4331	0.0183075	1e-123	0.129076	0.0283922	5.46e-06	0.619757	20
cg23240927	11	1320497	TOLLIP	Pleurisy	11:1340439:C:A	11	1340439	rs10831708	C	A	0.988398	0.309562	0.0829127	0.00018878	-0.3035	0.0353979	1e-17	-1.01997	0.297966	0.00061909	0.997699	4
cg18222865	11	14664689	PDE3B;PSMA1	ATC_R03BA	11:14756219:T:A	11	14756219	rs10832296	T	A	0.854605	-0.0810774	0.0207272	9.17e-05	-0.3071	0.0246138	1e-35	0.26401	0.0707325	0.00018958	0.87211	20
cg00457155	11	18656868	SPTY2D1	Height	11:18645668:T:C	11	18645668	rs10832956	C	T	0.512997	-0.0117553	0.00201161	4.4e-07	0.3689	0.0155937	1e-123	-0.0318658	0.0056169	1.4e-08	0.247491	20
cg00457155	11	18656868	SPTY2D1	TC	11:18645668:T:C	11	18645668	rs10832956	C	T	0.512997	0.0150363	0.00355798	2e-05	0.3689	0.0155937	1e-123	0.0407598	0.00979752	3.18e-05	0.476453	20
cg03010653	2	147891408	-	Insomnia	2:147918261:G:A	2	147918261	rs1083455	G	A	0.715903	-0.355446	0.0908592	9.15e-05	0.4289	0.020884	1e-93	-0.82874	0.215651	0.00012156	0.0382767	20
cg16687717	11	3948598	STIM1;STIM1;STIM1	Urolithiasis	11:3971547:A:G	11	3971547	rs10835359	G	A	0.280973	-0.0605287	0.0157892	0.00012631	-0.9649	0.0163	0	0.0627305	0.0163979	0.00013049	0.702443	20
cg03791164	11	35293872	SLC1A2;SLC1A2;SLC1A2	GD	11:35300122:T:C	11	35300122	rs10836362	C	T	0.441769	0.11044	0.0285649	0.00011051	0.3409	0.0187682	1e-73	0.323965	0.08567	0.00015586	0.153237	20
cg26099549	11	43911915	ALKBH3	Dilated_Cardiomyopathy	11:43957825:G:A	11	43957825	rs10838207	G	A	0.592685	0.277928	0.0733492	0.00015119	0.5412	0.0179	8.31e-201	0.51354	0.136591	0.00017012	0.567318	20
cg27202475	11	43955465	-	Dilated_Cardiomyopathy	11:43957825:G:A	11	43957825	rs10838207	G	A	0.592685	0.277928	0.0733492	0.00015119	-0.4908	0.0156	2.92e-217	-0.566275	0.150528	0.00016862	0.319755	20
cg07332023	11	47433972	SLC39A13;SLC39A13	BW	11:47447346:C:T	11	47447346	rs10838709	C	T	0.625307	0.0194689	0.00308494	2.4e-09	-0.4146	0.018894	1e-106	-0.0469583	0.00774238	1.32e-09	0.0029794	20
cg07332023	11	47433972	SLC39A13;SLC39A13	sCr	11:47447346:C:T	11	47447346	rs10838709	C	T	0.625307	-0.0177197	0.00324239	4e-08	-0.4146	0.018894	1e-106	0.0427393	0.00805941	1.14e-07	0.0213645	20
cg15024177	11	47789056	FNBP4	sCr	11:47607135:C:T	11	47607135	rs10838731	C	T	0.648588	-0.0178575	0.00326385	3.4e-08	-0.5475	0.0312492	1e-68	0.0326164	0.00624528	1.76e-07	0.383415	20
cg16516316	11	47619408	-	EAS_CD	11:47663049:A:G	11	47663049	rs10838738	G	A	0.304071	0.0958	0.0238	5.69e-05	-0.2947	0.0174867	1e-63	-0.325076	0.0830317	9.04e-05	0.892863	20
cg00526281	11	48101308	PTPRJ;PTPRJ	WBC	11:48091303:T:G	11	48091303	rs10838798	G	T	0.801235	0.0234617	0.00449009	7.5e-08	0.606	0.0226	2.21e-158	0.0387157	0.00754876	2.92e-07	0.0392118	20
cg02269161	11	7273154	SYT9	Ped_asthma	11:6957938:C:T	11	6957938	rs10839661	C	T	0.438175	0.233365	0.061354	0.00014262	-0.1849	0.0166273	1e-28	-1.26212	0.350696	0.00031958	0.687116	20
cg22723056	11	7273378	SYT9;SYT9	Ped_asthma	11:6957938:C:T	11	6957938	rs10839661	C	T	0.438175	0.233365	0.061354	0.00014262	-0.1997	0.016498	1e-33	-1.16858	0.322042	0.0002849	0.649416	20
cg17958423	11	6947583	ZNF215	Ped_asthma	11:6962971:C:T	11	6962971	rs10839663	C	T	0.587003	-0.230643	0.0614378	0.00017397	0.3412	0.0301311	1e-29	-0.675976	0.189701	0.00036612	0.330218	20
cg18560328	11	7273148	SYT9	Ped_asthma	11:6962971:C:T	11	6962971	rs10839663	C	T	0.587003	-0.230643	0.0614378	0.00017397	0.1834	0.0164924	1e-28	-1.25759	0.353568	0.0003753	0.7609	20
cg16622342	11	10043290	SBF2	Cardiomegaly	11:10056913:C:T	11	10056913	rs10840345	C	T	0.816028	-0.252875	0.0585986	1.59e-05	-1.3118	0.0173	0	0.192769	0.0447427	1.64e-05	0.272789	20
cg09864961	11	2183434	INS;INS-IGF2;INS-IGF2	ATC_A10	11:2195837:A:G	11	2195837	rs10840495	G	A	0.924227	-0.103078	0.0182559	1.64e-08	0.2801	0.0348953	1e-15	-0.368004	0.0796861	3.87e-06	0.104704	20
cg09864961	11	2183434	INS;INS-IGF2;INS-IGF2	T2D	11:2195837:A:G	11	2195837	rs10840495	G	A	0.924227	-0.135916	0.0170394	1.5e-15	0.2801	0.0348953	1e-15	-0.48524	0.0857622	1.53e-08	0.16548	20
cg25958499	11	11042546	-	Ileus	11:11037183:C:T	11	11037183	rs10840529	C	T	0.65694	0.158759	0.036931	1.72e-05	0.5518	0.0188	2.32e-189	0.28771	0.0676423	2.11e-05	0.104757	20
cg11832409	12	28176851	-	BrC	12:28177181:T:G	12	28177181	rs10843068	G	T	0.218949	-0.12606	0.0265086	1.98e-06	-0.1876	0.0242401	1e-14	0.67196	0.165847	5.09e-05	0.519109	20
cg24848658	12	28317824	-	Compression_Fracture	12:28307717:C:T	12	28307717	rs10843115	C	T	0.442279	-0.107734	0.027468	8.78e-05	0.2075	0.0190142	1e-27	-0.5192	0.140666	0.00022336	0.0081747	20
cg13895530	12	10768457	-	ATC_B01A	12:10768343:G:A	12	10768343	rs10845184	G	A	0.198756	-0.0450061	0.00884899	3.66e-07	-0.3246	0.0234076	1e-43	0.138651	0.0290369	1.8e-06	0.541557	20
cg18811423	2	55921094	PNPT1	Glaucoma	2:55929430:C:T	2	55929430	rs1084525	C	T	0.904975	0.106005	0.0242785	1.26e-05	-0.3367	0.0273918	1e-34	-0.314835	0.0765211	3.88e-05	0.0659249	20
cg20065216	12	12625652	-	Height	12:12660613:C:T	12	12660613	rs10845564	C	T	0.586818	-0.0104437	0.00206346	9.8e-07	0.5913	0.0222	2.66e-156	-0.0176623	0.00355215	6.62e-07	0.197148	20
cg21864706	12	13257712	GSG1;GSG1	TP	12:13270924:T:C	12	13270924	rs10845705	C	T	0.598526	-0.0141653	0.00374419	0.00014	-0.1191	0.0167029	1e-12	0.118936	0.0355883	0.00083176	0.0909675	20
cg20183756	12	131649195	LOC116437	Ovarian_Cyst	12:131655619:A:G	12	131655619	rs10848301	G	A	0.114578	0.180179	0.0476547	0.00015625	0.7116	0.0829956	1e-17	0.253202	0.0731907	0.00054121	0.0123436	13
cg20598218	12	886718	WNK1;WNK1;WNK1;WNK1	EAS_CD	12:723981:A:G	12	723981	rs10849345	G	A	0.484475	-0.0956	0.027	0.00039901	0.1746	0.0192101	1e-19	-0.547537	0.165959	0.0009695	0.854665	20
cg07741840	12	121893769	KDM2B;KDM2B	Head_Injury	12:121897098:C:T	12	121897098	rs10849889	C	T	0.559783	0.115676	0.030294	0.0001343	1.2134	0.016	0	0.0953318	0.0249978	0.00013695	0.522412	20
cg07688618	16	68318252	SLC7A6;SLC7A6	UA	16:68317061:T:C	16	68317061	rs10852440	C	T	0.813576	0.0236616	0.00442602	2.9e-08	-0.6714	0.0223	3.85e-199	-0.0352422	0.00669534	1.41e-07	0.468994	20
cg15227656	16	68303445	SLC7A6;SLC7A6	UA	16:68317061:T:C	16	68317061	rs10852440	C	T	0.813576	0.0236616	0.00442602	2.9e-08	0.6724	0.0223	9.96e-200	0.0351898	0.00668508	1.41e-07	0.782796	20
cg27095776	16	68124194	NFATC3;NFATC3;NFATC3	UA	16:68317061:T:C	16	68317061	rs10852440	C	T	0.813576	0.0236616	0.00442602	2.9e-08	0.1812	0.0243519	1e-13	0.130583	0.0300768	1.41e-05	0.127546	20
cg04578397	16	56650508	MT1L	Substance_Dependence	16:56641603:A:C	16	56641603	rs10852550	C	A	0.844302	0.69015	0.162991	2.29e-05	-0.3613	0.0221667	1e-59	-1.91018	0.466098	4.16e-05	0.0439934	20
cg03041245	19	18385268	KIAA1683;KIAA1683;KIAA1683;KIAA1683;KIAA1683;KIAA1683	EAS_CD	19:18384330:T:C	19	18384330	rs10854164	C	T	0.397406	-0.0969	0.0232	2.96e-05	-0.7143	0.0176	0	0.135657	0.0326509	3.26e-05	0.0174823	20
cg25656283	10	50733196	ERCC6;PGBD3	LuC	10:50698078:G:T	10	50698078	rs10857498	G	T	0.611111	-0.117866	0.023598	5.89e-07	-0.5193	0.0152	8.15e-256	0.226972	0.045925	7.72e-07	0.00038749	20
cg15873901	9	138450911	-	Hashimoto_Disease	9:138452026:G:A	9	138452026	rs10858123	G	A	0.65131	-0.232329	0.0616348	0.00016361	0.3636	0.0231206	1e-55	-0.638969	0.174314	0.00024674	0.648114	20
cg12250872	9	139096889	LHX3;LHX3	CHF	9:139096898:T:G	9	139096898	rs10858245	G	T	0.0855413	0.0666659	0.0167198	6.68e-05	-0.2745	0.0210904	1e-38	-0.242863	0.0637042	0.00013765	0.46832	15
cg12250872	9	139096889	LHX3;LHX3	Height	9:139096898:T:G	9	139096898	rs10858245	G	T	0.0855413	0.024436	0.0022945	6.1e-22	-0.2745	0.0210904	1e-38	-0.08902	0.0108005	1.69e-16	0.00166203	15
cg17270081	9	139092974	LHX3;LHX3	CHF	9:139096898:T:G	9	139096898	rs10858245	G	T	0.0855413	0.0666659	0.0167198	6.68e-05	0.3578	0.0356316	1e-23	0.186322	0.0502786	0.00021073	0.999973	16
cg04298434	9	139094581	LHX3;LHX3	CHF	9:139108324:A:G	9	139108324	rs10858248	G	A	0.403906	0.0422169	0.014963	0.00478126	0.2153	0.0165419	1e-38	0.196084	0.0711128	0.00582682	0.385159	14
cg04298434	9	139094581	LHX3;LHX3	Height	9:139108324:A:G	9	139108324	rs10858248	G	A	0.403906	0.00995111	0.00205431	4.5e-05	0.2153	0.0165419	1e-38	0.0462197	0.010181	5.63e-06	2.28e-08	14
cg04393196	9	139090421	LHX3;LHX3	MCV	9:139108324:A:G	9	139108324	rs10858248	G	A	0.403906	-0.0172224	0.00366969	2.9e-05	0.1973	0.0322944	1e-09	-0.0872904	0.0234539	0.00019782	0.566508	11
cg14573833	9	139096200	LHX3;LHX3	CHF	9:139108324:A:G	9	139108324	rs10858248	G	A	0.403906	0.0422169	0.014963	0.00478126	0.2188	0.0163741	1e-40	0.192948	0.0698946	0.00577041	0.401586	15
cg14573833	9	139096200	LHX3;LHX3	Height	9:139108324:A:G	9	139108324	rs10858248	G	A	0.403906	0.00995111	0.00205431	4.5e-05	0.2188	0.0163741	1e-40	0.0454804	0.00998685	5.26e-06	1.8e-08	15
cg03816156	9	138139329	-	OvC	9:138139506:T:C	9	138139506	rs10858374	C	T	0.120188	0.318661	0.0755823	2.49e-05	-0.4628	0.0416178	1e-28	-0.68855	0.174659	8.07e-05	NA	NA
cg15398204	9	138121679	-	OvC	9:138139506:T:C	9	138139506	rs10858374	C	T	0.120188	0.318661	0.0755823	2.49e-05	-0.3216	0.0320266	1e-23	-0.990861	0.254894	0.00010135	0.632076	3
cg21834204	12	107381471	MTERFD3;MTERFD3	EAS_CD	12:107359365:C:A	12	107359365	rs10861682	C	A	0.625	0.0948	0.0246	0.00011637	-0.2346	0.0169175	1e-43	-0.404092	0.108833	0.00020485	0.069248	20
cg26218104	1	216692753	ESRRG;ESRRG;ESRRG;ESRRG;ESRRG;ESRRG;ESRRG;ESRRG;ESRRG;ESRRG;ESRRG;ESRRG;ESRRG;ESRRG;ESRRG;ESRRG;ESRRG;ESRRG;ESRRG;ESRRG;ESRRG;ESRRG;ESRRG;ESRRG;ESRRG;ESRRG;ESRRG;ESRRG;ESRRG;ESRRG;ESRRG;ESRRG	Sarcoidosis	1:216688085:G:A	1	216688085	rs10863246	G	A	0.46855	0.394656	0.103715	0.00014169	0.3017	0.0188383	1e-57	1.30811	0.353338	0.00021379	0.640926	20
cg25135121	2	66072607	-	ATC_N02BA	2:66076233:C:A	2	66076233	rs10865351	C	A	0.435167	-0.0342301	0.00847369	5.35e-05	0.9746	0.0141	0	-0.0351222	0.00870937	5.51e-05	0.288	20
cg00653937	3	35950058	-	BtC	3:35941124:T:C	3	35941124	rs10865865	C	T	0.458629	0.259722	0.0704319	0.00022642	-0.6142	0.0174	6.12e-273	-0.422862	0.115297	0.00024484	0.665874	18
cg06664706	4	173672990	GALNTL6	AA	4:173701905:A:G	4	173701905	rs10866363	G	A	0.775111	-0.211991	0.0500097	2.25e-05	0.3763	0.0226983	1e-61	-0.563355	0.137174	4.01e-05	0.0593883	20
cg14251009	9	90622205	-	Ventricular_Arrhythmia	9:90625993:C:A	9	90625993	rs10868679	C	A	0.545967	-0.133257	0.0354795	0.00017272	0.2669	0.016375	1e-59	-0.499278	0.136415	0.00025223	0.159806	20
cg14225168	9	139403827	NOTCH1	DBP	9:139315682:A:G	9	139315682	rs10870164	G	A	0.27538	-0.0175371	0.0036749	1.6e-06	-0.6802	0.0163	0	0.0257823	0.00543789	2.12e-06	0.405332	20
cg14225168	9	139403827	NOTCH1	Diphtheria	9:139315682:A:G	9	139315682	rs10870164	G	A	0.27538	0.255817	0.0645262	7.35e-05	-0.6802	0.0163	0	-0.376091	0.0952907	7.92e-05	0.120607	20
cg14225168	9	139403827	NOTCH1	MAP	9:139315682:A:G	9	139315682	rs10870164	G	A	0.27538	-0.0155791	0.00360877	1.1e-05	-0.6802	0.0163	0	0.0229037	0.00533377	1.75e-05	0.571381	20
cg14316865	9	139316577	PMPCA	DBP	9:139315682:A:G	9	139315682	rs10870164	G	A	0.27538	-0.0175371	0.0036749	1.6e-06	0.2823	0.0177867	1e-56	-0.0621222	0.0135934	4.88e-06	0.700164	20
cg14316865	9	139316577	PMPCA	Diphtheria	9:139315682:A:G	9	139315682	rs10870164	G	A	0.27538	0.255817	0.0645262	7.35e-05	0.2823	0.0177867	1e-56	0.906188	0.235596	0.00011988	0.154386	20
cg14316865	9	139316577	PMPCA	MAP	9:139315682:A:G	9	139315682	rs10870164	G	A	0.27538	-0.0155791	0.00360877	1.1e-05	0.2823	0.0177867	1e-56	-0.0551863	0.0132479	3.1e-05	0.844415	20
cg15583058	9	139305771	SDCCAG3;SDCCAG3;PMPCA;SDCCAG3	DBP	9:139316601:C:T	9	139316601	rs10870165	C	T	0.750785	0.0179978	0.00368181	9.4e-07	0.315	0.0181149	1e-67	0.0571359	0.0121413	2.53e-06	0.262622	20
cg15583058	9	139305771	SDCCAG3;SDCCAG3;PMPCA;SDCCAG3	MAP	9:139316601:C:T	9	139316601	rs10870165	C	T	0.750785	0.0158804	0.00361555	8.5e-06	0.315	0.0181149	1e-67	0.050414	0.0118384	2.06e-05	0.402193	20
cg01981545	6	137296645	-	ATC_A10	6:137298243:G:A	6	137298243	rs10872467	G	A	0.536606	0.0699708	0.0102482	8.63e-12	0.2595	0.0194199	1e-40	0.269637	0.0443486	1.2e-09	0.214985	20
cg01981545	6	137296645	-	HbA1c	6:137298243:G:A	6	137298243	rs10872467	G	A	0.536606	0.0191222	0.00439387	2.2e-05	0.2595	0.0194199	1e-40	0.0736886	0.0178074	3.5e-05	0.3537	20
cg01981545	6	137296645	-	T2D	6:137298243:G:A	6	137298243	rs10872467	G	A	0.536606	0.0755717	0.0095697	2.86e-15	0.2595	0.0194199	1e-40	0.291221	0.0428359	1.06e-11	0.0723803	20
cg15511320	14	73770927	NUMB;NUMB;NUMB;NUMB	MCV	14:73820931:C:T	14	73820931	rs10873255	C	T	0.140346	0.024287	0.00593507	0.001	-0.3524	0.0473599	1e-13	-0.0689188	0.0192207	0.00033623	0.178233	20
cg15467112	14	75489610	MLH3;MLH3	MI	14:75531460:A:T	14	75531460	rs10873275	T	A	0.808861	0.0780514	0.0178068	1.17e-05	0.96	0.022	0	0.0813036	0.0186421	1.29e-05	0.992533	20
cg04205071	12	50936543	DIP2B	Varicose	12:50925285:C:G	12	50925285	rs10876047	G	C	0.366454	-0.359686	0.0733311	9.34e-07	-0.7692	0.0167	0	0.46761	0.0958733	1.08e-06	0.563256	20
cg16160077	12	50939038	DIP2B	Varicose	12:50932336:A:G	12	50932336	rs10876051	G	A	0.381747	-0.335447	0.0727308	3.98e-06	-0.4902	0.0182	8.77e-160	0.684307	0.150529	5.47e-06	0.585652	20
cg14073535	12	50942855	DIP2B	Varicose	12:50948517:G:A	12	50948517	rs10876056	G	A	0.618486	0.343836	0.0728404	2.35e-06	0.6078	0.0176	2.47e-261	0.565706	0.120957	2.91e-06	0.682682	20
cg11534400	12	50943912	DIP2B	Varicose	12:50965630:C:T	12	50965630	rs10876060	C	T	0.618253	0.338655	0.0725216	3.02e-06	0.47	0.0183476	1e-144	0.720543	0.156844	4.35e-06	0.113103	20
cg12884762	12	50931848	DIP2B	Varicose	12:50979932:C:T	12	50979932	rs10876065	C	T	0.617749	0.338746	0.0725389	3.01e-06	0.7331	0.0146	0	0.462073	0.0993752	3.32e-06	0.524716	20
cg06377386	12	50983930	DIP2B	Varicose	12:51004109:A:G	12	51004109	rs10876071	G	A	0.382251	-0.338814	0.0727534	3.21e-06	-0.6697	0.0172	0	0.505919	0.10941	3.76e-06	0.71175	20
cg18504661	12	50931745	DIP2B	Varicose	12:51013559:G:C	12	51013559	rs10876072	G	C	0.617749	0.338663	0.0727288	3.22e-06	0.2592	0.0191533	1e-41	1.30657	0.296735	1.07e-05	0.913152	20
cg23417962	12	50925803	DIP2B	Varicose	12:51013559:G:C	12	51013559	rs10876072	G	C	0.617749	0.338663	0.0727288	3.22e-06	0.2653	0.0191314	1e-43	1.27653	0.28918	1.01e-05	0.283816	20
cg23428922	12	56040601	-	Contact_dermatitis	12:56036131:A:G	12	56036131	rs10876841	G	A	0.310937	0.433131	0.10776	5.83e-05	0.3643	0.0166816	1e-105	1.18894	0.300769	7.72e-05	0.0118718	20
cg19258882	12	56472805	ERBB3;ERBB3	RA	12:56478002:A:C	12	56478002	rs10876870	C	A	0.77724	0.0998308	0.0253311	8.11e-05	-0.1475	0.0190587	1e-14	-0.676819	0.192721	0.0004449	0.231459	20
cg19871235	12	71552569	TSPAN8	BW	12:71521831:T:C	12	71521831	rs10879262	C	T	0.313389	-0.0149888	0.00288362	6.1e-07	-0.573	0.0166	4.3e-261	0.0261585	0.00508923	2.75e-07	0.00033169	20
cg20280386	10	99080417	FRAT1;FRAT1	T2D	10:99087330:G:A	10	99087330	rs10882898	G	A	0.67998	-0.0413697	0.00961708	1.7e-05	-0.3125	0.0200581	1e-54	0.132383	0.0319262	3.38e-05	0.507886	20
cg25862470	10	99148114	RRP12;RRP12;RRP12	MON	10:99159304:T:A	10	99159304	rs10882924	T	A	0.722499	-0.0273244	0.00493446	3.5e-07	-0.886	0.0168	0	0.0308402	0.00559998	3.65e-08	0.187743	20
cg22595738	10	100099679	-	Hyperthyroidism	10:100100197:G:A	10	100100197	rs10883072	G	A	0.702821	-0.192112	0.0507215	0.00015212	0.6075	0.0198	9.95e-207	-0.316234	0.0841259	0.00017056	0.309366	20
cg17589590	10	102510356	PAX2;PAX2;PAX2;PAX2;PAX2	Hashimoto_Disease	10:102633091:C:G	10	102633091	rs10883552	G	C	0.552531	-0.259739	0.0619622	2.77e-05	-0.1583	0.0165294	1e-21	1.6408	0.427277	0.00012296	0.0494614	20
cg04810794	10	89705494	PTEN;PTEN;PTEN	BAS	10:89760474:T:C	10	89760474	rs10887770	C	T	0.39679	0.0192002	0.00465124	2.6e-05	-0.1325	0.0194667	1e-11	-0.144907	0.041055	0.00041621	0.0508155	20
cg04810794	10	89705494	PTEN;PTEN;PTEN	NEU	10:89760474:T:C	10	89760474	rs10887770	C	T	0.39679	-0.0073406	0.00479276	0.13	-0.1325	0.0194667	1e-11	0.0554007	0.0370762	0.135114	0.0050251	20
cg04810794	10	89705494	PTEN;PTEN;PTEN	WBC	10:89760474:T:C	10	89760474	rs10887770	C	T	0.39679	-0.0118026	0.0035075	0.0019	-0.1325	0.0194667	1e-11	0.0890762	0.02953	0.00255737	0.0621371	20
cg11240129	1	46088617	CCDC17;CCDC17;CCDC17;CCDC17	Height	1:46100394:G:C	1	46100394	rs10890335	G	C	0.64716	-0.016016	0.00217257	3.3e-11	-0.4394	0.0192158	1e-115	0.0364497	0.005195	2.28e-12	0.84446	20
cg22262001	11	112474235	-	Cardiac_Valvular_Disease	11:112480094:C:T	11	112480094	rs10891403	C	T	0.697583	-0.149753	0.0347716	1.66e-05	0.2949	0.0203195	1e-47	-0.50781	0.122992	3.65e-05	0.314231	20
cg08159742	11	126275628	ST3GAL4;ST3GAL4;ST3GAL4;ST3GAL4	ALP	11:126275960:T:C	11	126275960	rs10893506	C	T	0.686415	0.0609734	0.00407522	9.8e-47	0.4294	0.0202568	1e-99	0.141997	0.0116164	2.32e-34	1.43e-06	20
cg27383070	11	127910934	-	Food_Allergy	11:127911199:A:T	11	127911199	rs10893809	T	A	0.32173	-0.10255	0.025523	5.87e-05	-0.2263	0.0203503	1e-28	0.453161	0.11992	0.00015755	0.435528	20
cg02249088	11	128187057	-	RA	11:128186882:T:G	11	128186882	rs10893845	G	T	0.273178	-0.0913874	0.0238058	0.0001236	1.0946	0.0153	0	-0.0834894	0.0217797	0.0001264	0.0692959	20
cg07710883	11	64972227	CAPN1	sCr	11:64972286:G:C	11	64972286	rs10895991	G	C	0.80591	-0.018701	0.00473475	3.2e-05	0.7734	0.0184	0	-0.0241802	0.00614896	8.41e-05	0.00015662	20
cg05686838	11	65560987	OVOL1	EOS	11:65555524:A:G	11	65555524	rs10896045	G	A	0.479444	0.0199499	0.00446187	5.3e-06	-0.4587	0.0184992	1e-135	-0.0434923	0.00988409	1.08e-05	0.023731	20
cg16787065	11	65554404	OVOL1	UA	11:65555524:A:G	11	65555524	rs10896045	G	A	0.479444	-0.0119516	0.003493	0.0005	0.1615	0.0164595	1e-22	-0.0740037	0.0229058	0.00123451	2.7e-11	20
cg20267284	11	68846972	TPCN2	Cystitis	11:68863048:T:C	11	68863048	rs10896421	C	T	0.207677	-0.154309	0.0408224	0.00015683	-0.2334	0.0237873	1e-22	0.661134	0.187433	0.00041982	0.109496	20
cg15436385	11	72858122	-	BW	11:72605382:G:C	11	72605382	rs10898889	G	C	0.681594	0.013221	0.00293601	1.8e-05	-0.1273	0.0178529	1e-12	-0.103857	0.0272778	0.00014045	0.914331	20
cg23735214	11	77595033	INTS4	AA	11:77599916:G:A	11	77599916	rs10899414	G	A	0.74554	-0.193308	0.0451352	1.85e-05	-0.6688	0.0340839	1e-85	0.289037	0.0690758	2.86e-05	0.786578	20
cg24017719	9	125988540	STRBP;STRBP;STRBP	Height	9:125964184:G:A	9	125964184	rs1089996	G	A	0.708313	0.0151731	0.00243749	5.7e-10	-0.2656	0.0204066	1e-38	-0.0571276	0.0101729	1.96e-08	0.225496	20
cg25205988	1	146714368	CHD1L	Height	1:146876988:C:T	1	146876988	rs10900359	C	T	0.290519	-0.0108839	0.00205288	7.4e-06	-0.6245	0.0161	0	0.0174282	0.0033178	1.5e-07	0.470346	20
cg18592026	1	205473222	CDK18;CDK18;CDK18	ATC_S01E	1:205473207:A:C	1	205473207	rs10900498	C	A	0.727358	0.0724949	0.0187607	0.00011146	-0.3789	0.0172671	1e-106	-0.19133	0.0502755	0.00014145	0.535083	20
cg06948937	1	205473404	CDK18;CDK18;CDK18	ATC_S01E	1:205473434:T:A	1	205473434	rs10900499	T	A	0.352956	-0.0715809	0.0186779	0.00012691	0.8789	0.0136	0	-0.0814437	0.0212888	0.00013042	0.936364	20
cg07713493	1	205473393	CDK18;CDK18;CDK18	ATC_S01E	1:205473434:T:A	1	205473434	rs10900499	T	A	0.352956	-0.0715809	0.0186779	0.00012691	1.1509	0.0104	0	-0.0621956	0.0162387	0.0001281	0.93385	20
cg18438591	1	205473341	CDK18;CDK18;CDK18	ATC_S01E	1:205473434:T:A	1	205473434	rs10900499	T	A	0.352956	-0.0715809	0.0186779	0.00012691	0.274	0.0166673	1e-60	-0.261244	0.0699954	0.00018974	0.875144	20
cg26742436	1	205473483	CDK18;CDK18;CDK18	ATC_S01E	1:205473434:T:A	1	205473434	rs10900499	T	A	0.352956	-0.0715809	0.0186779	0.00012691	0.2933	0.0195801	1e-50	-0.244053	0.0657331	0.00020498	0.614124	20
cg05567165	1	205809408	PM20D1	ATC_N02C	1:205809642:G:C	1	205809642	rs10900525	G	C	0.711431	-0.321311	0.0807754	6.95e-05	-0.4554	0.0200037	1e-114	0.705558	0.18006	8.91e-05	0.312698	20
cg00650472	9	136081363	OBP2B;OBP2B;OBP2B;OBP2B	Hyperthyroidism	9:136080487:A:C	9	136080487	rs10901247	C	A	0.539735	0.179104	0.0459986	9.87e-05	-0.1697	0.0237991	1e-12	-1.05542	0.308838	0.00063228	0.347694	20
cg14341968	9	136075868	-	Hyperthyroidism	9:136080487:A:C	9	136080487	rs10901247	C	A	0.539735	0.179104	0.0459986	9.87e-05	0.3429	0.0161762	1e-99	0.522322	0.13639	0.00012834	0.701579	20
cg25319933	10	127464557	MMP21	Head_Injury	10:127509125:T:C	10	127509125	rs10901449	C	T	0.417243	-0.127093	0.0312711	4.82e-05	0.1691	0.0164714	1e-24	-0.751586	0.198891	0.00015753	0.304538	20
cg05870991	11	1060969	-	Cardiomegaly	11:1066647:T:A	11	1066647	rs10902079	T	A	0.855831	-0.260395	0.0608165	1.86e-05	-0.6483	0.0253079	1e-144	0.401658	0.0951106	2.41e-05	0.629146	18
cg00078996	12	132293329	-	Bronchitis	12:132297091:T:G	12	132297091	rs10902453	G	T	0.440582	-0.159579	0.0380678	2.77e-05	-0.8451	0.0132	0	0.188828	0.0451418	2.88e-05	0.358575	20
cg01830463	12	132317128	MMP17	Bronchitis	12:132297091:T:G	12	132297091	rs10902453	G	T	0.440582	-0.159579	0.0380678	2.77e-05	0.4586	0.0155	2.19e-192	-0.347969	0.0838378	3.32e-05	0.464708	20
cg04063615	12	132293388	-	Bronchitis	12:132297091:T:G	12	132297091	rs10902453	G	T	0.440582	-0.159579	0.0380678	2.77e-05	-0.754	0.0139	0	0.211643	0.0506384	2.92e-05	0.424547	20
cg04876069	12	132293656	-	Bronchitis	12:132297091:T:G	12	132297091	rs10902453	G	T	0.440582	-0.159579	0.0380678	2.77e-05	-0.7203	0.0141	0	0.221545	0.0530276	2.94e-05	0.402407	20
cg05650719	12	132293520	-	Bronchitis	12:132297091:T:G	12	132297091	rs10902453	G	T	0.440582	-0.159579	0.0380678	2.77e-05	-0.724	0.0141	0	0.220412	0.0527548	2.94e-05	0.372038	20
cg07389463	12	132296394	-	Bronchitis	12:132297091:T:G	12	132297091	rs10902453	G	T	0.440582	-0.159579	0.0380678	2.77e-05	0.8167	0.0134	0	-0.195394	0.0467219	2.89e-05	0.33857	20
cg07427606	12	132334338	MMP17	Bronchitis	12:132297091:T:G	12	132297091	rs10902453	G	T	0.440582	-0.159579	0.0380678	2.77e-05	0.1334	0.0166192	1e-15	-1.19624	0.321937	0.0002026	0.0121575	20
cg08501680	12	132270706	SFSWAP;SFSWAP	Bronchitis	12:132297091:T:G	12	132297091	rs10902453	G	T	0.440582	-0.159579	0.0380678	2.77e-05	-0.2852	0.0188478	1e-51	0.559532	0.138505	5.35e-05	0.116419	20
cg11757214	12	132291338	-	Bronchitis	12:132297091:T:G	12	132297091	rs10902453	G	T	0.440582	-0.159579	0.0380678	2.77e-05	-0.7732	0.0161	0	0.206387	0.0494213	2.97e-05	0.269481	20
cg13943285	12	132301339	-	Bronchitis	12:132297091:T:G	12	132297091	rs10902453	G	T	0.440582	-0.159579	0.0380678	2.77e-05	0.4461	0.0182664	1e-131	-0.357719	0.0865827	3.6e-05	0.434885	20
cg15641974	12	132329767	MMP17	Bronchitis	12:132297091:T:G	12	132297091	rs10902453	G	T	0.440582	-0.159579	0.0380678	2.77e-05	0.1733	0.0190671	1e-19	-0.920823	0.241902	0.00014089	0.216254	20
cg18766586	12	132302118	-	Bronchitis	12:132297091:T:G	12	132297091	rs10902453	G	T	0.440582	-0.159579	0.0380678	2.77e-05	0.4818	0.0153	1.18e-217	-0.331213	0.0797087	3.25e-05	0.302973	20
cg26750617	12	132293702	-	Bronchitis	12:132297091:T:G	12	132297091	rs10902453	G	T	0.440582	-0.159579	0.0380678	2.77e-05	-0.7388	0.014	0	0.215997	0.0516889	2.93e-05	0.425327	20
cg00065570	8	145641991	SLC39A4;SLC39A4	ALP	8:145667019:A:G	8	145667019	rs10902781	G	A	0.379293	-0.0222297	0.00397221	5.6e-08	-0.3017	0.0160606	1e-78	0.0736815	0.0137379	8.17e-08	0.878884	14
cg01285435	8	145654565	VPS28;NFKBIL2;VPS28	ALP	8:145667019:A:G	8	145667019	rs10902781	G	A	0.379293	-0.0222297	0.00397221	5.6e-08	-0.6797	0.0168	0	0.0327052	0.00589971	2.96e-08	0.124323	19
cg01556929	8	145654081	VPS28;VPS28	ALP	8:145667019:A:G	8	145667019	rs10902781	G	A	0.379293	-0.0222297	0.00397221	5.6e-08	0.4381	0.0155	9.44e-176	-0.0507412	0.00924292	4.03e-08	0.109425	20
cg02938066	8	145657956	NFKBIL2	ALP	8:145667019:A:G	8	145667019	rs10902781	G	A	0.379293	-0.0222297	0.00397221	5.6e-08	-0.6963	0.0268086	1e-148	0.0319255	0.00583566	4.48e-08	0.466292	14
cg05763556	8	145643030	SLC39A4;SLC39A4	ALP	8:145667019:A:G	8	145667019	rs10902781	G	A	0.379293	-0.0222297	0.00397221	5.6e-08	0.3295	0.0189488	1e-67	-0.0674649	0.0126642	9.97e-08	0.297814	15
cg05807444	8	145654635	VPS28;NFKBIL2;VPS28	ALP	8:145667019:A:G	8	145667019	rs10902781	G	A	0.379293	-0.0222297	0.00397221	5.6e-08	-0.985	0.0121	0	0.0225682	0.00404222	2.36e-08	0.129281	20
cg07504457	8	145652410	VPS28;VPS28	ALP	8:145667019:A:G	8	145667019	rs10902781	G	A	0.379293	-0.0222297	0.00397221	5.6e-08	-0.9282	0.0185	0	0.0239493	0.00430602	2.67e-08	0.831966	20
cg07933378	8	145641996	SLC39A4;SLC39A4	ALP	8:145667019:A:G	8	145667019	rs10902781	G	A	0.379293	-0.0222297	0.00397221	5.6e-08	-1.0829	0.0107	0	0.0205279	0.00367373	2.3e-08	0.554475	20
cg09155025	8	145642024	SLC39A4;SLC39A4	ALP	8:145667019:A:G	8	145667019	rs10902781	G	A	0.379293	-0.0222297	0.00397221	5.6e-08	0.1388	0.0167133	1e-16	-0.160156	0.0345095	3.47e-06	0.434484	6
cg11882377	8	145654780	VPS28;NFKBIL2;VPS28	ALP	8:145667019:A:G	8	145667019	rs10902781	G	A	0.379293	-0.0222297	0.00397221	5.6e-08	-0.9651	0.0233	0	0.0230336	0.00415325	2.92e-08	0.117014	20
cg11899596	8	145663791	NFKBIL2	ALP	8:145667019:A:G	8	145667019	rs10902781	G	A	0.379293	-0.0222297	0.00397221	5.6e-08	0.215	0.0163001	1e-39	-0.103394	0.0200695	2.58e-07	0.298356	7
cg12503742	8	145642421	SLC39A4;SLC39A4	ALP	8:145667019:A:G	8	145667019	rs10902781	G	A	0.379293	-0.0222297	0.00397221	5.6e-08	0.1406	0.0163985	1e-17	-0.158106	0.0337374	2.78e-06	0.0522296	6
cg12676500	8	145643083	SLC39A4;SLC39A4	ALP	8:145667019:A:G	8	145667019	rs10902781	G	A	0.379293	-0.0222297	0.00397221	5.6e-08	0.3098	0.01598	1e-83	-0.071755	0.0133454	7.58e-08	0.515403	15
cg16499645	8	145654854	VPS28;NFKBIL2;VPS28	ALP	8:145667019:A:G	8	145667019	rs10902781	G	A	0.379293	-0.0222297	0.00397221	5.6e-08	-0.9653	0.0123	0	0.0230288	0.00412545	2.38e-08	0.0681095	20
cg18562023	8	145654087	VPS28;VPS28	ALP	8:145667019:A:G	8	145667019	rs10902781	G	A	0.379293	-0.0222297	0.00397221	5.6e-08	0.3541	0.0159107	1e-109	-0.062778	0.011567	5.72e-08	0.300947	20
cg20259557	8	145643626	SLC39A4	ALP	8:145667019:A:G	8	145667019	rs10902781	G	A	0.379293	-0.0222297	0.00397221	5.6e-08	0.2548	0.0162022	1e-55	-0.0872437	0.0165472	1.35e-07	0.689503	14
cg22918572	8	145654090	VPS28;VPS28	ALP	8:145667019:A:G	8	145667019	rs10902781	G	A	0.379293	-0.0222297	0.00397221	5.6e-08	0.4418	0.0154	5.34e-181	-0.0503162	0.00916044	3.96e-08	0.116095	20
cg23697467	8	145642018	SLC39A4;SLC39A4	ALP	8:145667019:A:G	8	145667019	rs10902781	G	A	0.379293	-0.0222297	0.00397221	5.6e-08	-0.1437	0.0162647	1e-18	0.154695	0.0327211	2.27e-06	0.732264	10
cg23809082	8	145639652	SLC39A4;SLC39A4;SLC39A4;SLC39A4;SLC39A4	ALP	8:145667019:A:G	8	145667019	rs10902781	G	A	0.379293	-0.0222297	0.00397221	5.6e-08	-0.3097	0.0190009	1e-59	0.0717782	0.013561	1.2e-07	0.568202	12
cg24284752	8	145652729	VPS28;VPS28	ALP	8:145667019:A:G	8	145667019	rs10902781	G	A	0.379293	-0.0222297	0.00397221	5.6e-08	0.9214	0.0149	0	-0.024126	0.00432868	2.5e-08	0.875166	20
cg24395774	8	145652383	VPS28;VPS28	ALP	8:145667019:A:G	8	145667019	rs10902781	G	A	0.379293	-0.0222297	0.00397221	5.6e-08	-0.5591	0.0178	1.47e-216	0.0397598	0.00721654	3.6e-08	0.687539	16
cg26440467	8	145654605	VPS28;NFKBIL2;VPS28	ALP	8:145667019:A:G	8	145667019	rs10902781	G	A	0.379293	-0.0222297	0.00397221	5.6e-08	-0.6133	0.0149	0	0.036246	0.00653637	2.93e-08	0.0606977	17
cg09557726	10	124668751	FAM24A	MCHC	10:124662562:G:A	10	124662562	rs10902840	G	A	0.484879	0.0168445	0.00363119	2.7e-06	0.2167	0.0188044	1e-30	0.0777319	0.0180634	1.68e-05	0.755372	20
cg05816879	10	17440929	ST8SIA6;ST8SIA6-AS1	PreEclampsia	10:17441694:G:T	10	17441694	rs10904950	G	T	0.320359	-0.624911	0.13819	6.12e-06	0.3149	0.0200239	1e-55	-1.98447	0.456619	1.39e-05	0.0381443	20
cg00296182	10	8090162	-	EAS_CD	10:8097368:G:A	10	8097368	rs10905277	G	A	0.362333	-0.1058	0.0241	1.13e-05	-0.4383	0.0158	2.27e-169	0.241387	0.0556694	1.45e-05	0.00026041	20
cg20281962	10	8089733	-	EAS_CD	10:8097368:G:A	10	8097368	rs10905277	G	A	0.362333	-0.1058	0.0241	1.13e-05	-0.3041	0.0162947	1e-77	0.347912	0.0814134	1.93e-05	0.00054207	20
cg23768829	10	8089653	-	EAS_CD	10:8097368:G:A	10	8097368	rs10905277	G	A	0.362333	-0.1058	0.0241	1.13e-05	-0.4206	0.0159	3.39e-154	0.251545	0.0580828	1.49e-05	0.00051347	20
cg06002198	10	6187994	PFKFB3;PFKFB3	CSOM	10:6204266:C:G	10	6204266	rs10905924	G	C	0.151203	0.181302	0.0485609	0.00018884	0.7811	0.0247	1.76e-219	0.232111	0.0626016	0.00020911	0.00935767	20
cg11528570	10	6199480	PFKFB3;PFKFB3	CSOM	10:6204266:C:G	10	6204266	rs10905924	G	C	0.151203	0.181302	0.0485609	0.00018884	-0.8535	0.0304	1.94e-173	-0.212421	0.057397	0.00021482	0.0684644	20
cg04638265	10	14628301	FAM107B	Cystitis	10:14638657:G:C	10	14638657	rs10906711	G	C	0.731532	0.162986	0.0425365	0.00012728	0.4059	0.0180714	1e-111	0.401542	0.10631	0.00015866	0.107545	20
cg19954499	11	69276543	-	BMI	11:69278319:T:C	11	69278319	rs10908184	C	T	0.710455	0.0147325	0.00344778	2e-05	-0.1285	0.0172694	1e-13	-0.11465	0.0309404	0.00021097	0.60084	17
cg14364102	1	160834267	-	ATC_R06A	1:160836714:G:A	1	160836714	rs10908807	G	A	0.618369	-0.0608245	0.0149097	4.51e-05	0.5254	0.0184	2.48e-179	-0.115768	0.028666	5.38e-05	0.986854	20
cg01515543	9	92254510	LOC100129066	UF	9:92249584:G:A	9	92249584	rs10908907	G	A	0.450937	-0.0617563	0.0136321	5.89e-06	0.2466	0.01598	1e-53	-0.250431	0.0576129	1.38e-05	0.189095	20
cg00935967	1	3822762	LOC100133612	PLT	1:3820005:G:A	1	3820005	rs10909828	G	A	0.752831	-0.0149311	0.00345376	2e-05	-0.89	0.0153	0	0.0167765	0.00389133	1.62e-05	0.312813	20
cg23698560	1	3822352	LOC100133612	PLT	1:3820005:G:A	1	3820005	rs10909828	G	A	0.752831	-0.0149311	0.00345376	2e-05	-0.4321	0.0176931	1e-131	0.0345547	0.00811723	2.07e-05	0.633404	20
cg00581154	1	3123695	PRDM16;PRDM16	Ped_asthma	1:3131235:C:T	1	3131235	rs10909901	C	T	0.538559	0.208149	0.0622261	0.00082272	0.1776	0.0162743	1e-27	1.17201	0.366462	0.00138304	0.996681	19
cg22729726	1	3123854	PRDM16;PRDM16	Ped_asthma	1:3131235:C:T	1	3131235	rs10909901	C	T	0.538559	0.208149	0.0622261	0.00082272	0.2625	0.0161051	1e-59	0.792947	0.241992	0.00105012	0.809228	19
cg07469312	1	3123241	PRDM16;PRDM16	Ped_asthma	1:3147899:G:A	1	3147899	rs10909905	G	A	0.828207	0.152326	0.0696883	0.0288293	-0.2792	0.0230658	1e-33	-0.545579	0.253637	0.0314744	0.706771	20
cg09013655	1	184005063	GLT25D2	Height	1:184001217:G:T	1	184001217	rs10911497	G	T	0.525761	-0.0246686	0.00202248	1.3e-29	-0.391	0.0156523	1e-137	0.063091	0.00575625	5.92e-28	5.12e-06	20
cg09013655	1	184005063	GLT25D2	T2D	1:184001217:G:T	1	184001217	rs10911497	G	T	0.525761	-0.0354951	0.00927927	0.00013066	-0.391	0.0156523	1e-137	0.0907803	0.0240088	0.00015612	0.289786	20
cg17357479	1	184005717	GLT25D2	Height	1:184005545:G:A	1	184005545	rs10911499	G	A	0.525761	-0.0247146	0.00202617	9.4e-30	-0.2771	0.0304876	1e-19	0.0891902	0.0122377	3.14e-13	0.141667	20
cg11315466	1	185422726	-	Ect_preg	1:185422555:A:C	1	185422555	rs10911735	C	A	0.101524	-0.312149	0.080026	9.6e-05	-1.1568	0.0273	0	0.269838	0.0694712	0.00010268	0.790452	20
cg12620298	1	172631810	FASLG;FASLG	Cholelithiasis	1:172611001:C:T	1	172611001	rs10912097	C	T	0.687407	0.0690262	0.0171209	5.54e-05	-0.3549	0.01996	1e-70	-0.194495	0.0494662	8.43e-05	0.0647489	20
cg09510416	1	33348115	-	Uterine_prolapse	1:33298822:T:G	1	33298822	rs10914625	G	T	0.47888	-0.150701	0.0690881	0.0291628	-0.2335	0.0160888	1e-47	0.645399	0.299204	0.0310016	0.0565394	20
cg20417195	1	21767127	NBPF3	Urolithiasis	1:21763132:T:A	1	21763132	rs10916990	T	A	0.410759	0.0771464	0.0151671	3.65e-07	-0.2197	0.0241722	1e-19	-0.351144	0.0791106	9.05e-06	0.00187304	8
cg09195271	1	20142497	RNF186	EAS_IBD	1:20143142:A:T	1	20143142	rs10917547	T	A	0.453094	-0.1343	0.0221	1.23e-09	0.6398	0.028229	1e-113	-0.209909	0.0357621	4.37e-09	0.164427	16
cg09195271	1	20142497	RNF186	EAS_UC	1:20143142:A:T	1	20143142	rs10917547	T	A	0.453094	-0.2128	0.0281	3.65e-14	0.6398	0.028229	1e-113	-0.332604	0.0463068	6.84e-13	0.0378009	16
cg15505276	1	20142706	RNF186	EAS_IBD	1:20143142:A:T	1	20143142	rs10917547	T	A	0.453094	-0.1343	0.0221	1.23e-09	-0.8382	0.0133	0	0.160224	0.0264883	1.46e-09	0.175883	19
cg15505276	1	20142706	RNF186	EAS_UC	1:20143142:A:T	1	20143142	rs10917547	T	A	0.453094	-0.2128	0.0281	3.65e-14	-0.8382	0.0133	0	0.253877	0.0337654	5.53e-14	0.0372633	19
cg05349647	1	162770214	HSD17B7	Chronic_bronchitis	1:162798636:G:A	1	162798636	rs10917603	G	A	0.787291	-0.483244	0.102818	2.6e-06	0.7103	0.0278259	1e-143	-0.680337	0.147186	3.79e-06	0.648403	20
cg06363214	1	90228963	-	Cardiomegaly	1:90227682:T:C	1	90227682	rs10922710	C	T	0.322875	0.201616	0.054497	0.00021595	0.3125	0.0173256	1e-72	0.645172	0.178021	0.00028993	0.670214	20
cg11221228	1	117452905	PTGFRN	GD	1:117541808:C:T	1	117541808	rs10923195	C	T	0.354926	-0.0997143	0.0277445	0.00032561	0.1848	0.0166183	1e-28	-0.53958	0.157779	0.00062656	0.230889	20
cg05777018	1	117508774	PTGFRN	GD	1:117550199:C:G	1	117550199	rs10923197	G	C	0.643699	0.11391	0.0278059	4.19e-05	0.4662	0.0189439	1e-133	0.244336	0.0604644	5.32e-05	0.624233	20
cg08920071	1	117544781	CD101	GD	1:117550199:C:G	1	117550199	rs10923197	G	C	0.643699	0.11391	0.0278059	4.19e-05	-0.8006	0.0141	0	-0.14228	0.0348216	4.39e-05	0.0861867	20
cg17755460	1	117491905	PTGFRN	GD	1:117550199:C:G	1	117550199	rs10923197	G	C	0.643699	0.11391	0.0278059	4.19e-05	0.2597	0.0166691	1e-54	0.43862	0.110709	7.43e-05	0.487191	20
cg22842768	1	14841411	-	Acute_Glomerulonephritis	1:14844830:G:A	1	14844830	rs10927457	G	A	0.8	-0.315643	0.080517	8.85e-05	-0.2767	0.024011	1e-30	1.14074	0.307367	0.00020617	0.0852196	15
cg07784959	2	136873409	CXCR4;CXCR4	EOS	2:136919181:G:A	2	136919181	rs10928557	G	A	0.71674	0.0235202	0.00459525	5.7e-07	-0.3153	0.0174808	1e-72	-0.0745963	0.0151497	8.48e-07	0.160842	20
cg07784959	2	136873409	CXCR4;CXCR4	LYM	2:136919181:G:A	2	136919181	rs10928557	G	A	0.71674	-0.0257566	0.00457995	3.8e-08	-0.3153	0.0174808	1e-72	0.0816892	0.0152154	7.92e-08	0.178486	20
cg07784959	2	136873409	CXCR4;CXCR4	TP	2:136919181:G:A	2	136919181	rs10928557	G	A	0.71674	-0.0151407	0.00387953	0.00011	-0.3153	0.0174808	1e-72	0.04802	0.012589	0.00013649	0.244095	20
cg18456720	2	238508829	-	Keloid	2:238512455:A:G	2	238512455	rs10929240	G	A	0.167976	0.22196	0.0566587	8.95e-05	-0.3481	0.0248084	1e-44	-0.637633	0.16899	0.00016117	0.0766669	20
cg05652485	2	161233870	RBMS1;RBMS1	Height	2:161236277:C:T	2	161236277	rs10929982	C	T	0.137624	-0.0147183	0.00300359	1.1e-05	0.7478	0.0266	6.84e-174	-0.0196821	0.00407713	1.38e-06	0.209819	20
cg17679246	2	173420265	PDK1	Hypertrophic_Cardiomyopathy	2:173430707:C:T	2	173430707	rs10930562	C	T	0.758096	0.397183	0.0950939	2.96e-05	-0.6288	0.0174	5.76e-286	-0.631652	0.152237	3.34e-05	0.00022854	20
cg00577449	3	127633887	-	Constipation	3:127644399:G:A	3	127644399	rs10934832	G	A	0.841356	-0.474114	0.118223	6.06e-05	0.2508	0.022148	1e-29	-1.89041	0.500073	0.00015666	0.0114758	13
cg07069878	3	136378338	STAG1	EAS_SCZ	3:135947156:G:C	3	135947156	rs10935180	G	C	0.159774	0.0577971	0.0927	0.5332	-0.192	0.0258033	1e-13	-0.301027	0.484504	0.534397	0.7999	20
cg16518008	3	98410851	-	MON	3:98416900:G:T	3	98416900	rs10935473	G	T	0.554107	-0.0182524	0.00437186	2.3e-05	0.8616	0.0254	3.24e-252	-0.0211843	0.00511241	3.42e-05	0.417934	20
cg05086553	5	18652492	-	Acute_Pancreatitis	5:18693810:A:C	5	18693810	rs10940770	C	A	0.186586	-0.200606	0.052751	0.00014302	-0.26	0.0242954	1e-26	0.771563	0.215318	0.0003392	0.185005	20
cg08437868	6	167545232	CCR6;CCR6	ATC_L04	6:167538897:T:C	6	167538897	rs10946216	C	T	0.546214	-0.176226	0.0250495	1.99e-12	0.1633	0.0190461	1e-17	-1.07916	0.198424	5.37e-08	0.554215	20
cg08437868	6	167545232	CCR6;CCR6	Chronic_Sinusitis	6:167538897:T:C	6	167538897	rs10946216	C	T	0.546214	-0.0785157	0.0215755	0.00027357	0.1633	0.0190461	1e-17	-0.480807	0.14353	0.00080849	0.607422	20
cg08437868	6	167545232	CCR6;CCR6	RA	6:167538897:T:C	6	167538897	rs10946216	C	T	0.546214	-0.182647	0.0204072	3.55e-19	0.1633	0.0190461	1e-17	-1.11847	0.180649	5.96e-10	0.500921	20
cg09560499	1	232065275	DISC1-IT1;DISC1;DISC1;DISC1;DISC1;DISC1;DISC1;DISC1;DISC1;DISC1;TSNAX-DISC1	CeAn	1:231794794:C:A	1	231794794	rs1094653	C	A	0.18852	0.136527	0.0373317	0.00025506	0.449	0.0239019	1e-78	0.304068	0.084705	0.00033102	0.00176163	20
cg20152300	6	32015389	TNXB;TNXB	COPD	6:32054346:C:A	6	32054346	rs10947231	C	A	0.774606	0.139499	0.0326113	1.89e-05	0.4101	0.0211537	1e-83	0.340158	0.0814331	2.95e-05	0.00139036	20
cg03546163	6	35654363	FKBP5;FKBP5;FKBP5;FKBP5	MI	6:35596912:C:T	6	35596912	rs10947562	C	T	0.645751	0.0588933	0.0149477	8.15e-05	-0.3536	0.0194674	1e-73	-0.166554	0.0432559	0.00011791	0.0717549	20
cg00988881	6	12383428	-	Diphtheria	6:12384972:G:A	6	12384972	rs10947982	G	A	0.625924	-0.257662	0.0629479	4.25e-05	0.2006	0.0199768	1e-23	-1.28446	0.338867	0.00015038	0.989464	20
cg03149641	6	47444455	CD2AP	Height	6:47487762:A:G	6	47487762	rs10948363	G	A	0.130275	0.0152153	0.00296328	1.6e-06	1.1584	0.0236	0	0.0131348	0.00257204	3.28e-07	0.772412	20
cg10853967	6	54562426	-	ATC_C03	6:54568286:A:G	6	54568286	rs10948842	G	A	0.199163	0.0629707	0.0137067	4.35e-06	1.0635	0.0195	0	0.0592109	0.0129339	4.7e-06	0.111782	20
cg04456492	7	20010777	-	Spinal_canal_stenosis	7:20010778:G:A	7	20010778	rs10950788	G	A	0.656528	0.217116	0.0565515	0.0001234	1.2216	0.0161	0	0.177731	0.0463522	0.00012589	0.644884	20
cg14601530	7	22424322	-	Uveitis	7:22420116:C:T	7	22420116	rs10950902	C	T	0.60796	-0.563992	0.131015	1.67e-05	1.1469	0.0122	0	-0.491754	0.114354	1.71e-05	0.983735	20
cg06416929	7	3127028	-	Asthma	7:3129705:C:A	7	3129705	rs10951034	C	A	0.661013	-0.0611644	0.014426	2.24e-05	0.8747	0.0262	2.23e-244	-0.0699261	0.0166249	2.6e-05	0.249431	20
cg24435704	7	139763773	PARP12	Height	7:139771112:G:C	7	139771112	rs10952544	G	C	0.45107	-0.0103283	0.00204932	5.3e-06	-0.2399	0.0163528	1e-48	0.0430525	0.00903243	1.88e-06	0.967788	20
cg13295972	7	92636058	-	MCH	7:92636040:C:T	7	92636040	rs10953082	C	T	0.803271	-0.0427195	0.00536985	2.3e-15	0.9188	0.021	0	-0.0464949	0.00594024	4.99e-15	1.64e-08	20
cg13295972	7	92636058	-	MCV	7:92636040:C:T	7	92636040	rs10953082	C	T	0.803271	-0.0546844	0.00531377	6.8e-24	0.9188	0.021	0	-0.0595172	0.00594121	1.27e-23	6.28e-12	20
cg13295972	7	92636058	-	RBC	7:92636040:C:T	7	92636040	rs10953082	C	T	0.803271	0.0278153	0.00462154	2.7e-08	0.9188	0.021	0	0.0302735	0.00507734	2.48e-09	1.25e-08	20
cg01324200	7	77046151	GSAP;LOC101927243	HbA1c	7:77046222:C:T	7	77046222	rs10953236	C	T	0.320088	0.0182585	0.00433952	3.1e-05	1.0756	0.0146	0	0.0169752	0.00404109	2.66e-05	0.396354	20
cg02407048	7	77046134	PION	HbA1c	7:77046222:C:T	7	77046222	rs10953236	C	T	0.320088	0.0182585	0.00433952	3.1e-05	0.9858	0.0136	0	0.0185215	0.00440944	2.66e-05	0.734689	20
cg02145916	8	128806082	PVT1	Polycystic_Kidney_Disease	8:128808839:T:C	8	128808839	rs10956390	C	T	0.481363	-0.271602	0.063753	2.04e-05	0.3458	0.0157587	1e-106	-0.78543	0.187806	2.89e-05	0.0156184	20
cg00284585	8	95912996	-	UA	8:95930301:T:C	8	95930301	rs10956931	C	T	0.788481	0.0242699	0.00408992	1e-08	0.3312	0.023604	1e-44	0.0732787	0.0134077	4.62e-08	0.577271	20
cg07672104	8	42397740	SMIM19;SMIM19;SMIM19;SLC20A2;SMIM19;SLC20A2	MCHC	8:42425487:T:C	8	42425487	rs10958722	C	T	0.479331	0.0415902	0.00369708	3.9e-28	0.3562	0.0186022	1e-81	0.116761	0.0120379	3.03e-22	0.000114	20
cg13724111	9	18825658	ADAMTSL1	EAS_SCZ	9:18825658:C:A	9	18825658	rs10963785	C	A	0.709637	-0.0663026	0.0182	0.0002787	1.2646	0.0181	0	-0.0524297	0.0144115	0.0002747	0.274943	20
cg21179912	9	2024387	SMARCA2;SMARCA2	EsC	9:2028757:T:G	9	2028757	rs10964465	G	T	0.258858	-0.146693	0.0428412	0.00061679	0.2512	0.0181146	1e-43	-0.58397	0.175668	0.00088648	0.0135908	19
cg20754341	9	36319056	-	TBil	9:36313430:T:C	9	36313430	rs10972846	C	T	0.219324	-0.0198021	0.00483604	9.2e-06	0.5611	0.0224617	1e-137	-0.0352916	0.00873388	5.33e-05	0.736196	20
cg19930243	9	113801132	LPAR1;LPAR1	BW	9:113803627:G:T	9	113803627	rs10980706	G	T	0.427179	0.0117484	0.00273252	8.5e-06	-0.2143	0.0192712	1e-28	-0.0548222	0.0136708	6.07e-05	0.366629	20
cg19930243	9	113801132	LPAR1;LPAR1	Insomnia	9:113803627:G:T	9	113803627	rs10980706	G	T	0.427179	-0.254517	0.0693447	0.00024225	-0.2143	0.0192712	1e-28	1.18767	0.340757	0.00049144	0.0965275	20
cg09862928	9	127005101	-	Allergic_Rhinitis	9:127005041:A:G	9	127005041	rs10986285	G	A	0.382613	0.0683043	0.0171245	6.64e-05	-1.0189	0.014	0	-0.0670373	0.0168321	6.81e-05	0.628977	20
cg09862928	9	127005101	-	Asthma	9:127005041:A:G	9	127005041	rs10986285	G	A	0.382613	0.0633386	0.0135669	3.03e-06	-1.0189	0.014	0	-0.0621637	0.0133426	3.18e-06	0.823668	20
cg16439385	9	127071474	NEK6;NEK6;NEK6;NEK6;NEK6;NEK6;NEK6	Pollinosis	9:127071493:T:C	9	127071493	rs10986311	C	T	0.198721	0.0640415	0.0151746	2.44e-05	0.9897	0.0192	0	0.064708	0.0153838	2.6e-05	0.852331	20
cg06894277	9	131846725	DOLPP1;DOLPP1;DOLPP1	BMI	9:131888116:A:G	9	131888116	rs10988217	G	A	0.252826	0.016929	0.00366305	1.5e-05	0.3913	0.0215429	1e-73	0.0432635	0.0096595	7.5e-06	4.1e-05	20
cg06894277	9	131846725	DOLPP1;DOLPP1;DOLPP1	Hb	9:131888116:A:G	9	131888116	rs10988217	G	A	0.252826	0.0149985	0.00352944	3.2e-05	0.3913	0.0215429	1e-73	0.0383299	0.00926335	3.51e-05	0.514499	20
cg26964857	9	131872579	CRAT;PPP2R4;PPP2R4;PPP2R4;PPP2R4;PPP2R4;PPP2R4;CRAT	MCHC	9:131915348:G:T	9	131915348	rs10988232	G	T	0.442771	-0.017078	0.0037478	1.8e-06	0.5195	0.018	3.68e-183	-0.0328739	0.00730361	6.76e-06	0.563963	20
cg19305934	9	97811087	C9orf3	Ca	9:97529408:C:A	9	97529408	rs10993340	C	A	0.939186	0.0312216	0.00717189	1.8e-05	-0.7306	0.0310107	1e-122	-0.0427342	0.00998261	1.86e-05	0.215021	20
cg15177668	9	93518483	-	Cataract	9:93504566:G:A	9	93504566	rs10993659	G	A	0.969114	-0.221817	0.0536949	3.61e-05	0.6403	0.0586736	1e-27	-0.346427	0.0896664	0.00011177	0.00367115	6
cg14062152	10	63211062	TMEM26	Pleurisy	10:63221167:A:G	10	63221167	rs10994774	G	A	0.42801	0.255417	0.0643093	7.14e-05	-0.1544	0.0165381	1e-20	-1.65425	0.452634	0.00025746	0.776269	20
cg11334457	10	65185808	JMJD1C	Cholelithiasis	10:65219930:C:G	10	65219930	rs10995540	G	C	0.673333	0.103803	0.0171471	1.42e-09	0.3253	0.019622	1e-61	0.319101	0.0561161	1.3e-08	0.0957413	20
cg17049239	10	76833104	-	Height	10:76834982:C:T	10	76834982	rs11001286	C	T	0.346552	-0.0141909	0.00204392	1.4e-11	0.231	0.0193889	1e-32	-0.0614325	0.0102409	1.99e-09	0.0140664	20
cg09098522	10	31435673	-	Meniere	10:31425756:T:C	10	31425756	rs11008357	C	T	0.0528917	0.356197	0.088903	6.16e-05	1.0288	0.0372	2.37e-168	0.346225	0.0873164	7.33e-05	0.0003381	20
cg10280683	10	132906364	TCERG1L	ATC_M05B	10:132906400:G:A	10	132906400	rs11017723	G	A	0.677507	0.0745982	0.0191645	9.92e-05	-0.4053	0.024246	1e-62	-0.184057	0.0485499	0.00014999	0.572036	20
cg03415149	11	12037969	-	GERD	11:12037647:T:A	11	12037647	rs11022113	T	A	0.756757	0.211969	0.0540164	8.7e-05	-1.0447	0.0175	0	-0.2029	0.0518167	9.01e-05	0.0998791	20
cg09287895	11	12038664	-	GERD	11:12037647:T:A	11	12037647	rs11022113	T	A	0.756757	0.211969	0.0540164	8.7e-05	-0.5084	0.0214028	1e-124	-0.416934	0.107688	0.00010808	0.191892	20
cg12668155	11	12031113	DKK3;DKK3;DKK3	GERD	11:12037647:T:A	11	12037647	rs11022113	T	A	0.756757	0.211969	0.0540164	8.7e-05	-0.5226	0.0181	2.61e-183	-0.405605	0.104311	0.0001009	0.445617	20
cg19758893	11	15932004	-	Height	11:15930944:C:T	11	15930944	rs11023773	C	T	0.37641	-0.0127701	0.00207313	6.2e-09	0.5177	0.0183	4.64e-176	-0.024667	0.00409833	1.76e-09	0.00716907	20
cg22015485	11	15944855	-	Height	11:15943742:T:C	11	15943742	rs11023781	C	T	0.628747	0.0127341	0.0020585	7.4e-09	-0.2097	0.0195951	1e-26	-0.0607253	0.0113385	8.52e-08	0.0337004	20
cg08976874	11	31885698	-	BMI	11:31884285:A:G	11	31884285	rs11031491	G	A	0.235076	-0.0164829	0.00347547	1.6e-05	0.3742	0.0186309	1e-89	-0.0440484	0.00954315	3.92e-06	0.15746	20
cg12060848	11	32455639	WT1;WT1;WT1;WT1-AS;WT1-AS;WT1-AS;WT1-AS	Uterine_prolapse	11:32459923:C:A	11	32459923	rs11031783	C	A	0.263171	0.352965	0.0750292	2.55e-06	0.2105	0.02198	1e-21	1.67679	0.397115	2.42e-05	0.293324	20
cg27259320	11	32460587	WIT1	Uterine_prolapse	11:32460575:T:C	11	32460575	rs11031784	C	T	0.742521	-0.35473	0.0750091	2.25e-06	-0.645	0.0171	0	0.549969	0.117204	2.7e-06	0.255469	20
cg25145687	11	1606664	HCCA2;KRTAP5-1;LOC338651	PLT	11:1608229:A:C	11	1608229	rs11034930	C	A	0.400687	0.0169898	0.00334659	4e-06	0.3501	0.0162682	1e-102	0.0485284	0.00982133	7.77e-07	0.454784	20
cg12559170	11	5275217	HBG2	HbA1c	11:5275178:T:C	11	5275178	rs11036474	C	T	0.119429	-0.0261963	0.00582788	8.5e-06	1.6144	0.023	0	-0.0162266	0.00361733	7.26e-06	0.911022	20
cg12559170	11	5275217	HBG2	Hyperthyroidism	11:5275178:T:C	11	5275178	rs11036474	C	T	0.119429	0.227181	0.0624907	0.0002775	1.6144	0.023	0	0.140722	0.0387602	0.00028279	0.280476	20
cg00233420	11	43290958	-	Pleurisy	11:43296794:C:T	11	43296794	rs11037404	C	T	0.730467	-0.292374	0.0727575	5.86e-05	-0.8208	0.0157	0	0.356206	0.0889036	6.16e-05	0.66126	20
cg00258081	11	43290962	-	Pleurisy	11:43296794:C:T	11	43296794	rs11037404	C	T	0.730467	-0.292374	0.0727575	5.86e-05	-0.8996	0.0151	0	0.325004	0.0810614	6.09e-05	0.598368	20
cg05920383	11	43291188	-	Pleurisy	11:43296794:C:T	11	43296794	rs11037404	C	T	0.730467	-0.292374	0.0727575	5.86e-05	-0.4524	0.0174778	1e-147	0.646273	0.162752	7.16e-05	0.490007	20
cg06013378	11	43291210	-	Pleurisy	11:43296794:C:T	11	43296794	rs11037404	C	T	0.730467	-0.292374	0.0727575	5.86e-05	-0.3711	0.0177814	1e-96	0.787857	0.19966	7.95e-05	0.680029	20
cg26999154	11	43291043	-	Pleurisy	11:43296794:C:T	11	43296794	rs11037404	C	T	0.730467	-0.292374	0.0727575	5.86e-05	-0.7391	0.0162	0	0.395581	0.0988217	6.26e-05	0.692027	20
cg08411443	11	43958160	-	Dilated_Cardiomyopathy	11:43957559:C:G	11	43957559	rs11037746	G	C	0.39327	-0.279751	0.0734026	0.0001383	-0.2285	0.0164776	1e-43	1.22429	0.333148	0.00023792	0.203307	20
cg26508876	11	43956059	-	Dilated_Cardiomyopathy	11:43957859:G:A	11	43957859	rs11037747	G	A	0.606621	0.277619	0.073327	0.00015306	-0.2474	0.0240983	1e-24	-1.12215	0.315903	0.00038204	0.880197	20
cg25262147	11	44837968	TSPAN18	Cholecystitis	11:44855597:A:G	11	44855597	rs11038172	G	A	0.583292	0.0866629	0.0339992	0.0108042	-0.1763	0.0164741	1e-26	-0.491565	0.198243	0.0131529	0.0175446	20
cg16237302	11	47429196	SLC39A13;SLC39A13	BW	11:47427739:C:T	11	47427739	rs11039221	C	T	0.625369	0.0196535	0.00309355	1.3e-09	-0.4187	0.0188134	1e-109	-0.0469393	0.00768361	1e-09	0.0898142	20
cg16237302	11	47429196	SLC39A13;SLC39A13	sCr	11:47427739:C:T	11	47427739	rs11039221	C	T	0.625369	-0.0180052	0.00325087	2.4e-08	-0.4187	0.0188134	1e-109	0.0430026	0.00800102	7.67e-08	0.235988	20
cg25953688	11	47575283	CUGBP1	sCr	11:47572279:G:A	11	47572279	rs11039290	G	A	0.645638	-0.017727	0.00326488	4.1e-08	0.2585	0.0170833	1e-51	-0.0685764	0.0134186	3.21e-07	0.975313	20
cg04682772	11	47789746	FNBP4	sCr	11:47695840:G:A	11	47695840	rs11039332	G	A	0.65377	-0.0177143	0.00327575	4.2e-08	0.5022	0.0187	7.25e-159	-0.0352734	0.00665372	1.15e-07	0.140673	20
cg22264420	11	8891370	ST5	ALP	11:8890924:G:C	11	8890924	rs11042104	G	C	0.482073	-0.0236907	0.00386428	5.9e-09	0.143	0.0192181	1e-13	-0.165669	0.0350136	2.23e-06	0.00172133	20
cg08865992	11	2204786	-	Hb	11:2204288:G:T	11	2204288	rs11043007	G	T	0.215855	-0.0158058	0.00337743	6.6e-06	-0.739	0.0222	5.7e-243	0.0213881	0.00461521	3.58e-06	0.681932	20
cg08865992	11	2204786	-	Ht	11:2204288:G:T	11	2204288	rs11043007	G	T	0.215855	-0.0160706	0.00344181	8.8e-06	-0.739	0.0222	5.7e-243	0.0217464	0.00470298	3.76e-06	0.491908	20
cg08951301	12	19865160	-	Ped_asthma	12:19865472:A:C	12	19865472	rs11044785	C	A	0.222797	-0.260909	0.0630549	3.51e-05	0.2994	0.0221239	1e-41	-0.871438	0.220229	7.59e-05	0.681015	20
cg03403168	12	24770523	-	IS	12:24770775:C:G	12	24770775	rs11047532	G	C	0.712493	0.0632251	0.0124797	4.06e-07	0.1332	0.0186803	1e-12	0.474663	0.114932	3.63e-05	0.0230393	20
cg00048149	12	26472528	-	Height	12:26465585:C:T	12	26465585	rs11048458	C	T	0.303941	0.0103426	0.00229759	9.2e-06	0.6828	0.0185	3.43e-298	0.0151473	0.00338989	7.88e-06	0.473914	20
cg24428144	12	28180450	-	BrC	12:28182252:T:C	12	28182252	rs11049295	C	T	0.240177	-0.123702	0.0256295	1.39e-06	1.1595	0.0162	0	-0.106686	0.0221541	1.47e-06	0.76924	20
cg07019303	12	11859760	ETV6	BW	12:11859731:A:G	12	11859731	rs11054423	G	A	0.46418	0.0149171	0.00304262	1.3e-06	-0.323	0.0159909	1e-90	-0.046183	0.00969338	1.89e-06	0.914559	17
cg07019303	12	11859760	ETV6	Height	12:11859731:A:G	12	11859731	rs11054423	G	A	0.46418	0.0156123	0.0022506	2.6e-10	-0.323	0.0159909	1e-90	-0.0483353	0.00736726	5.35e-11	0.0734821	17
cg14869326	12	12509307	LOH12CR2;LOH12CR1;LOH12CR1	CHC	12:12509314:A:C	12	12509314	rs11054841	C	A	0.276768	0.0744528	0.0185139	5.78e-05	-0.3637	0.0204549	1e-70	-0.204709	0.0521901	8.77e-05	0.702295	20
cg13368533	12	14414242	-	BrC	12:14412806:G:T	12	14412806	rs11055883	G	T	0.743169	-0.088792	0.0233477	0.00014294	0.6016	0.0209	3.34e-182	-0.147593	0.0391466	0.00016307	0.694563	20
cg09818237	12	7937290	-	Ringworm	12:8036871:C:T	12	8036871	rs11056304	C	T	0.893734	0.247551	0.0768	0.00126714	0.6655	0.0263513	1e-140	0.371977	0.116338	0.00138681	0.0106093	20
cg23878260	12	124827315	NCOR2;NCOR2	BMI	12:124816575:G:A	12	124816575	rs11057586	G	A	0.722356	0.0155805	0.0035417	5.9e-06	1.0422	0.0225	0	0.0149496	0.00341358	1.19e-05	0.521714	20
cg17075502	12	125412366	-	FacialN_palsy	12:125411748:C:T	12	125411748	rs11057912	C	T	0.74382	0.329649	0.0798892	3.69e-05	1.1661	0.0212	0	0.282693	0.0687022	3.88e-05	0.524743	20
cg08662413	2	234589529	UGT1A7;UGT1A8;UGT1A10;UGT1A9	Cholelithiasis	2:234602202:A:C	2	234602202	rs1105879	C	A	0.221677	0.100989	0.0178213	1.46e-08	-0.3679	0.0221916	1e-61	-0.2745	0.0511923	8.22e-08	0.11017	20
cg08662413	2	234589529	UGT1A7;UGT1A8;UGT1A10;UGT1A9	TBil	2:234602202:A:C	2	234602202	rs1105879	C	A	0.221677	0.305005	0.00422275	0	-0.3679	0.0221916	1e-61	-0.829043	0.051308	9.95e-59	4.21e-13	20
cg23338993	2	234600423	UGT1A10;UGT1A6;UGT1A9;UGT1A6;UGT1A6;UGT1A7;UGT1A8	Cholelithiasis	2:234602202:A:C	2	234602202	rs1105879	C	A	0.221677	0.100989	0.0178213	1.46e-08	0.2066	0.0189317	1e-27	0.488812	0.0971962	4.93e-07	0.482379	20
cg23338993	2	234600423	UGT1A10;UGT1A6;UGT1A9;UGT1A6;UGT1A6;UGT1A7;UGT1A8	TBil	2:234602202:A:C	2	234602202	rs1105879	C	A	0.221677	0.305005	0.00422275	0	0.2066	0.0189317	1e-27	1.47631	0.136816	3.82e-27	0.0375566	20
cg23874600	2	234601954	UGT1A10;UGT1A6;UGT1A6;UGT1A9;UGT1A7;UGT1A8	Cholelithiasis	2:234602202:A:C	2	234602202	rs1105879	C	A	0.221677	0.100989	0.0178213	1.46e-08	-0.2156	0.0190395	1e-29	-0.468407	0.0924314	4.03e-07	0.199204	16
cg23874600	2	234601954	UGT1A10;UGT1A6;UGT1A6;UGT1A9;UGT1A7;UGT1A8	TBil	2:234602202:A:C	2	234602202	rs1105879	C	A	0.221677	0.305005	0.00422275	0	-0.2156	0.0190395	1e-29	-1.41468	0.126455	4.71e-29	3.26e-05	16
cg05607502	12	128866402	TMEM132C	Tatto	12:128866305:C:T	12	128866305	rs11059671	C	T	0.917333	0.37053	0.178443	0.0378515	-0.8679	0.0327	3.24e-155	-0.426927	0.206232	0.0384398	0.00116907	19
cg20739205	12	128866735	TMEM132C	Tatto	12:128866305:C:T	12	128866305	rs11059671	C	T	0.917333	0.37053	0.178443	0.0378515	-0.6703	0.03376	1e-87	-0.552783	0.267666	0.0389044	0.0017894	19
cg21657631	12	2541150	CACNA1C;CACNA1C;CACNA1C;CACNA1C;CACNA1C;CACNA1C;CACNA1C;CACNA1C;CACNA1C;CACNA1C;CACNA1C;CACNA1C;CACNA1C;CACNA1C;CACNA1C;CACNA1C;CACNA1C;CACNA1C;CACNA1C;CACNA1C;CACNA1C;CACNA1C;CACNA1C	ATC_C08	12:2475403:T:C	12	2475403	rs11062204	C	T	0.428466	0.0361583	0.00822316	1.1e-05	-0.1484	0.019175	1e-14	-0.243654	0.0637313	0.00013176	0.00039447	20
cg27378312	12	593437	B4GALNT3	Height	12:601584:G:A	12	601584	rs11063252	G	A	0.79828	0.00265897	0.00236509	0.22	-0.3526	0.023302	1e-51	-0.007541	0.00672606	0.262217	1.02e-12	20
cg18219160	12	120755827	-	PLT	12:120707989:C:T	12	120707989	rs11065064	C	T	0.543136	0.0194327	0.00340839	7.7e-08	-0.2465	0.0162903	1e-51	-0.0788345	0.0147761	9.54e-08	0.830293	20
cg21844336	12	121908502	KDM2B;KDM2B	Head_Injury	12:121896531:T:G	12	121896531	rs11065582	G	T	0.458498	-0.114103	0.0300565	0.00014688	-0.3142	0.0184949	1e-64	0.363154	0.0980197	0.00021147	0.809393	20
cg10901900	12	121904013	KDM2B;KDM2B	Head_Injury	12:121903971:G:C	12	121903971	rs11065585	G	C	0.559377	0.116617	0.0302615	0.00011637	0.5342	0.0176	2.34e-202	0.218303	0.057103	0.00013186	0.496284	20
cg20261440	12	114073882	-	RBC	12:114073905:A:G	12	114073905	rs11066655	G	A	0.402646	-0.0138022	0.00312237	6.7e-06	0.4697	0.0156	3.7e-199	-0.0293851	0.00671884	1.22e-05	0.470116	20
cg21247722	12	114123213	-	T2D	12:114123589:C:T	12	114123589	rs11066683	C	T	0.509591	-0.0385794	0.00938531	3.95e-05	-1.1803	0.0126	0	0.0326861	0.00795928	4.01e-05	0.284657	20
cg00927646	12	115094436	-	CRC	12:115094260:A:G	12	115094260	rs11067228	G	A	0.494071	0.0723581	0.0170532	2.2e-05	-0.1895	0.0188714	1e-23	-0.381837	0.0976945	9.29e-05	0.137343	20
cg06687894	12	115096230	-	CRC	12:115094260:A:G	12	115094260	rs11067228	G	A	0.494071	0.0723581	0.0170532	2.2e-05	0.6988	0.0164	0	0.103546	0.0245242	2.42e-05	0.131846	20
cg22830507	12	115095025	-	CRC	12:115094260:A:G	12	115094260	rs11067228	G	A	0.494071	0.0723581	0.0170532	2.2e-05	0.9441	0.0136	0	0.0766424	0.0180966	2.28e-05	0.131029	20
cg23694723	12	115096427	-	CRC	12:115094260:A:G	12	115094260	rs11067228	G	A	0.494071	0.0723581	0.0170532	2.2e-05	0.3821	0.0183084	1e-96	0.18937	0.0455432	3.21e-05	0.171844	20
cg08581446	12	116701808	MED13L	BrC	12:116701887:A:G	12	116701887	rs11067961	G	A	0.0126582	-0.16256	0.0406014	6.23e-05	-0.9225	0.0665235	1e-43	0.176217	0.0458101	0.00011973	0.499764	5
cg25600933	12	118031023	KSR2	GD	12:118067542:A:G	12	118067542	rs11068587	G	A	0.14775	0.19696	0.0440638	7.83e-06	-0.2705	0.0252765	1e-26	-0.728132	0.176536	3.71e-05	0.410392	20
cg11833426	15	50140182	-	Cardiomegaly	15:50437494:T:C	15	50437494	rs11070752	C	T	0.433776	0.206872	0.0528722	9.13e-05	-0.4016	0.030447	1e-39	-0.51512	0.137324	0.00017604	0.457353	20
cg16897014	15	50474230	SLC27A2;SLC27A2	Cardiomegaly	15:50437494:T:C	15	50437494	rs11070752	C	T	0.433776	0.206872	0.0528722	9.13e-05	0.1777	0.0162835	1e-27	1.16417	0.316082	0.0002304	0.186662	20
cg23441248	15	50140549	-	Cardiomegaly	15:50437494:T:C	15	50437494	rs11070752	C	T	0.433776	0.206872	0.0528722	9.13e-05	-0.1642	0.0163519	1e-23	-1.25988	0.345579	0.00026666	0.940506	20
cg25406657	15	63342033	TPM1;TPM1;TPM1;TPM1;TPM1;TPM1;TPM1	PLT	15:63341996:T:C	15	63341996	rs11071720	C	T	0.360128	0.0179399	0.0036105	2.4e-06	-0.769	0.0143	0	-0.0233289	0.00471506	7.51e-07	0.522507	20
cg05876232	2	231279916	SP100;SP100	EOS	2:231190636:T:G	2	231190636	rs1107230	G	T	0.638287	0.0192705	0.00454359	2.6e-05	0.6883	0.0173	0	0.0279972	0.00663858	2.47e-05	0.812407	20
cg15691480	5	150451613	TNIP1;TNIP1;TNIP1;TNIP1;TNIP1;TNIP1;TNIP1;TNIP1	ALP	5:150454606:T:A	5	150454606	rs1107239	T	A	0.857178	0.0274388	0.00589583	3.3e-05	-0.7081	0.0243	1.12e-186	-0.0387499	0.00843179	4.31e-06	8.74e-05	20
cg24678767	15	74902976	CLK3	Height	15:74891131:G:T	15	74891131	rs11072495	G	T	0.471608	0.0137911	0.00201145	9.3e-09	0.1113	0.016352	1e-11	0.123909	0.0256518	1.36e-06	0.0608889	20
cg03999479	15	75087148	CSK;CSK	Glaucoma	15:75052994:A:G	15	75052994	rs11072506	G	A	0.539779	-0.0653539	0.016664	8.79e-05	0.4026	0.0188012	1e-101	-0.16233	0.0420794	0.00011446	0.0290866	20
cg00428025	16	11473477	-	Cardiac_Valvular_Disease	16:11464496:A:G	16	11464496	rs11074965	G	A	0.136193	-0.199988	0.0525294	0.00014057	-0.5161	0.0254082	1e-91	0.387499	0.103554	0.00018256	0.360219	20
cg09794343	16	11461389	-	Cardiac_Valvular_Disease	16:11464496:A:G	16	11464496	rs11074965	G	A	0.136193	-0.199988	0.0525294	0.00014057	-0.2182	0.026274	1e-16	0.916536	0.264831	0.0005385	0.0210633	20
cg19039578	16	11483144	-	Cardiac_Valvular_Disease	16:11464496:A:G	16	11464496	rs11074965	G	A	0.136193	-0.199988	0.0525294	0.00014057	-0.6413	0.0457043	1e-44	0.311848	0.0848724	0.00023849	0.965609	20
cg03912267	16	69458953	CYB5B	GERD	16:69440755:A:C	16	69440755	rs11075719	C	A	0.126724	0.272171	0.0708951	0.0001235	0.1902	0.0229025	1e-16	1.43097	0.410639	0.00049261	0.544503	8
cg11147886	16	69598170	NFAT5;NFAT5;NFAT5;NFAT5;NFAT5	BUN	16:69684040:T:A	16	69684040	rs11075731	T	A	0.877072	0.0422992	0.00550885	1.2e-14	-0.4508	0.0251714	1e-71	-0.0938314	0.013296	1.7e-12	0.366111	20
cg11147886	16	69598170	NFAT5;NFAT5;NFAT5;NFAT5;NFAT5	sCr	16:69684040:T:A	16	69684040	rs11075731	T	A	0.877072	0.0282294	0.00466477	3.1e-09	-0.4508	0.0251714	1e-71	-0.0626207	0.0109226	9.86e-09	0.532531	20
cg04593460	7	2045488	MAD1L1;MAD1L1;MAD1L1	EAS_SCZ	7:2041432:A:G	7	2041432	rs1107592	G	A	0.595729	-0.0660031	0.0145	5.21e-06	0.3899	0.0157837	1e-134	-0.169282	0.0378151	7.59e-06	0.461881	20
cg07556911	7	2044787	MAD1L1;MAD1L1;MAD1L1	EAS_SCZ	7:2041432:A:G	7	2041432	rs1107592	G	A	0.595729	-0.0660031	0.0145	5.21e-06	0.2826	0.0161297	1e-68	-0.233557	0.0530127	1.05e-05	0.208226	20
cg08796391	7	2113395	MAD1L1;MAD1L1;MAD1L1	EAS_SCZ	7:2041432:A:G	7	2041432	rs1107592	G	A	0.595729	-0.0660031	0.0145	5.21e-06	-0.5279	0.0152	2.75e-264	0.12503	0.0277022	6.38e-06	0.00456157	20
cg18279126	7	2041391	MAD1L1;MAD1L1;MAD1L1	EAS_SCZ	7:2041432:A:G	7	2041432	rs1107592	G	A	0.595729	-0.0660031	0.0145	5.21e-06	0.4658	0.0155	2.08e-198	-0.141698	0.0314843	6.78e-06	0.288399	20
cg20943353	7	2020583	MAD1L1;MAD1L1;MAD1L1	EAS_SCZ	7:2041432:A:G	7	2041432	rs1107592	G	A	0.595729	-0.0660031	0.0145	5.21e-06	0.3721	0.0159264	1e-120	-0.17738	0.0397007	7.9e-06	0.248011	20
cg21782813	7	2030301	MAD1L1;MAD1L1;MAD1L1	EAS_SCZ	7:2041432:A:G	7	2041432	rs1107592	G	A	0.595729	-0.0660031	0.0145	5.21e-06	0.6997	0.0143	0	-0.0943306	0.0208126	5.83e-06	0.353374	20
cg23378565	7	2036160	MAD1L1;MAD1L1;MAD1L1	EAS_SCZ	7:2041432:A:G	7	2041432	rs1107592	G	A	0.595729	-0.0660031	0.0145	5.21e-06	-0.5532	0.0151	7.71e-294	0.119311	0.0264127	6.27e-06	0.492455	20
cg23987077	16	73012207	ZFHX3;ZFHX3	BUN	16:73012164:T:C	16	73012164	rs11075954	C	T	0.597393	-0.0166155	0.0034303	1.5e-06	-1.0609	0.0133	0	0.0156617	0.00323934	1.33e-06	0.138705	20
cg07474797	16	89185916	ACSF3;ACSF3;ACSF3	Cardiac_Valvular_Disease	16:89205510:T:C	16	89205510	rs11076770	C	T	0.397593	0.111467	0.0328242	0.00068408	0.1261	0.0169469	1e-13	0.883959	0.28613	0.00200589	0.905308	20
cg07474797	16	89185916	ACSF3;ACSF3;ACSF3	MCH	16:89205510:T:C	16	89205510	rs11076770	C	T	0.397593	0.0187067	0.00372538	6e-07	0.1261	0.0169469	1e-13	0.148348	0.0356409	3.15e-05	0.471258	20
cg07474797	16	89185916	ACSF3;ACSF3;ACSF3	MCV	16:89205510:T:C	16	89205510	rs11076770	C	T	0.397593	0.020571	0.0036894	7.7e-08	0.1261	0.0169469	1e-13	0.163132	0.0365604	8.12e-06	0.418835	20
cg07474797	16	89185916	ACSF3;ACSF3;ACSF3	RBC	16:89205510:T:C	16	89205510	rs11076770	C	T	0.397593	-0.0145092	0.00320782	1.9e-06	0.1261	0.0169469	1e-13	-0.115061	0.0297698	0.00011108	0.194206	20
cg07944420	16	89185293	ACSF3;ACSF3;ACSF3	MCH	16:89205510:T:C	16	89205510	rs11076770	C	T	0.397593	0.0187067	0.00372538	6e-07	1.1094	0.0112	0	0.016862	0.00336233	5.3e-07	0.713144	20
cg19669531	16	89182231	ACSF3;ACSF3;ACSF3;ACSF3;ACSF3	MCH	16:89205510:T:C	16	89205510	rs11076770	C	T	0.397593	0.0187067	0.00372538	6e-07	-0.2184	0.0196399	1e-28	-0.0856534	0.018716	4.73e-06	0.516838	20
cg21816132	16	89185182	ACSF3;ACSF3;ACSF3;ACSF3;ACSF3	MCH	16:89205510:T:C	16	89205510	rs11076770	C	T	0.397593	0.0187067	0.00372538	6e-07	1.1669	0.012	0	0.0160311	0.0031968	5.31e-07	0.77652	20
cg18239598	17	74287467	QRICH2;QRICH2	UA	17:74285242:G:A	17	74285242	rs11077811	G	A	0.537842	0.0156091	0.00354539	2e-06	0.4558	0.0187359	1e-130	0.0342455	0.00790474	1.48e-05	0.526272	20
cg16409561	17	17075921	MPRIP;MPRIP	GGT	17:17044155:C:A	17	17044155	rs11078375	C	A	0.827219	-0.019523	0.00428608	7.3e-06	0.703	0.0288972	1e-130	-0.027771	0.00620279	7.56e-06	0.046251	20
cg07438560	17	48078918	-	Bronchitis	17:48106075:T:A	17	48106075	rs11079892	T	A	0.738042	0.162924	0.0433906	0.00017346	-0.3495	0.0207383	1e-63	-0.466164	0.127195	0.00024737	0.194124	20
cg08254353	17	31254670	TMEM98;TMEM98	LuC	17:31159837:G:A	17	31159837	rs11080192	G	A	0.83893	0.118088	0.030278	9.61e-05	-0.1866	0.0217636	1e-17	-0.632843	0.17826	0.00038508	0.018514	20
cg01753936	18	32847640	ZSCAN30;ZSCAN30;ZSCAN30;ZSCAN30	HepC	18:32850105:G:C	18	32850105	rs11081893	G	C	0.653429	0.12194	0.031381	0.000102	-0.2761	0.0199102	1e-43	-0.441652	0.118036	0.0001828	0.695423	20
cg10575842	19	41430077	CYP2B7P1	WBC	19:41417473:T:C	19	41417473	rs11083584	C	T	0.498995	0.0150576	0.0034387	1.3e-05	0.3418	0.0158825	1e-102	0.0440538	0.0102667	1.78e-05	0.738063	20
cg16338317	19	41430059	CYP2B7P	PAD	19:41417473:T:C	19	41417473	rs11083584	C	T	0.498995	0.13228	0.0231133	1.05e-08	0.6243	0.0214	4.28e-187	0.211886	0.0377284	1.95e-08	0.339571	20
cg16338317	19	41430059	CYP2B7P	WBC	19:41417473:T:C	19	41417473	rs11083584	C	T	0.498995	0.0150576	0.0034387	1.3e-05	0.6243	0.0214	4.28e-187	0.0241192	0.00556979	1.49e-05	0.667203	20
cg07391265	20	47369564	PREX1	HbA1c	20:47378162:A:G	20	47378162	rs11086264	G	A	0.239655	-0.0193125	0.00454605	3.1e-05	0.5358	0.0205592	1e-149	-0.0360442	0.00859659	2.75e-05	0.971781	20
cg00051200	22	43637194	SCUBE1	CRC	22:43644557:G:C	22	43644557	rs11090145	G	C	0.78139	-0.0792115	0.0192184	3.76e-05	0.7326	0.021	1.22e-266	-0.108124	0.0264156	4.25e-05	0.863966	20
cg21132005	22	49583075	-	BrC	22:49582703:G:A	22	49582703	rs11090937	G	A	0.832171	0.113002	0.0258034	1.19e-05	0.2226	0.0226866	1e-22	0.507646	0.12694	6.36e-05	0.184479	20
cg20529866	2	20679893	-	Subarachnoid_Hemorrhage	2:20679858:T:C	2	20679858	rs11096666	C	T	0.889164	-0.244631	0.063546	0.00011828	0.7345	0.0279	9.62e-153	-0.333058	0.0874361	0.00013944	0.852391	20
cg13464436	1	110253977	GSTM5	PLT	1:110253741:A:C	1	110253741	rs11101989	C	A	0.638177	0.0228629	0.00378397	1.4e-08	-0.3737	0.0249475	1e-50	-0.0611798	0.0109184	2.1e-08	0.0147008	20
cg24550026	1	114430031	BCL2L15;BCL2L15	MI	1:114426001:G:A	1	114426001	rs11102694	G	A	0.355654	-0.0498554	0.0135415	0.00023169	0.3794	0.0166653	1e-114	-0.131406	0.0361555	0.00027855	0.286633	20
cg24116913	12	93989371	-	Height	12:93985482:T:C	12	93985482	rs11107120	C	T	0.344904	0.0313268	0.002178	4.8e-41	0.1869	0.0205634	1e-19	0.167613	0.0218147	1.55e-14	4.02e-10	20
cg24116913	12	93989371	-	PLT	12:93985482:T:C	12	93985482	rs11107120	C	T	0.344904	-0.0170837	0.00359326	2.6e-06	0.1869	0.0205634	1e-19	-0.0914056	0.021697	2.52e-05	0.00014231	20
cg21561666	12	95494779	FGD6	ATC_B01A	12:95515719:T:C	12	95515719	rs11107904	C	T	0.143523	-0.0419034	0.00938805	8.06e-06	0.2642	0.0275872	1e-21	-0.158605	0.0392037	5.22e-05	0.876803	20
cg21561666	12	95494779	FGD6	ATC_C01D	12:95515719:T:C	12	95515719	rs11107904	C	T	0.143523	-0.0595394	0.0143235	3.23e-05	0.2642	0.0275872	1e-21	-0.225357	0.059101	0.00013724	0.968313	20
cg21561666	12	95494779	FGD6	ATC_N02BA	12:95515719:T:C	12	95515719	rs11107904	C	T	0.143523	-0.0551077	0.0100117	3.71e-08	0.2642	0.0275872	1e-21	-0.208583	0.0437074	1.82e-06	0.24499	20
cg21561666	12	95494779	FGD6	Angina	12:95515719:T:C	12	95515719	rs11107904	C	T	0.143523	-0.0892302	0.0157538	1.48e-08	0.2642	0.0275872	1e-21	-0.337737	0.0692763	1.09e-06	0.369583	20
cg21561666	12	95494779	FGD6	MI	12:95515719:T:C	12	95515719	rs11107904	C	T	0.143523	-0.0988236	0.015951	5.81e-10	0.2642	0.0275872	1e-21	-0.374048	0.0719068	1.97e-07	0.358102	20
cg21561666	12	95494779	FGD6	SAP	12:95515719:T:C	12	95515719	rs11107904	C	T	0.143523	-0.0794374	0.0140737	1.66e-08	0.2642	0.0275872	1e-21	-0.300671	0.0618328	1.16e-06	0.643982	20
cg21561666	12	95494779	FGD6	UAP	12:95515719:T:C	12	95515719	rs11107904	C	T	0.143523	-0.092744	0.0230326	5.66e-05	0.2642	0.0275872	1e-21	-0.351037	0.094571	0.00020572	0.732738	20
cg00298951	12	108733791	CMKLR1;CMKLR1;CMKLR1	Chronic_Sinusitis	12:108733778:G:C	12	108733778	rs11113827	G	C	0.935033	-0.142228	0.0348251	4.43e-05	0.7743	0.0448701	1e-66	-0.183686	0.0462187	7.06e-05	0.392126	20
cg12991976	12	83053192	-	Back_pain	12:83046851:G:A	12	83046851	rs11115330	G	A	0.747661	-0.154617	0.0398943	0.00010634	0.6913	0.0245	3.69e-175	-0.223661	0.058251	0.00012323	0.185138	20
cg12593268	19	18393122	JUND;JUND	EAS_CD	19:18406228:G:A	19	18406228	rs111163930	G	A	0.6178	0.0715	0.0251	0.00439113	0.2475	0.020135	1e-34	0.288889	0.104102	0.00551912	0.00529376	20
cg18726748	1	221951837	-	Allergic_Conjunctivitis	1:221951421:T:C	1	221951421	rs11118856	C	T	0.515933	-0.0910243	0.0234323	0.00010251	0.5812	0.0176	3.83e-239	-0.156614	0.040595	0.00011433	0.111415	20
cg12141218	1	209799248	LAMB3;LAMB3;LAMB3	Meniere	1:209807419:G:T	1	209807419	rs11119317	G	T	0.84816	-0.27553	0.0693199	7.05e-05	-0.7938	0.0243	4.65e-234	0.347103	0.0879707	7.96e-05	0.0372653	18
cg11159519	1	210857380	KCNH1;KCNH1	Pollinosis	1:210854349:A:G	1	210854349	rs11119569	G	A	0.654318	0.0492974	0.0122504	5.72e-05	0.1673	0.0170506	1e-22	0.294665	0.0791433	0.00019673	0.530339	10
cg25351194	1	210867185	KCNH1;KCNH1	ATC_N02BE	1:210864680:G:A	1	210864680	rs11119571	G	A	0.845115	0.0994919	0.0265133	0.00017506	-0.9282	0.0224	0	-0.107188	0.0286811	0.00018605	0.873195	20
[truncated: 10,505 more rows]

## Sheet: ST6
Supplementary Data 6. Significant CpG-trait pairs shared between SMR and HyPrColoc analyses
[truncated: 344 more rows]

## Sheet: ST7
Supplementary Data 7. Gene set enrichment analysis for mCpG pleiotropic signals
[truncated: 13,649 more rows]
