# Supplementary material for: Genetic regulation of methylation across East Asian and European populations
Source: Nat Commun. 2026 Feb 11;17:2616. doi: 10.1038/s41467-026-69372-6 (PMC13002944; doi:10.1038/s41467-026-69372-6)
Supplement: Supplementary file 6 — Source Data [file 41467_2026_69372_MOESM6_ESM.zip]

Archive with 9 entries (8 files):
- Source_Data/
- Source_Data/mQTL_TWB.Source_Data.xlsx
- __MACOSX/Source_Data/._mQTL_TWB.Source_Data.xlsx
- Source_Data/Fig2a.txt.zip
- Source_Data/SupplementaryFig1.3.4.7.txt.zip
- Source_Data/Fig2b.txt.zip
- Source_Data/Fig2c.txt.zip
- Source_Data/SupplementaryFig5.txt.zip
- __MACOSX/Source_Data/._SupplementaryFig5.txt.zip
