# Supplementary material for: Genetic regulation of methylation across East Asian and European populations
Source: Nat Commun. 2026 Feb 11;17:2616. doi: 10.1038/s41467-026-69372-6 (PMC13002944; doi:10.1038/s41467-026-69372-6)
Supplement: Supplementary file 6 — Source Data [file 41467_2026_69372_MOESM6_ESM.zip › Source_Data/mQTL_TWB.Source_Data.xlsx]

## Sheet: Figure 2e
Enrichment of mCpG in chromatin states relative to non-mCpG
chrom	N_chrom	Rodmapsample	N_total	N_chrom_mCpG	N_mCpG	OR	chrom_name
TssA	137462	E001	772295	20903	191295	0.435401	Active TSS
TssBiv	58837	E001	772295	13599	191295	0.841922	Bivalent/poised TSS
BivFlnk	4095	E001	772295	1616	191295	1.97143	Flanking bivalent TSS/Enh
EnhBiv	8317	E001	772295	3006	191295	1.70332	Bivalent enhancer
ReprPC	30601	E001	772295	9170	191295	1.25163	Repressed Polycomb
ReprPCWk	54281	E001	772295	15911	191295	1.17627	Weak repressed Polycomb
Quies	228633	E001	772295	61434	191295	0.794809	Quiescent/low
TssAFlnk	11125	E001	772295	4423	191295	1.98128	Flanking active TSS
TxFlnk	1089	E001	772295	323	191295	1.27901	Transcr. at gene 5' and 3'
Tx	21207	E001	772295	3224	191295	0.527656	Strong transcription
TxWk	133199	E001	772295	30397	191295	0.739151	Weak transcription
EnhG	2054	E001	772295	544	191295	1.09135	Genic enhancers
Enh	73923	E001	772295	25046	191295	1.42542	Enhancers
ZNF/Rpts	1403	E001	772295	223	191295	0.572812	ZNF genes + repeats
Het	6069	E001	772295	1476	191295	0.968313	Heterochromatin
TssA	132935	E002	772357	18870	191336	0.403737	Active TSS
TssBiv	24450	E002	772357	5572	191336	0.867172	Bivalent/poised TSS
BivFlnk	1029	E002	772357	321	191336	1.37511	Flanking bivalent TSS/Enh
EnhBiv	6483	E002	772357	2083	191336	1.42669	Bivalent enhancer
ReprPC	35781	E002	772357	10393	191336	1.18879	Repressed Polycomb
ReprPCWk	83110	E002	772357	25473	191336	1.20893	Weak repressed Polycomb
Quies	336814	E002	772357	89583	191336	0.63212	Quiescent/low
TssAFlnk	1227	E002	772357	486	191336	1.98911	Flanking active TSS
TxFlnk	1	E002	772357	1	191336	Inf	Transcr. at gene 5' and 3'
Tx	1635	E002	772357	168	191336	0.346878	Strong transcription
TxWk	110298	E002	772357	24987	191336	0.758822	Weak transcription
EnhG	31	E002	772357	6	191336	0.728765	Genic enhancers
Enh	36834	E002	772357	13043	191336	1.59662	Enhancers
ZNF/Rpts	127	E002	772357	16	191336	0.437632	ZNF genes + repeats
Het	1602	E002	772357	334	191336	0.79813	Heterochromatin
TssA	122883	E003	772194	14666	191277	0.334918	Active TSS
TssBiv	37374	E003	772194	6958	191277	0.658382	Bivalent/poised TSS
BivFlnk	22909	E003	772194	7271	191277	1.37408	Flanking bivalent TSS/Enh
EnhBiv	16546	E003	772194	5545	191277	1.50182	Bivalent enhancer
ReprPC	18769	E003	772194	5849	191277	1.34432	Repressed Polycomb
ReprPCWk	35251	E003	772194	10351	191277	1.20839	Weak repressed Polycomb
Quies	253979	E003	772194	69506	191277	0.780924	Quiescent/low
TssAFlnk	16943	E003	772194	6347	191277	1.78601	Flanking active TSS
TxFlnk	1455	E003	772194	417	191277	1.2179	Transcr. at gene 5' and 3'
Tx	52909	E003	772194	8238	191277	0.517008	Strong transcription
TxWk	104422	E003	772194	25622	191277	0.85355	Weak transcription
EnhG	3557	E003	772194	852	191277	0.952131	Genic enhancers
Enh	70659	E003	772194	25735	191277	1.60525	Enhancers
ZNF/Rpts	2679	E003	772194	549	191277	0.779918	ZNF genes + repeats
Het	11859	E003	772194	3371	191277	1.18854	Heterochromatin
TssA	126456	E004	772403	15539	191338	0.344238	Active TSS
TssBiv	20765	E004	772403	3652	191338	0.628993	Bivalent/poised TSS
BivFlnk	849	E004	772403	260	191338	1.33919	Flanking bivalent TSS/Enh
EnhBiv	3149	E004	772403	1140	191338	1.71729	Bivalent enhancer
ReprPC	38548	E004	772403	10970	191338	1.15067	Repressed Polycomb
ReprPCWk	37939	E004	772403	11265	191338	1.22365	Weak repressed Polycomb
Quies	410636	E004	772403	111657	191338	0.550587	Quiescent/low
TssAFlnk	3386	E004	772403	1388	191338	2.10243	Flanking active TSS
TxFlnk	55	E004	772403	34	191338	4.91663	Transcr. at gene 5' and 3'
Tx	332	E004	772403	35	191338	0.357695	Strong transcription
TxWk	84568	E004	772403	19951	191338	0.83338	Weak transcription
EnhG	98	E004	772403	27	191338	1.15472	Genic enhancers
Enh	39345	E004	772403	13833	191338	1.57433	Enhancers
ZNF/Rpts	316	E004	772403	51	191338	0.584184	ZNF genes + repeats
Het	5961	E004	772403	1536	191338	1.04612	Heterochromatin
TssA	103084	E005	772124	8291	191290	0.222234	Active TSS
TssBiv	5987	E005	772124	664	191290	0.375295	Bivalent/poised TSS
BivFlnk	14201	E005	772124	2641	191290	0.679892	Flanking bivalent TSS/Enh
EnhBiv	15308	E005	772124	4001	191290	1.05352	Bivalent enhancer
ReprPC	21669	E005	772124	6447	191290	1.25231	Repressed Polycomb
ReprPCWk	30094	E005	772124	9067	191290	1.26192	Weak repressed Polycomb
Quies	231885	E005	772124	63815	191290	0.819298	Quiescent/low
TssAFlnk	25395	E005	772124	7386	191290	1.2067	Flanking active TSS
TxFlnk	2466	E005	772124	720	191290	1.24836	Transcr. at gene 5' and 3'
Tx	58900	E005	772124	10358	191290	0.593767	Strong transcription
TxWk	137462	E005	772124	35676	191290	0.877758	Weak transcription
EnhG	16529	E005	772124	4794	191290	1.21538	Genic enhancers
Enh	77692	E005	772124	28425	191290	1.60328	Enhancers
ZNF/Rpts	8398	E005	772124	2027	191290	0.955468	ZNF genes + repeats
Het	23054	E005	772124	6978	191290	1.28151	Heterochromatin
TssA	104042	E006	772118	8365	191300	0.221723	Active TSS
TssBiv	1336	E006	772118	295	191300	0.85885	Bivalent/poised TSS
BivFlnk	8650	E006	772118	1798	191300	0.787306	Flanking bivalent TSS/Enh
EnhBiv	20820	E006	772118	5482	191300	1.05651	Bivalent enhancer
ReprPC	27360	E006	772118	8557	191300	1.33699	Repressed Polycomb
ReprPCWk	85107	E006	772118	26265	191300	1.21794	Weak repressed Polycomb
Quies	151525	E006	772118	39729	191300	0.871284	Quiescent/low
TssAFlnk	34360	E006	772118	8875	191300	1.01093	Flanking active TSS
TxFlnk	3387	E006	772118	929	191300	1.14266	Transcr. at gene 5' and 3'
Tx	54379	E006	772118	9754	191300	0.612648	Strong transcription
TxWk	148897	E006	772118	37809	191300	0.835721	Weak transcription
EnhG	31933	E006	772118	8698	191300	1.09112	Genic enhancers
Enh	77888	E006	772118	28373	191300	1.59146	Enhancers
ZNF/Rpts	3420	E006	772118	752	191300	0.851839	ZNF genes + repeats
Het	19014	E006	772118	5619	191300	1.24425	Heterochromatin
TssA	133039	E007	772271	14665	191313	0.299552	Active TSS
TssBiv	8094	E007	772271	1328	191313	0.589086	Bivalent/poised TSS
BivFlnk	2166	E007	772271	530	191313	0.980998	Flanking bivalent TSS/Enh
EnhBiv	4932	E007	772271	1273	191313	1.04984	Bivalent enhancer
ReprPC	14324	E007	772271	3718	191313	1.0451	Repressed Polycomb
ReprPCWk	16403	E007	772271	4947	191313	1.28546	Weak repressed Polycomb
Quies	315818	E007	772271	88823	191313	0.723973	Quiescent/low
TssAFlnk	9746	E007	772271	3549	191313	1.72055	Flanking active TSS
TxFlnk	452	E007	772271	140	191313	1.36188	Transcr. at gene 5' and 3'
Tx	26664	E007	772271	4024	191313	0.518703	Strong transcription
TxWk	166615	E007	772271	42286	191313	0.811789	Weak transcription
EnhG	1692	E007	772271	454	191313	1.11124	Genic enhancers
Enh	60174	E007	772271	22337	191313	1.67595	Enhancers
ZNF/Rpts	3103	E007	772271	668	191313	0.829571	ZNF genes + repeats
Het	9049	E007	772271	2571	191313	1.19177	Heterochromatin
TssA	163353	E008	772351	26253	191326	0.444301	Active TSS
TssBiv	29594	E008	772351	6203	191326	0.772909	Bivalent/poised TSS
BivFlnk	1525	E008	772351	553	191326	1.72485	Flanking bivalent TSS/Enh
EnhBiv	2186	E008	772351	739	191326	1.54708	Bivalent enhancer
ReprPC	13808	E008	772351	4177	191326	1.29525	Repressed Polycomb
ReprPCWk	22897	E008	772351	6991	191326	1.29821	Weak repressed Polycomb
Quies	297596	E008	772351	85168	191326	0.7724	Quiescent/low
TssAFlnk	4814	E008	772351	2003	191326	2.15345	Flanking active TSS
TxFlnk	966	E008	772351	287	191326	1.28211	Transcr. at gene 5' and 3'
Tx	45375	E008	772351	7390	191326	0.552192	Strong transcription
TxWk	134888	E008	772351	34942	191326	0.879073	Weak transcription
EnhG	1196	E008	772351	302	191326	1.02429	Genic enhancers
Enh	36670	E008	772351	12937	191326	1.58778	Enhancers
ZNF/Rpts	3745	E008	772351	567	191326	0.53885	ZNF genes + repeats
Het	13738	E008	772351	2814	191326	0.767574	Heterochromatin
TssA	122365	E009	772272	12884	191318	0.29001	Active TSS
TssBiv	13453	E009	772272	2268	191318	0.603879	Bivalent/poised TSS
BivFlnk	7953	E009	772272	1804	191318	0.881448	Flanking bivalent TSS/Enh
EnhBiv	11115	E009	772272	3566	191318	1.41579	Bivalent enhancer
ReprPC	53262	E009	772272	15915	191318	1.21082	Repressed Polycomb
ReprPCWk	96735	E009	772272	29601	191318	1.18418	Weak repressed Polycomb
Quies	194044	E009	772272	54062	191318	0.890174	Quiescent/low
TssAFlnk	28316	E009	772272	9405	191318	1.46103	Flanking active TSS
TxFlnk	4504	E009	772272	1268	191318	1.18323	Transcr. at gene 5' and 3'
Tx	86608	E009	772272	15077	191318	0.561233	Strong transcription
TxWk	78201	E009	772272	20882	191318	0.997117	Weak transcription
EnhG	6234	E009	772272	1785	191318	1.20899	Genic enhancers
Enh	54207	E009	772272	19090	191318	1.55094	Enhancers
ZNF/Rpts	6439	E009	772272	1332	191318	0.785036	ZNF genes + repeats
Het	8836	E009	772272	2379	191318	1.10636	Heterochromatin
TssA	109240	E010	772188	9534	191306	0.240508	Active TSS
TssBiv	7592	E010	772188	1199	191306	0.563206	Bivalent/poised TSS
BivFlnk	11867	E010	772188	2493	191306	0.794495	Flanking bivalent TSS/Enh
EnhBiv	12397	E010	772188	3702	191306	1.27343	Bivalent enhancer
ReprPC	51711	E010	772188	15875	191306	1.26211	Repressed Polycomb
ReprPCWk	105515	E010	772188	32300	191306	1.17072	Weak repressed Polycomb
Quies	177298	E010	772188	49534	191306	0.918285	Quiescent/low
TssAFlnk	48148	E010	772188	14593	191306	1.24424	Flanking active TSS
TxFlnk	2867	E010	772188	800	191306	1.17101	Transcr. at gene 5' and 3'
Tx	81546	E010	772188	14106	191306	0.56137	Strong transcription
TxWk	81907	E010	772188	21577	191306	0.97318	Weak transcription
EnhG	6859	E010	772188	1809	191306	1.07824	Genic enhancers
Enh	59060	E010	772188	19853	191306	1.43375	Enhancers
ZNF/Rpts	6906	E010	772188	1447	191306	0.797286	ZNF genes + repeats
Het	9275	E010	772188	2484	191306	1.09767	Heterochromatin
TssA	135049	E011	772291	17695	191316	0.365397	Active TSS
TssBiv	28750	E011	772291	5638	191316	0.711318	Bivalent/poised TSS
BivFlnk	5708	E011	772291	1478	191316	1.05334	Flanking bivalent TSS/Enh
EnhBiv	8013	E011	772291	2591	191316	1.43761	Bivalent enhancer
ReprPC	37698	E011	772291	11391	191316	1.25537	Repressed Polycomb
ReprPCWk	52633	E011	772291	15564	191316	1.19367	Weak repressed Polycomb
Quies	237700	E011	772291	67924	191316	0.8599	Quiescent/low
TssAFlnk	13808	E011	772291	5178	191316	1.79497	Flanking active TSS
TxFlnk	3606	E011	772291	1019	191316	1.19082	Transcr. at gene 5' and 3'
Tx	59560	E011	772291	9822	191316	0.548338	Strong transcription
TxWk	112586	E011	772291	28158	191316	0.865614	Weak transcription
EnhG	5514	E011	772291	1415	191316	1.0409	Genic enhancers
Enh	53540	E011	772291	18779	191316	1.54238	Enhancers
ZNF/Rpts	5301	E011	772291	1126	191316	0.813122	ZNF genes + repeats
Het	12825	E011	772291	3538	191316	1.13839	Heterochromatin
TssA	118588	E012	772314	13717	191304	0.325547	Active TSS
TssBiv	43336	E012	772314	8265	191304	0.672535	Bivalent/poised TSS
BivFlnk	13493	E012	772314	3755	191304	1.15149	Flanking bivalent TSS/Enh
EnhBiv	14417	E012	772314	4839	191304	1.50911	Bivalent enhancer
ReprPC	32717	E012	772314	10716	191304	1.42326	Repressed Polycomb
ReprPCWk	38106	E012	772314	11413	191304	1.2389	Weak repressed Polycomb
Quies	276563	E012	772314	76810	191304	0.766334	Quiescent/low
TssAFlnk	10225	E012	772314	4037	191304	1.96028	Flanking active TSS
TxFlnk	672	E012	772314	202	191304	1.30425	Transcr. at gene 5' and 3'
Tx	36123	E012	772314	5180	191304	0.481348	Strong transcription
TxWk	117869	E012	772314	28257	191304	0.809971	Weak transcription
EnhG	1543	E012	772314	372	191304	0.962874	Genic enhancers
Enh	63452	E012	772314	22548	191304	1.55631	Enhancers
ZNF/Rpts	729	E012	772314	92	191304	0.438159	ZNF genes + repeats
Het	4481	E012	772314	1101	191304	0.98355	Heterochromatin
TssA	146660	E013	772332	19669	191321	0.367554	Active TSS
TssBiv	20506	E013	772332	3832	191321	0.677894	Bivalent/poised TSS
BivFlnk	2668	E013	772332	566	191321	0.814763	Flanking bivalent TSS/Enh
EnhBiv	4433	E013	772332	1263	191321	1.20334	Bivalent enhancer
ReprPC	22212	E013	772332	6643	191321	1.26104	Repressed Polycomb
ReprPCWk	51995	E013	772332	16045	191321	1.27152	Weak repressed Polycomb
Quies	238315	E013	772332	68003	191321	0.857124	Quiescent/low
TssAFlnk	8477	E013	772332	3235	191321	1.85722	Flanking active TSS
TxFlnk	3857	E013	772332	1108	191321	1.21822	Transcr. at gene 5' and 3'
Tx	81853	E013	772332	14060	191321	0.556339	Strong transcription
TxWk	92606	E013	772332	24388	191321	0.958201	Weak transcription
EnhG	11924	E013	772332	3493	191321	1.23992	Genic enhancers
Enh	66197	E013	772332	23393	191321	1.5374	Enhancers
ZNF/Rpts	3670	E013	772332	787	191321	0.824881	ZNF genes + repeats
Het	16959	E013	772332	4836	191321	1.18615	Heterochromatin
TssA	130568	E014	772272	17195	191305	0.370711	Active TSS
TssBiv	49069	E014	772272	10452	191305	0.767316	Bivalent/poised TSS
BivFlnk	12190	E014	772272	4184	191305	1.56522	Flanking bivalent TSS/Enh
EnhBiv	8791	E014	772272	2989	191305	1.54887	Bivalent enhancer
ReprPC	23992	E014	772272	7350	191305	1.30282	Repressed Polycomb
ReprPCWk	33682	E014	772272	9698	191305	1.17727	Weak repressed Polycomb
Quies	255795	E014	772272	73283	191305	0.836305	Quiescent/low
TssAFlnk	18879	E014	772272	7135	191305	1.80773	Flanking active TSS
TxFlnk	2098	E014	772272	613	191305	1.2504	Transcr. at gene 5' and 3'
Tx	61030	E014	772272	9549	191305	0.51338	Strong transcription
TxWk	95877	E014	772272	24077	191305	0.892507	Weak transcription
EnhG	3255	E014	772272	859	191305	1.08427	Genic enhancers
Enh	61348	E014	772272	20637	191305	1.43156	Enhancers
ZNF/Rpts	2567	E014	772272	415	191305	0.583471	ZNF genes + repeats
Het	13131	E014	772272	2869	191305	0.834034	Heterochromatin
TssA	125543	E015	772214	15984	191270	0.359556	Active TSS
TssBiv	52408	E015	772214	11025	191270	0.751537	Bivalent/poised TSS
BivFlnk	19099	E015	772214	6566	191270	1.5569	Flanking bivalent TSS/Enh
EnhBiv	9001	E015	772214	3266	191270	1.71262	Bivalent enhancer
ReprPC	25866	E015	772214	7753	191270	1.25954	Repressed Polycomb
ReprPCWk	43294	E015	772214	12499	191270	1.16742	Weak repressed Polycomb
Quies	204537	E015	772214	56125	191270	0.855182	Quiescent/low
TssAFlnk	24628	E015	772214	9664	191270	1.91101	Flanking active TSS
TxFlnk	3668	E015	772214	951	191270	1.05814	Transcr. at gene 5' and 3'
Tx	64969	E015	772214	10335	191270	0.520526	Strong transcription
TxWk	98294	E015	772214	24326	191270	0.871701	Weak transcription
EnhG	5834	E015	772214	1605	191270	1.14433	Genic enhancers
Enh	74839	E015	772214	26265	191270	1.50501	Enhancers
ZNF/Rpts	3882	E015	772214	763	191270	0.739024	ZNF genes + repeats
Het	16352	E015	772214	4143	191270	1.00902	Heterochromatin
TssA	127473	E016	772302	16886	191316	0.375438	Active TSS
TssBiv	61120	E016	772302	13576	191316	0.796181	Bivalent/poised TSS
BivFlnk	9431	E016	772302	3486	191316	1.76248	Flanking bivalent TSS/Enh
EnhBiv	7380	E016	772302	2550	191316	1.58994	Bivalent enhancer
ReprPC	26889	E016	772302	8219	191316	1.29391	Repressed Polycomb
ReprPCWk	33945	E016	772302	10003	191316	1.21649	Weak repressed Polycomb
Quies	253120	E016	772302	71533	191316	0.822389	Quiescent/low
TssAFlnk	14691	E016	772302	5713	191316	1.90255	Flanking active TSS
TxFlnk	2471	E016	772302	721	191316	1.24739	Transcr. at gene 5' and 3'
Tx	60932	E016	772302	9418	191316	0.50597	Strong transcription
TxWk	96069	E016	772302	24108	191316	0.891357	Weak transcription
EnhG	3142	E016	772302	780	191316	0.998757	Genic enhancers
Enh	60342	E016	772302	20325	191316	1.43617	Enhancers
ZNF/Rpts	2584	E016	772302	482	191316	0.693832	ZNF genes + repeats
Het	12713	E016	772302	3516	191316	1.14258	Heterochromatin
TssA	115314	E017	772168	11516	191260	0.276762	Active TSS
TssBiv	11225	E017	772168	1584	191260	0.490736	Bivalent/poised TSS
BivFlnk	11084	E017	772168	2604	191260	0.919056	Flanking bivalent TSS/Enh
EnhBiv	13390	E017	772168	4341	191260	1.43435	Bivalent enhancer
ReprPC	84568	E017	772168	25909	191260	1.20606	Repressed Polycomb
ReprPCWk	91296	E017	772168	26544	191260	1.10629	Weak repressed Polycomb
Quies	97297	E017	772168	24850	191260	0.911884	Quiescent/low
TssAFlnk	38369	E017	772168	12798	191260	1.4532	Flanking active TSS
TxFlnk	5212	E017	772168	1569	191260	1.29991	Transcr. at gene 5' and 3'
Tx	73592	E017	772168	12767	191260	0.570762	Strong transcription
TxWk	87393	E017	772168	21017	191260	0.85182	Weak transcription
EnhG	23897	E017	772168	6639	191260	1.1337	Genic enhancers
Enh	77761	E017	772168	26730	191260	1.45116	Enhancers
ZNF/Rpts	3191	E017	772168	682	191260	0.822029	ZNF genes + repeats
Het	38579	E017	772168	11710	191260	1.26247	Heterochromatin
TssA	138220	E018	772287	19497	191320	0.396775	Active TSS
TssBiv	58328	E018	772287	13792	191320	0.868299	Bivalent/poised TSS
BivFlnk	11221	E018	772287	4322	191320	1.87976	Flanking bivalent TSS/Enh
EnhBiv	7368	E018	772287	2659	191320	1.70077	Bivalent enhancer
ReprPC	23284	E018	772287	6881	191320	1.23789	Repressed Polycomb
ReprPCWk	45568	E018	772287	13618	191320	1.22312	Weak repressed Polycomb
Quies	252058	E018	772287	69506	191320	0.792886	Quiescent/low
TssAFlnk	14750	E018	772287	5827	191320	1.95255	Flanking active TSS
TxFlnk	1873	E018	772287	475	191320	1.02927	Transcr. at gene 5' and 3'
Tx	37557	E018	772287	5915	191320	0.536735	Strong transcription
TxWk	111600	E018	772287	26386	191320	0.802357	Weak transcription
EnhG	1786	E018	772287	505	191320	1.19447	Genic enhancers
Enh	60598	E018	772287	20134	191320	1.40572	Enhancers
ZNF/Rpts	904	E018	772287	173	191320	0.71775	ZNF genes + repeats
Het	7172	E018	772287	1630	191320	0.884605	Heterochromatin
TssA	120055	E019	772254	14198	191289	0.333127	Active TSS
TssBiv	53000	E019	772254	11170	191289	0.752615	Bivalent/poised TSS
BivFlnk	16565	E019	772254	5782	191289	1.59831	Flanking bivalent TSS/Enh
EnhBiv	9874	E019	772254	3423	191289	1.59364	Bivalent enhancer
ReprPC	27053	E019	772254	8263	191289	1.29239	Repressed Polycomb
ReprPCWk	35154	E019	772254	10326	191289	1.20916	Weak repressed Polycomb
Quies	265244	E019	772254	75349	191289	0.811201	Quiescent/low
TssAFlnk	20293	E019	772254	7675	191289	1.80722	Flanking active TSS
TxFlnk	1774	E019	772254	479	191289	1.12087	Transcr. at gene 5' and 3'
Tx	50076	E019	772254	7514	191289	0.496897	Strong transcription
TxWk	97786	E019	772254	23905	191289	0.857721	Weak transcription
EnhG	2158	E019	772254	542	191289	1.0158	Genic enhancers
Enh	60611	E019	772254	20500	191289	1.44504	Enhancers
ZNF/Rpts	1471	E019	772254	186	191289	0.43864	ZNF genes + repeats
Het	11140	E019	772254	1977	191289	0.644948	Heterochromatin
TssA	126332	E020	772301	16429	191300	0.368127	Active TSS
TssBiv	59787	E020	772301	13806	191300	0.839739	Bivalent/poised TSS
BivFlnk	11519	E020	772301	4194	191300	1.71701	Flanking bivalent TSS/Enh
EnhBiv	7213	E020	772301	2534	191300	1.63156	Bivalent enhancer
ReprPC	31269	E020	772301	9256	191300	1.22866	Repressed Polycomb
ReprPCWk	45945	E020	772301	13915	191300	1.2467	Weak repressed Polycomb
Quies	255798	E020	772301	71517	191300	0.804818	Quiescent/low
TssAFlnk	18218	E020	772301	6911	191300	1.8202	Flanking active TSS
TxFlnk	3135	E020	772301	851	191300	1.12716	Transcr. at gene 5' and 3'
Tx	55927	E020	772301	8665	191300	0.511529	Strong transcription
TxWk	93150	E020	772301	22938	191300	0.87231	Weak transcription
EnhG	3030	E020	772301	756	191300	1.00575	Genic enhancers
Enh	47646	E020	772301	16069	191300	1.46154	Enhancers
ZNF/Rpts	2221	E020	772301	421	191300	0.708148	ZNF genes + repeats
Het	11111	E020	772301	3038	191300	1.12704	Heterochromatin
TssA	144325	E021	772282	19029	191303	0.361759	Active TSS
TssBiv	21851	E021	772282	4297	191303	0.720947	Bivalent/poised TSS
BivFlnk	5043	E021	772282	1529	191303	1.31344	Flanking bivalent TSS/Enh
EnhBiv	6877	E021	772282	2100	191303	1.32409	Bivalent enhancer
ReprPC	16613	E021	772282	4934	191303	1.25722	Repressed Polycomb
ReprPCWk	22579	E021	772282	6764	191303	1.26353	Weak repressed Polycomb
Quies	294121	E021	772282	80887	191303	0.729201	Quiescent/low
TssAFlnk	7437	E021	772282	2949	191303	1.98013	Flanking active TSS
TxFlnk	711	E021	772282	186	191303	1.07498	Transcr. at gene 5' and 3'
Tx	30594	E021	772282	4708	191303	0.527734	Strong transcription
TxWk	163024	E021	772282	42328	191303	0.843797	Weak transcription
EnhG	1828	E021	772282	489	191303	1.10653	Genic enhancers
Enh	46904	E021	772282	17824	191303	1.76827	Enhancers
ZNF/Rpts	719	E021	772282	155	191303	0.833814	ZNF genes + repeats
Het	9656	E021	772282	3124	191303	1.43613	Heterochromatin
TssA	113490	E022	772074	13438	191262	0.337605	Active TSS
TssBiv	6636	E022	772074	1286	191262	0.723228	Bivalent/poised TSS
BivFlnk	23346	E022	772074	5571	191262	0.922639	Flanking bivalent TSS/Enh
EnhBiv	10776	E022	772074	3201	191262	1.26651	Bivalent enhancer
ReprPC	7074	E022	772074	2121	191262	1.28932	Repressed Polycomb
ReprPCWk	15815	E022	772074	4569	191262	1.20987	Weak repressed Polycomb
Quies	222837	E022	772074	56418	191262	0.734511	Quiescent/low
TssAFlnk	28465	E022	772074	8993	191262	1.35547	Flanking active TSS
TxFlnk	21022	E022	772074	3677	191262	0.624538	Transcr. at gene 5' and 3'
Tx	16215	E022	772074	2643	191262	0.577552	Strong transcription
TxWk	170348	E022	772074	46052	191262	0.884339	Weak transcription
EnhG	33013	E022	772074	8889	191262	1.07247	Genic enhancers
Enh	75069	E022	772074	26869	191262	1.55234	Enhancers
ZNF/Rpts	16172	E022	772074	3943	191262	0.95852	ZNF genes + repeats
Het	11796	E022	772074	3592	191262	1.31081	Heterochromatin
TssA	145290	E023	772229	18985	191300	0.357213	Active TSS
TssBiv	8412	E023	772229	1711	191300	0.766443	Bivalent/poised TSS
BivFlnk	2990	E023	772229	830	191300	1.16256	Flanking bivalent TSS/Enh
EnhBiv	3499	E023	772229	1024	191300	1.25106	Bivalent enhancer
ReprPC	49739	E023	772229	14975	191300	1.22983	Repressed Polycomb
ReprPCWk	122332	E023	772229	36333	191300	1.09304	Weak repressed Polycomb
Quies	147497	E023	772229	39727	191300	0.911759	Quiescent/low
TssAFlnk	46950	E023	772229	17056	191300	1.64345	Flanking active TSS
TxFlnk	2227	E023	772229	613	191300	1.15016	Transcr. at gene 5' and 3'
Tx	54954	E023	772229	8419	191300	0.505391	Strong transcription
TxWk	102687	E023	772229	25378	191300	0.864202	Weak transcription
EnhG	7665	E023	772229	1784	191300	0.91187	Genic enhancers
Enh	70407	E023	772229	22807	191300	1.3358	Enhancers
ZNF/Rpts	1912	E023	772229	309	191300	0.583758	ZNF genes + repeats
Het	5668	E023	772229	1349	191300	0.941447	Heterochromatin
TssA	124247	E024	772205	14659	191270	0.329636	Active TSS
TssBiv	10639	E024	772205	1588	191270	0.524584	Bivalent/poised TSS
BivFlnk	14392	E024	772205	3311	191270	0.890219	Flanking bivalent TSS/Enh
EnhBiv	16363	E024	772205	4720	191270	1.20661	Bivalent enhancer
ReprPC	8945	E024	772205	2434	191270	1.12269	Repressed Polycomb
ReprPCWk	40630	E024	772205	12015	191270	1.21248	Weak repressed Polycomb
Quies	222308	E024	772205	62714	191270	0.865635	Quiescent/low
TssAFlnk	22806	E024	772205	7625	191270	1.48566	Flanking active TSS
TxFlnk	998	E024	772205	294	191270	1.26686	Transcr. at gene 5' and 3'
Tx	63214	E024	772205	10354	191270	0.540791	Strong transcription
TxWk	131559	E024	772205	34530	191270	0.900345	Weak transcription
EnhG	7916	E024	772205	2026	191270	1.03414	Genic enhancers
Enh	89534	E024	772205	32682	191270	1.57513	Enhancers
ZNF/Rpts	6713	E024	772205	671	191270	0.333797	ZNF genes + repeats
Het	11941	E024	772205	1647	191270	0.477337	Heterochromatin
TssA	151295	E025	772237	21575	191288	0.392331	Active TSS
TssBiv	16486	E025	772237	3432	191288	0.78052	Bivalent/poised TSS
BivFlnk	4745	E025	772237	1423	191288	1.2935	Flanking bivalent TSS/Enh
EnhBiv	5772	E025	772237	1964	191288	1.5561	Bivalent enhancer
ReprPC	69678	E025	772237	20901	191288	1.19211	Repressed Polycomb
ReprPCWk	94730	E025	772237	27785	191288	1.11525	Weak repressed Polycomb
Quies	130820	E025	772237	34716	191288	0.915595	Quiescent/low
TssAFlnk	38611	E025	772237	14972	191288	1.84527	Flanking active TSS
TxFlnk	3054	E025	772237	891	191288	1.24638	Transcr. at gene 5' and 3'
Tx	62622	E025	772237	9887	191288	0.517711	Strong transcription
TxWk	90686	E025	772237	22341	191288	0.875972	Weak transcription
EnhG	11564	E025	772237	2683	191288	0.90348	Genic enhancers
Enh	85961	E025	772237	27413	191288	1.27868	Enhancers
ZNF/Rpts	1785	E025	772237	274	191288	0.549295	ZNF genes + repeats
Het	4428	E025	772237	1031	191288	0.916361	Heterochromatin
TssA	135673	E026	772248	16959	191313	0.345147	Active TSS
TssBiv	10947	E026	772248	2040	191313	0.684812	Bivalent/poised TSS
BivFlnk	3215	E026	772248	661	191313	0.782438	Flanking bivalent TSS/Enh
EnhBiv	2289	E026	772248	636	191313	1.16501	Bivalent enhancer
ReprPC	60073	E026	772248	17783	191313	1.18393	Repressed Polycomb
ReprPCWk	96831	E026	772248	28573	191313	1.12176	Weak repressed Polycomb
Quies	176643	E026	772248	49216	191313	0.915557	Quiescent/low
TssAFlnk	43957	E026	772248	15816	191313	1.62396	Flanking active TSS
TxFlnk	3402	E026	772248	994	191313	1.24827	Transcr. at gene 5' and 3'
Tx	62682	E026	772248	9894	191313	0.517425	Strong transcription
TxWk	98410	E026	772248	24358	191313	0.871501	Weak transcription
EnhG	7247	E026	772248	1832	191313	1.01775	Genic enhancers
Enh	63236	E026	772248	20607	191313	1.36017	Enhancers
ZNF/Rpts	1195	E026	772248	180	191313	0.537564	ZNF genes + repeats
Het	6448	E026	772248	1764	191313	1.13435	Heterochromatin
TssA	141994	E027	772219	18964	191283	0.368994	Active TSS
TssBiv	8123	E027	772219	720	191283	0.291613	Bivalent/poised TSS
BivFlnk	8177	E027	772219	1519	191283	0.684951	Flanking bivalent TSS/Enh
EnhBiv	14416	E027	772219	3492	191283	0.952577	Bivalent enhancer
ReprPC	39489	E027	772219	11392	191283	1.17182	Repressed Polycomb
ReprPCWk	58459	E027	772219	16779	191283	1.1349	Weak repressed Polycomb
Quies	169535	E027	772219	48083	191283	0.951001	Quiescent/low
TssAFlnk	35051	E027	772219	13235	191283	1.77328	Flanking active TSS
TxFlnk	3014	E027	772219	922	191283	1.33369	Transcr. at gene 5' and 3'
Tx	82296	E027	772219	14842	191283	0.590655	Strong transcription
TxWk	96443	E027	772219	25451	191283	0.955744	Weak transcription
EnhG	17053	E027	772219	4146	191283	0.95389	Genic enhancers
Enh	84889	E027	772219	28666	191283	1.39862	Enhancers
ZNF/Rpts	3444	E027	772219	628	191283	0.674014	ZNF genes + repeats
Het	9836	E027	772219	2444	191283	0.991356	Heterochromatin
TssA	115239	E028	772259	11580	191309	0.278708	Active TSS
TssBiv	5729	E028	772259	610	191309	0.358678	Bivalent/poised TSS
BivFlnk	1340	E028	772259	236	191309	0.647918	Flanking bivalent TSS/Enh
EnhBiv	9644	E028	772259	2315	191309	0.9471	Bivalent enhancer
ReprPC	53610	E028	772259	14847	191309	1.08551	Repressed Polycomb
ReprPCWk	113406	E028	772259	34416	191309	1.1432	Weak repressed Polycomb
Quies	167878	E028	772259	46042	191309	0.906909	Quiescent/low
TssAFlnk	16196	E028	772259	5611	191309	1.5804	Flanking active TSS
TxFlnk	647	E028	772259	236	191309	1.74247	Transcr. at gene 5' and 3'
Tx	35701	E028	772259	5381	191309	0.510809	Strong transcription
TxWk	134700	E028	772259	32110	191309	0.782627	Weak transcription
EnhG	7185	E028	772259	1805	191309	1.00939	Genic enhancers
Enh	99990	E028	772259	33143	191309	1.33237	Enhancers
ZNF/Rpts	860	E028	772259	115	191309	0.468153	ZNF genes + repeats
Het	10134	E028	772259	2862	191309	1.18018	Heterochromatin
TssA	78404	E029	772180	4230	191310	0.151042	Active TSS
TssBiv	3162	E029	772180	345	191310	0.370052	Bivalent/poised TSS
BivFlnk	15090	E029	772180	3344	191310	0.846926	Flanking bivalent TSS/Enh
EnhBiv	26932	E029	772180	8306	191310	1.31057	Bivalent enhancer
ReprPC	65945	E029	772180	19264	191310	1.15229	Repressed Polycomb
ReprPCWk	53174	E029	772180	15431	191310	1.1607	Weak repressed Polycomb
Quies	230009	E029	772180	60558	191310	0.768553	Quiescent/low
TssAFlnk	52110	E029	772180	14093	191310	1.05189	Flanking active TSS
TxFlnk	829	E029	772180	322	191310	1.92668	Transcr. at gene 5' and 3'
Tx	70624	E029	772180	10371	191310	0.468406	Strong transcription
TxWk	62862	E029	772180	14347	191310	0.822903	Weak transcription
EnhG	8034	E029	772180	2653	191310	1.48311	Genic enhancers
Enh	76670	E029	772180	30743	191310	1.87175	Enhancers
ZNF/Rpts	3207	E029	772180	904	191310	1.18711	ZNF genes + repeats
Het	25128	E029	772180	6399	191310	1.00393	Heterochromatin
TssA	63010	E030	772192	3587	191309	0.164537	Active TSS
TssBiv	4504	E030	772192	738	191309	0.591159	Bivalent/poised TSS
BivFlnk	16656	E030	772192	3406	191309	0.762713	Flanking bivalent TSS/Enh
EnhBiv	14810	E030	772192	4136	191309	1.15492	Bivalent enhancer
ReprPC	73445	E030	772192	21955	191309	1.17992	Repressed Polycomb
ReprPCWk	83832	E030	772192	25377	191309	1.18552	Weak repressed Polycomb
Quies	249789	E030	772192	66376	191309	0.751882	Quiescent/low
TssAFlnk	80194	E030	772192	19696	191309	0.885577	Flanking active TSS
TxFlnk	1772	E030	772192	676	191309	1.86926	Transcr. at gene 5' and 3'
Tx	60698	E030	772192	9027	191309	0.483271	Strong transcription
TxWk	59277	E030	772192	13459	191309	0.821576	Weak transcription
EnhG	6448	E030	772192	2003	191309	1.35777	Genic enhancers
Enh	44859	E030	772192	17838	191309	1.91122	Enhancers
ZNF/Rpts	1642	E030	772192	322	191309	0.739005	ZNF genes + repeats
Het	11256	E030	772192	2713	191309	0.950075	Heterochromatin
TssA	61070	E031	772227	4598	191319	0.223188	Active TSS
TssBiv	3594	E031	772227	1034	191319	1.22099	Bivalent/poised TSS
BivFlnk	8627	E031	772227	2019	191319	0.917164	Flanking bivalent TSS/Enh
EnhBiv	10706	E031	772227	2889	191319	1.10706	Bivalent enhancer
ReprPC	32501	E031	772227	9628	191319	1.22777	Repressed Polycomb
ReprPCWk	98736	E031	772227	29284	191319	1.12719	Weak repressed Polycomb
Quies	241129	E031	772227	66885	191319	0.815922	Quiescent/low
TssAFlnk	94666	E031	772227	20215	191319	0.718766	Flanking active TSS
TxFlnk	1332	E031	772227	559	191319	2.19282	Transcr. at gene 5' and 3'
Tx	54509	E031	772227	8026	191319	0.482318	Strong transcription
TxWk	95742	E031	772227	21375	191319	0.760996	Weak transcription
EnhG	7099	E031	772227	2280	191319	1.42465	Genic enhancers
Enh	56273	E031	772227	21049	191319	1.70442	Enhancers
ZNF/Rpts	1930	E031	772227	302	191319	0.561672	ZNF genes + repeats
Het	4313	E031	772227	1176	191319	1.13211	Heterochromatin
TssA	80829	E032	772198	4229	191315	0.145524	Active TSS
TssBiv	1759	E032	772198	154	191315	0.290525	Bivalent/poised TSS
BivFlnk	12381	E032	772198	2416	191315	0.72351	Flanking bivalent TSS/Enh
EnhBiv	31132	E032	772198	8774	191315	1.14567	Bivalent enhancer
ReprPC	23409	E032	772198	6810	191315	1.21008	Repressed Polycomb
ReprPCWk	83273	E032	772198	25283	191315	1.19162	Weak repressed Polycomb
Quies	255242	E032	772198	69541	191315	0.773526	Quiescent/low
TssAFlnk	55754	E032	772198	14983	191315	1.03749	Flanking active TSS
TxFlnk	1598	E032	772198	586	191315	1.75509	Transcr. at gene 5' and 3'
Tx	63136	E032	772198	9128	191315	0.465453	Strong transcription
TxWk	70677	E032	772198	15724	191315	0.786594	Weak transcription
EnhG	14145	E032	772198	4453	191315	1.37174	Genic enhancers
Enh	71442	E032	772198	27521	191315	1.75868	Enhancers
ZNF/Rpts	1700	E032	772198	360	191315	0.813831	ZNF genes + repeats
Het	5721	E032	772198	1353	191315	0.933419	Heterochromatin
TssA	106806	E033	772243	10363	191301	0.272139	Active TSS
TssBiv	16978	E033	772243	3744	191301	0.839561	Bivalent/poised TSS
BivFlnk	9620	E033	772243	2220	191301	0.899434	Flanking bivalent TSS/Enh
EnhBiv	4253	E033	772243	1330	191301	1.37483	Bivalent enhancer
ReprPC	55900	E033	772243	16551	191301	1.19082	Repressed Polycomb
ReprPCWk	93368	E033	772243	27966	191301	1.15235	Weak repressed Polycomb
Quies	220516	E033	772243	61060	191301	0.843688	Quiescent/low
TssAFlnk	49682	E033	772243	16094	191301	1.37098	Flanking active TSS
TxFlnk	1814	E033	772243	701	191301	1.909	Transcr. at gene 5' and 3'
Tx	76185	E033	772243	12213	191301	0.515918	Strong transcription
TxWk	85847	E033	772243	20798	191301	0.86223	Weak transcription
EnhG	8046	E033	772243	2380	191301	1.26316	Genic enhancers
Enh	39256	E033	772243	15103	191301	1.81998	Enhancers
ZNF/Rpts	1490	E033	772243	198	191301	0.464356	ZNF genes + repeats
Het	2482	E033	772243	580	191301	0.923015	Heterochromatin
TssA	70872	E034	772121	4322	191299	0.174589	Active TSS
TssBiv	3773	E034	772121	509	191299	0.470815	Bivalent/poised TSS
BivFlnk	24753	E034	772121	5710	191299	0.880549	Flanking bivalent TSS/Enh
EnhBiv	41676	E034	772121	12828	191299	1.28307	Bivalent enhancer
ReprPC	77655	E034	772121	24404	191299	1.26387	Repressed Polycomb
ReprPCWk	171659	E034	772121	49931	191299	0.984393	Weak repressed Polycomb
Quies	124918	E034	772121	30514	191299	0.821875	Quiescent/low
TssAFlnk	61931	E034	772121	15462	191299	0.929433	Flanking active TSS
TxFlnk	2207	E034	772121	915	191299	2.14547	Transcr. at gene 5' and 3'
Tx	60341	E034	772121	8405	191299	0.447423	Strong transcription
TxWk	62700	E034	772121	14123	191299	0.808901	Weak transcription
EnhG	16875	E034	772121	4698	191299	1.14684	Genic enhancers
Enh	49064	E034	772121	18688	191299	1.77025	Enhancers
ZNF/Rpts	874	E034	772121	130	191299	0.529839	ZNF genes + repeats
Het	2823	E034	772121	660	191299	0.922991	Heterochromatin
TssA	64953	E035	772135	5133	191290	0.233717	Active TSS
TssBiv	3188	E035	772135	841	191290	1.08366	Bivalent/poised TSS
BivFlnk	10902	E035	772135	2543	191290	0.910468	Flanking bivalent TSS/Enh
EnhBiv	12406	E035	772135	3440	191290	1.14702	Bivalent enhancer
ReprPC	31702	E035	772135	9219	191290	1.19689	Repressed Polycomb
ReprPCWk	72155	E035	772135	21710	191290	1.19331	Weak repressed Polycomb
Quies	231379	E035	772135	62198	191290	0.79118	Quiescent/low
TssAFlnk	99570	E035	772135	21586	191290	0.72765	Flanking active TSS
TxFlnk	436	E035	772135	196	191290	2.47875	Transcr. at gene 5' and 3'
Tx	44808	E035	772135	6167	191290	0.452372	Strong transcription
TxWk	116866	E035	772135	25606	191290	0.71812	Weak transcription
EnhG	3874	E035	772135	1390	191290	1.69188	Genic enhancers
Enh	69239	E035	772135	28916	191290	2.02631	Enhancers
ZNF/Rpts	2887	E035	772135	465	191290	0.58054	ZNF genes + repeats
Het	7770	E035	772135	1880	191290	0.959366	Heterochromatin
TssA	76149	E036	772140	4926	191290	0.184261	Active TSS
TssBiv	2025	E036	772140	515	191290	1.03293	Bivalent/poised TSS
BivFlnk	16195	E036	772140	3022	191290	0.680799	Flanking bivalent TSS/Enh
EnhBiv	17146	E036	772140	4889	191290	1.18562	Bivalent enhancer
ReprPC	37704	E036	772140	11736	191290	1.31096	Repressed Polycomb
ReprPCWk	100736	E036	772140	30474	191290	1.15768	Weak repressed Polycomb
Quies	187472	E036	772140	47722	191290	0.787429	Quiescent/low
TssAFlnk	80615	E036	772140	19998	191290	0.897218	Flanking active TSS
TxFlnk	4841	E036	772140	1697	191290	1.6301	Transcr. at gene 5' and 3'
Tx	77941	E036	772140	11875	191290	0.483714	Strong transcription
TxWk	75602	E036	772140	17304	191290	0.810831	Weak transcription
EnhG	14175	E036	772140	5009	191290	1.63318	Genic enhancers
Enh	67506	E036	772140	28578	191290	2.07976	Enhancers
ZNF/Rpts	4270	E036	772140	1019	191290	0.946436	ZNF genes + repeats
Het	9763	E036	772140	2526	191290	1.04665	Heterochromatin
TssA	105202	E037	772266	8379	191320	0.218982	Active TSS
TssBiv	1233	E037	772266	166	191320	0.471542	Bivalent/poised TSS
BivFlnk	2771	E037	772266	494	191320	0.656196	Flanking bivalent TSS/Enh
EnhBiv	9615	E037	772266	2138	191320	0.857097	Bivalent enhancer
ReprPC	9149	E037	772266	2304	191320	1.01004	Repressed Polycomb
ReprPCWk	62789	E037	772266	18144	191320	1.13922	Weak repressed Polycomb
Quies	358733	E037	772266	100021	191320	0.651157	Quiescent/low
TssAFlnk	41295	E037	772266	14123	191320	1.50445	Flanking active TSS
TxFlnk	679	E037	772266	263	191320	1.91834	Transcr. at gene 5' and 3'
Tx	19990	E037	772266	2363	191320	0.394711	Strong transcription
TxWk	86365	E037	772266	17442	191320	0.677269	Weak transcription
EnhG	4629	E037	772266	1172	191320	1.02332	Genic enhancers
Enh	67587	E037	772266	23852	191320	1.53137	Enhancers
ZNF/Rpts	474	E037	772266	71	191320	0.534598	ZNF genes + repeats
Het	1755	E037	772266	388	191320	0.859836	Heterochromatin
TssA	109022	E038	772289	9628	191328	0.243811	Active TSS
TssBiv	2095	E038	772289	264	191328	0.436429	Bivalent/poised TSS
BivFlnk	3428	E038	772289	637	191328	0.689694	Flanking bivalent TSS/Enh
EnhBiv	8934	E038	772289	1992	191328	0.8609	Bivalent enhancer
ReprPC	9412	E038	772289	2410	191328	1.03252	Repressed Polycomb
ReprPCWk	58065	E038	772289	16454	191328	1.11469	Weak repressed Polycomb
Quies	358848	E038	772289	100545	191328	0.65644	Quiescent/low
TssAFlnk	42823	E038	772289	14921	191328	1.54581	Flanking active TSS
TxFlnk	1344	E038	772289	518	191328	1.90152	Transcr. at gene 5' and 3'
Tx	26712	E038	772289	3361	191328	0.419484	Strong transcription
TxWk	90832	E038	772289	19138	191328	0.710527	Weak transcription
EnhG	4952	E038	772289	1316	191328	1.09213	Genic enhancers
Enh	53998	E038	772289	19741	191328	1.64662	Enhancers
ZNF/Rpts	749	E038	772289	133	191328	0.654906	ZNF genes + repeats
Het	1075	E038	772289	270	191328	1.01703	Heterochromatin
TssA	73478	E039	772134	7083	191283	0.286915	Active TSS
TssBiv	4238	E039	772134	669	191283	0.565707	Bivalent/poised TSS
BivFlnk	10233	E039	772134	2025	191283	0.738576	Flanking bivalent TSS/Enh
EnhBiv	10771	E039	772134	2996	191283	1.15446	Bivalent enhancer
ReprPC	19819	E039	772134	5773	191283	1.21788	Repressed Polycomb
ReprPCWk	68590	E039	772134	20566	191283	1.19289	Weak repressed Polycomb
Quies	297421	E039	772134	82903	191283	0.740127	Quiescent/low
TssAFlnk	58029	E039	772134	19039	191283	1.38326	Flanking active TSS
TxFlnk	34648	E039	772134	2208	191283	0.195141	Transcr. at gene 5' and 3'
Tx	54964	E039	772134	7902	191283	0.468554	Strong transcription
TxWk	74515	E039	772134	17448	191283	0.837214	Weak transcription
EnhG	8511	E039	772134	2182	191283	1.0355	Genic enhancers
Enh	51742	E039	772134	19271	191283	1.70143	Enhancers
ZNF/Rpts	1526	E039	772134	325	191283	0.82003	ZNF genes + repeats
Het	3649	E039	772134	893	191283	0.979253	Heterochromatin
TssA	88372	E040	772243	6182	191318	0.196076	Active TSS
TssBiv	1096	E040	772243	145	191318	0.462211	Bivalent/poised TSS
BivFlnk	3916	E040	772243	629	191318	0.577765	Flanking bivalent TSS/Enh
EnhBiv	21465	E040	772243	4332	191318	0.745106	Bivalent enhancer
ReprPC	21235	E040	772243	6042	191318	1.17596	Repressed Polycomb
ReprPCWk	79140	E040	772243	23525	191318	1.16144	Weak repressed Polycomb
Quies	334537	E040	772243	93056	191318	0.683713	Quiescent/low
TssAFlnk	44643	E040	772243	12559	191318	1.12294	Flanking active TSS
TxFlnk	689	E040	772243	272	191318	1.97918	Transcr. at gene 5' and 3'
Tx	14858	E040	772243	1709	191318	0.385719	Strong transcription
TxWk	88540	E040	772243	17497	191318	0.656381	Weak transcription
EnhG	3669	E040	772243	965	191318	1.0786	Genic enhancers
Enh	67465	E040	772243	23837	191318	1.53442	Enhancers
ZNF/Rpts	670	E040	772243	102	191318	0.544742	ZNF genes + repeats
Het	1948	E040	772243	466	191318	0.952341	Heterochromatin
TssA	95525	E041	772176	7118	191290	0.207284	Active TSS
TssBiv	3753	E041	772176	534	191290	0.500963	Bivalent/poised TSS
BivFlnk	15414	E041	772176	3138	191290	0.759833	Flanking bivalent TSS/Enh
EnhBiv	21528	E041	772176	5497	191290	1.01253	Bivalent enhancer
ReprPC	36966	E041	772176	10905	191290	1.21366	Repressed Polycomb
ReprPCWk	93473	E041	772176	28315	191290	1.17159	Weak repressed Polycomb
Quies	247468	E041	772176	67719	191290	0.790032	Quiescent/low
TssAFlnk	62274	E041	772176	20552	191290	1.38841	Flanking active TSS
TxFlnk	5087	E041	772176	1545	191290	1.3165	Transcr. at gene 5' and 3'
Tx	52835	E041	772176	7277	191290	0.447008	Strong transcription
TxWk	70242	E041	772176	15999	191290	0.812032	Weak transcription
EnhG	11135	E041	772176	2762	191290	0.987269	Genic enhancers
Enh	52756	E041	772176	19178	191290	1.63414	Enhancers
ZNF/Rpts	1260	E041	772176	203	191290	0.582142	ZNF genes + repeats
Het	2460	E041	772176	548	191290	0.86748	Heterochromatin
TssA	49983	E042	772195	4799	191302	0.297424	Active TSS
TssBiv	2685	E042	772195	395	191302	0.521702	Bivalent/poised TSS
BivFlnk	6784	E042	772195	1295	191302	0.709627	Flanking bivalent TSS/Enh
EnhBiv	13415	E042	772195	3505	191302	1.05565	Bivalent enhancer
ReprPC	28441	E042	772195	8510	191302	1.25203	Repressed Polycomb
ReprPCWk	95163	E042	772195	28356	191302	1.14062	Weak repressed Polycomb
Quies	276500	E042	772195	76366	191302	0.759469	Quiescent/low
TssAFlnk	53668	E042	772195	16896	191302	1.3069	Flanking active TSS
TxFlnk	55902	E042	772195	4745	191302	0.256845	Transcr. at gene 5' and 3'
Tx	51369	E042	772195	7373	191302	0.47033	Strong transcription
TxWk	75546	E042	772195	16972	191302	0.791124	Weak transcription
EnhG	8085	E042	772195	2127	191302	1.07292	Genic enhancers
Enh	50516	E042	772195	18956	191302	1.72475	Enhancers
ZNF/Rpts	912	E042	772195	187	191302	0.782236	ZNF genes + repeats
Het	3226	E042	772195	820	191302	1.03061	Heterochromatin
TssA	75533	E043	772181	4792	191312	0.180627	Active TSS
TssBiv	2605	E043	772181	481	191312	0.685071	Bivalent/poised TSS
BivFlnk	14790	E043	772181	2665	191312	0.653416	Flanking bivalent TSS/Enh
EnhBiv	19321	E043	772181	4973	191312	1.02636	Bivalent enhancer
ReprPC	30117	E043	772181	9001	191312	1.24719	Repressed Polycomb
ReprPCWk	88128	E043	772181	26768	191312	1.18463	Weak repressed Polycomb
Quies	258074	E043	772181	71089	191312	0.782748	Quiescent/low
TssAFlnk	81662	E043	772181	21292	191312	0.959562	Flanking active TSS
TxFlnk	1285	E043	772181	470	191312	1.7485	Transcr. at gene 5' and 3'
Tx	62142	E043	772181	8827	191312	0.45655	Strong transcription
TxWk	66747	E043	772181	15761	191312	0.856191	Weak transcription
EnhG	11168	E043	772181	2948	191312	1.0735	Genic enhancers
Enh	55442	E043	772181	21071	191312	1.75121	Enhancers
ZNF/Rpts	1261	E043	772181	247	191312	0.738306	ZNF genes + repeats
Het	3906	E043	772181	927	191312	0.939966	Heterochromatin
TssA	75961	E044	772205	6607	191310	0.254727	Active TSS
TssBiv	7360	E044	772205	1389	191310	0.699082	Bivalent/poised TSS
BivFlnk	21678	E044	772205	4076	191310	0.681819	Flanking bivalent TSS/Enh
EnhBiv	11554	E044	772205	2997	191310	1.0478	Bivalent enhancer
ReprPC	43893	E044	772205	13321	191310	1.25341	Repressed Polycomb
ReprPCWk	93914	E044	772205	28472	191310	1.17223	Weak repressed Polycomb
Quies	264545	E044	772205	73807	191310	0.789155	Quiescent/low
TssAFlnk	62283	E044	772205	17671	191310	1.11037	Flanking active TSS
TxFlnk	12147	E044	772205	1354	191310	0.373845	Transcr. at gene 5' and 3'
Tx	63592	E044	772205	9546	191310	0.486414	Strong transcription
TxWk	67970	E044	772205	16103	191310	0.858532	Weak transcription
EnhG	8373	E044	772205	2432	191310	1.23027	Genic enhancers
Enh	31666	E044	772205	11886	191310	1.76248	Enhancers
ZNF/Rpts	1467	E044	772205	305	191310	0.795397	ZNF genes + repeats
Het	5802	E044	772205	1344	191310	0.908392	Heterochromatin
TssA	111886	E045	772275	11853	191317	0.297858	Active TSS
TssBiv	5418	E045	772275	858	191317	0.56688	Bivalent/poised TSS
BivFlnk	8479	E045	772275	1402	191317	0.594247	Flanking bivalent TSS/Enh
EnhBiv	9912	E045	772275	2242	191317	0.87591	Bivalent enhancer
ReprPC	17106	E045	772275	4691	191317	1.12287	Repressed Polycomb
ReprPCWk	70010	E045	772275	21404	191317	1.22532	Weak repressed Polycomb
Quies	330028	E045	772275	93367	191317	0.70998	Quiescent/low
TssAFlnk	39983	E045	772275	12304	191317	1.28554	Flanking active TSS
TxFlnk	1202	E045	772275	354	191317	1.2658	Transcr. at gene 5' and 3'
Tx	49302	E045	772275	6965	191317	0.46316	Strong transcription
TxWk	88106	E045	772275	20790	191317	0.829169	Weak transcription
EnhG	3534	E045	772275	1020	191317	1.22671	Genic enhancers
Enh	34750	E045	772275	13493	191317	1.85699	Enhancers
ZNF/Rpts	778	E045	772275	147	191317	0.706655	ZNF genes + repeats
Het	1781	E045	772275	427	191317	0.955404	Heterochromatin
TssA	73596	E046	772200	4309	191307	0.166314	Active TSS
TssBiv	1376	E046	772200	206	191307	0.533545	Bivalent/poised TSS
BivFlnk	10520	E046	772200	2109	191307	0.750343	Flanking bivalent TSS/Enh
EnhBiv	29143	E046	772200	7978	191307	1.10286	Bivalent enhancer
ReprPC	29951	E046	772200	8529	191307	1.16435	Repressed Polycomb
ReprPCWk	76315	E046	772200	22094	191307	1.1218	Weak repressed Polycomb
Quies	255902	E046	772200	70014	191307	0.777688	Quiescent/low
TssAFlnk	61933	E046	772200	14595	191307	0.859889	Flanking active TSS
TxFlnk	1340	E046	772200	524	191307	1.94713	Transcr. at gene 5' and 3'
Tx	64177	E046	772200	8852	191307	0.43956	Strong transcription
TxWk	74864	E046	772200	17474	191307	0.833191	Weak transcription
EnhG	14151	E046	772200	4552	191307	1.41614	Genic enhancers
Enh	68019	E046	772200	27385	191307	1.90324	Enhancers
ZNF/Rpts	1410	E046	772200	329	191307	0.922415	ZNF genes + repeats
Het	9503	E046	772200	2357	191307	0.989205	Heterochromatin
TssA	100814	E047	772259	7717	191328	0.211352	Active TSS
TssBiv	2729	E047	772259	325	191328	0.408784	Bivalent/poised TSS
BivFlnk	4237	E047	772259	756	191328	0.655471	Flanking bivalent TSS/Enh
EnhBiv	14317	E047	772259	3401	191328	0.92822	Bivalent enhancer
ReprPC	23696	E047	772259	6118	191328	1.02481	Repressed Polycomb
ReprPCWk	79180	E047	772259	23475	191328	1.15686	Weak repressed Polycomb
Quies	319709	E047	772259	88359	191328	0.697832	Quiescent/low
TssAFlnk	44787	E047	772259	13911	191328	1.29528	Flanking active TSS
TxFlnk	508	E047	772259	193	191328	1.85933	Transcr. at gene 5' and 3'
Tx	20764	E047	772259	2412	191328	0.386455	Strong transcription
TxWk	89190	E047	772259	18258	191328	0.686123	Weak transcription
EnhG	4160	E047	772259	1060	191328	1.03268	Genic enhancers
Enh	65398	E047	772259	24746	191328	1.71895	Enhancers
ZNF/Rpts	926	E047	772259	146	191328	0.567572	ZNF genes + repeats
Het	1844	E047	772259	451	191328	0.980683	Heterochromatin
TssA	106998	E048	772299	9610	191314	0.249434	Active TSS
TssBiv	2346	E048	772299	380	191314	0.584987	Bivalent/poised TSS
BivFlnk	2926	E048	772299	582	191314	0.750979	Flanking bivalent TSS/Enh
EnhBiv	8327	E048	772299	1923	191314	0.901846	Bivalent enhancer
ReprPC	13467	E048	772299	3484	191314	1.04162	Repressed Polycomb
ReprPCWk	81040	E048	772299	23785	191314	1.13724	Weak repressed Polycomb
Quies	344455	E048	772299	95074	191314	0.660802	Quiescent/low
TssAFlnk	36125	E048	772299	13091	191314	1.6575	Flanking active TSS
TxFlnk	975	E048	772299	348	191314	1.68369	Transcr. at gene 5' and 3'
Tx	19496	E048	772299	2407	191314	0.415156	Strong transcription
TxWk	97146	E048	772299	19700	191314	0.669505	Weak transcription
EnhG	4082	E048	772299	1079	191314	1.08551	Genic enhancers
Enh	53075	E048	772299	19475	191314	1.65838	Enhancers
ZNF/Rpts	614	E048	772299	88	191314	0.5076	ZNF genes + repeats
Het	1227	E048	772299	288	191314	0.929914	Heterochromatin
TssA	114572	E049	772126	11404	191296	0.276011	Active TSS
TssBiv	9041	E049	772126	1843	191296	0.767787	Bivalent/poised TSS
BivFlnk	9866	E049	772126	2254	191296	0.887297	Flanking bivalent TSS/Enh
EnhBiv	4853	E049	772126	1519	191296	1.37542	Bivalent enhancer
ReprPC	59925	E049	772126	17970	191296	1.20655	Repressed Polycomb
ReprPCWk	90771	E049	772126	26323	191296	1.10253	Weak repressed Polycomb
Quies	151174	E049	772126	41125	191296	0.919672	Quiescent/low
TssAFlnk	72846	E049	772126	24333	191296	1.39573	Flanking active TSS
TxFlnk	2800	E049	772126	798	191296	1.2061	Transcr. at gene 5' and 3'
Tx	67244	E049	772126	10527	191296	0.508523	Strong transcription
TxWk	93105	E049	772126	23286	191296	0.890934	Weak transcription
EnhG	9930	E049	772126	2413	191296	0.962052	Genic enhancers
Enh	72742	E049	772126	23959	191296	1.36598	Enhancers
ZNF/Rpts	1488	E049	772126	211	191296	0.500586	ZNF genes + repeats
Het	11769	E049	772126	3331	191296	1.1812	Heterochromatin
TssA	62566	E050	772135	3393	191288	0.156377	Active TSS
TssBiv	1931	E050	772135	290	191288	0.5351	Bivalent/poised TSS
BivFlnk	31069	E050	772135	6855	191288	0.823801	Flanking bivalent TSS/Enh
EnhBiv	21047	E050	772135	6188	191288	1.2322	Bivalent enhancer
ReprPC	41700	E050	772135	13081	191288	1.31952	Repressed Polycomb
ReprPCWk	61643	E050	772135	17422	191288	1.10523	Weak repressed Polycomb
Quies	214692	E050	772135	55621	191288	0.770978	Quiescent/low
TssAFlnk	101672	E050	772135	26561	191288	0.934926	Flanking active TSS
TxFlnk	1162	E050	772135	454	191288	1.94476	Transcr. at gene 5' and 3'
Tx	69258	E050	772135	9629	191288	0.440003	Strong transcription
TxWk	74139	E050	772135	16512	191288	0.783737	Weak transcription
EnhG	8068	E050	772135	2680	191288	1.49635	Genic enhancers
Enh	70801	E050	772135	29884	191288	2.06151	Enhancers
ZNF/Rpts	3246	E050	772135	490	191288	0.537311	ZNF genes + repeats
Het	9141	E050	772135	2228	191288	0.966992	Heterochromatin
TssA	65615	E051	772134	4085	191284	0.180244	Active TSS
TssBiv	2853	E051	772134	600	191284	0.805541	Bivalent/poised TSS
BivFlnk	39801	E051	772134	9689	191284	0.926415	Flanking bivalent TSS/Enh
EnhBiv	15338	E051	772134	4972	191284	1.43049	Bivalent enhancer
ReprPC	56564	E051	772134	17703	191284	1.29076	Repressed Polycomb
ReprPCWk	61478	E051	772134	17893	191284	1.15307	Weak repressed Polycomb
Quies	180383	E051	772134	44897	191284	0.771542	Quiescent/low
TssAFlnk	115723	E051	772134	33639	191284	1.06857	Flanking active TSS
TxFlnk	2672	E051	772134	1034	191284	1.91146	Transcr. at gene 5' and 3'
Tx	77455	E051	772134	11053	191284	0.447674	Strong transcription
TxWk	71324	E051	772134	15560	191284	0.765962	Weak transcription
EnhG	9217	E051	772134	2952	191284	1.41537	Genic enhancers
Enh	57578	E051	772134	23591	191284	1.98442	Enhancers
ZNF/Rpts	4847	E051	772134	869	191284	0.658803	ZNF genes + repeats
Het	11286	E051	772134	2747	191284	0.96251	Heterochromatin
TssA	116073	E052	772184	11207	191288	0.265951	Active TSS
TssBiv	8671	E052	772184	1497	191288	0.625856	Bivalent/poised TSS
BivFlnk	8576	E052	772184	1801	191288	0.797848	Flanking bivalent TSS/Enh
EnhBiv	6304	E052	772184	1861	191288	1.26225	Bivalent enhancer
ReprPC	57013	E052	772184	17325	191288	1.23507	Repressed Polycomb
ReprPCWk	110717	E052	772184	33148	191288	1.12443	Weak repressed Polycomb
Quies	162952	E052	772184	44515	191288	0.908666	Quiescent/low
TssAFlnk	58452	E052	772184	19754	191288	1.44689	Flanking active TSS
TxFlnk	4546	E052	772184	1189	191288	1.06936	Transcr. at gene 5' and 3'
Tx	48068	E052	772184	7508	191288	0.522881	Strong transcription
TxWk	98154	E052	772184	22715	191288	0.795634	Weak transcription
EnhG	9696	E052	772184	2504	191288	1.0442	Genic enhancers
Enh	72299	E052	772184	23256	191288	1.31844	Enhancers
ZNF/Rpts	930	E052	772184	160	191288	0.630179	ZNF genes + repeats
Het	9733	E052	772184	2848	191288	1.24128	Heterochromatin
TssA	98143	E053	772147	7440	191271	0.210209	Active TSS
TssBiv	4346	E053	772147	510	191271	0.401096	Bivalent/poised TSS
BivFlnk	21386	E053	772147	4190	191271	0.718075	Flanking bivalent TSS/Enh
EnhBiv	18346	E053	772147	5486	191271	1.26685	Bivalent enhancer
ReprPC	38472	E053	772147	12720	191271	1.43356	Repressed Polycomb
ReprPCWk	89530	E053	772147	27276	191271	1.188	Weak repressed Polycomb
Quies	180310	E053	772147	49648	191271	0.894381	Quiescent/low
TssAFlnk	59232	E053	772147	16954	191271	1.12921	Flanking active TSS
TxFlnk	1021	E053	772147	310	191271	1.3225	Transcr. at gene 5' and 3'
Tx	69303	E053	772147	11799	191271	0.561447	Strong transcription
TxWk	97498	E053	772147	24168	191271	0.874551	Weak transcription
EnhG	8568	E053	772147	2257	191271	1.07429	Genic enhancers
Enh	75750	E053	772147	26373	191271	1.48419	Enhancers
ZNF/Rpts	2811	E053	772147	461	191271	0.593344	ZNF genes + repeats
Het	7431	E053	772147	1679	191271	0.877696	Heterochromatin
TssA	130283	E054	772208	14636	191297	0.307808	Active TSS
TssBiv	6814	E054	772208	1359	191297	0.749426	Bivalent/poised TSS
BivFlnk	13888	E054	772208	2770	191297	0.742099	Flanking bivalent TSS/Enh
EnhBiv	6962	E054	772208	2076	191297	1.2794	Bivalent enhancer
ReprPC	21624	E054	772208	7155	191297	1.46426	Repressed Polycomb
ReprPCWk	75331	E054	772208	23712	191297	1.271	Weak repressed Polycomb
Quies	221260	E054	772208	61862	191297	0.855153	Quiescent/low
TssAFlnk	52532	E054	772208	17080	191297	1.37373	Flanking active TSS
TxFlnk	1655	E054	772208	473	191297	1.21272	Transcr. at gene 5' and 3'
Tx	64720	E054	772208	10620	191297	0.540597	Strong transcription
TxWk	103730	E054	772208	26132	191297	0.886038	Weak transcription
EnhG	5708	E054	772208	1362	191297	0.944556	Genic enhancers
Enh	56493	E054	772208	19652	191297	1.51713	Enhancers
ZNF/Rpts	2997	E054	772208	505	191297	0.612742	ZNF genes + repeats
Het	8211	E054	772208	1903	191297	0.906164	Heterochromatin
TssA	110956	E055	772103	12804	191278	0.329181	Active TSS
TssBiv	15444	E055	772103	2542	191278	0.584983	Bivalent/poised TSS
BivFlnk	31044	E055	772103	7626	191278	0.948974	Flanking bivalent TSS/Enh
EnhBiv	17271	E055	772103	5755	191278	1.4874	Bivalent enhancer
ReprPC	77368	E055	772103	23939	191278	1.23538	Repressed Polycomb
ReprPCWk	75801	E055	772103	22925	191278	1.19668	Weak repressed Polycomb
Quies	108381	E055	772103	27315	191278	0.880355	Quiescent/low
TssAFlnk	57878	E055	772103	19039	191278	1.38899	Flanking active TSS
TxFlnk	17776	E055	772103	4527	191278	1.01388	Transcr. at gene 5' and 3'
Tx	57229	E055	772103	9485	191278	0.553665	Strong transcription
TxWk	73815	E055	772103	16503	191278	0.788097	Weak transcription
EnhG	22705	E055	772103	5791	191278	1.00938	Genic enhancers
Enh	59475	E055	772103	18837	191278	1.30906	Enhancers
ZNF/Rpts	3308	E055	772103	794	191278	0.954886	ZNF genes + repeats
Het	43652	E055	772103	13396	191278	1.27441	Heterochromatin
TssA	113211	E056	772067	15601	191257	0.403801	Active TSS
TssBiv	13640	E056	772067	3020	191257	0.847783	Bivalent/poised TSS
BivFlnk	29876	E056	772067	6751	191257	0.851252	Flanking bivalent TSS/Enh
EnhBiv	16452	E056	772067	5393	191257	1.45272	Bivalent enhancer
ReprPC	57874	E056	772067	18114	191257	1.28881	Repressed Polycomb
ReprPCWk	87755	E056	772067	27155	191257	1.21882	Weak repressed Polycomb
Quies	136150	E056	772067	34586	191257	0.8533	Quiescent/low
TssAFlnk	49524	E056	772067	14071	191257	1.13171	Flanking active TSS
TxFlnk	29802	E056	772067	6487	191257	0.811021	Transcr. at gene 5' and 3'
Tx	47787	E056	772067	8237	191257	0.589401	Strong transcription
TxWk	90308	E056	772067	20920	191257	0.806194	Weak transcription
EnhG	19398	E056	772067	5004	191257	1.02957	Genic enhancers
Enh	43821	E056	772067	14588	191257	1.43917	Enhancers
ZNF/Rpts	2077	E056	772067	510	191257	0.9857	ZNF genes + repeats
Het	34392	E056	772067	10820	191257	1.33738	Heterochromatin
TssA	100411	E057	772101	13515	191270	0.401642	Active TSS
TssBiv	37825	E057	772101	3573	191270	0.298094	Bivalent/poised TSS
BivFlnk	21724	E057	772101	4945	191270	0.869106	Flanking bivalent TSS/Enh
EnhBiv	10081	E057	772101	3168	191270	1.37506	Bivalent enhancer
ReprPC	48049	E057	772101	15305	191270	1.33938	Repressed Polycomb
ReprPCWk	91576	E057	772101	27941	191270	1.18728	Weak repressed Polycomb
Quies	153902	E057	772101	40573	191270	0.87505	Quiescent/low
TssAFlnk	43138	E057	772101	15521	191270	1.62551	Flanking active TSS
TxFlnk	6802	E057	772101	2066	191270	1.31391	Transcr. at gene 5' and 3'
Tx	72637	E057	772101	12938	191270	0.590474	Strong transcription
TxWk	88746	E057	772101	21638	191270	0.866014	Weak transcription
EnhG	14906	E057	772101	3945	191270	1.07232	Genic enhancers
Enh	67006	E057	772101	22163	191270	1.38498	Enhancers
ZNF/Rpts	1515	E057	772101	300	191270	0.748236	ZNF genes + repeats
Het	13783	E057	772101	3679	191270	1.08647	Heterochromatin
TssA	107724	E058	772143	12591	191280	0.336089	Active TSS
TssBiv	18497	E058	772143	1982	191280	0.354081	Bivalent/poised TSS
BivFlnk	25704	E058	772143	5657	191280	0.827347	Flanking bivalent TSS/Enh
EnhBiv	12313	E058	772143	3696	191280	1.28318	Bivalent enhancer
ReprPC	38952	E058	772143	12446	191280	1.36084	Repressed Polycomb
ReprPCWk	89422	E058	772143	27151	191280	1.18211	Weak repressed Polycomb
Quies	151545	E058	772143	40631	191280	0.90002	Quiescent/low
TssAFlnk	49494	E058	772143	17028	191280	1.5037	Flanking active TSS
TxFlnk	6596	E058	772143	1979	191280	1.29129	Transcr. at gene 5' and 3'
Tx	77484	E058	772143	13149	191280	0.551912	Strong transcription
TxWk	82201	E058	772143	20569	191280	0.905937	Weak transcription
EnhG	16525	E058	772143	4329	191280	1.05526	Genic enhancers
Enh	70069	E058	772143	23020	191280	1.36545	Enhancers
ZNF/Rpts	1887	E058	772143	407	191280	0.832969	ZNF genes + repeats
Het	23730	E058	772143	6645	191280	1.14635	Heterochromatin
TssA	128964	E059	772160	16381	191273	0.356239	Active TSS
TssBiv	9800	E059	772160	1695	191273	0.626257	Bivalent/poised TSS
BivFlnk	19321	E059	772160	4016	191273	0.775894	Flanking bivalent TSS/Enh
EnhBiv	16428	E059	772160	4996	191273	1.30109	Bivalent enhancer
ReprPC	53261	E059	772160	16996	191273	1.33444	Repressed Polycomb
ReprPCWk	94714	E059	772160	29735	191273	1.23428	Weak repressed Polycomb
Quies	180045	E059	772160	46978	191273	0.826559	Quiescent/low
TssAFlnk	29892	E059	772160	9277	191273	1.31816	Flanking active TSS
TxFlnk	4874	E059	772160	1138	191273	0.919118	Transcr. at gene 5' and 3'
Tx	41542	E059	772160	7067	191273	0.585595	Strong transcription
TxWk	111809	E059	772160	27580	191273	0.85023	Weak transcription
EnhG	15208	E059	772160	3523	191273	0.897215	Genic enhancers
Enh	42899	E059	772160	15182	191273	1.58412	Enhancers
ZNF/Rpts	5374	E059	772160	1322	191273	0.98392	ZNF genes + repeats
Het	18029	E059	772160	5387	191273	1.26594	Heterochromatin
TssA	101946	E061	772172	10775	191279	0.302582	Active TSS
TssBiv	12944	E061	772172	950	191279	0.235574	Bivalent/poised TSS
BivFlnk	26109	E061	772172	4763	191279	0.65273	Flanking bivalent TSS/Enh
EnhBiv	16045	E061	772172	4446	191279	1.14082	Bivalent enhancer
ReprPC	38775	E061	772172	12840	191279	1.43639	Repressed Polycomb
ReprPCWk	87632	E061	772172	26461	191279	1.17534	Weak repressed Polycomb
Quies	175391	E061	772172	48565	191279	0.909008	Quiescent/low
TssAFlnk	43555	E061	772172	13648	191279	1.31453	Flanking active TSS
TxFlnk	3387	E061	772172	994	191279	1.25626	Transcr. at gene 5' and 3'
Tx	70871	E061	772172	11805	191279	0.54524	Strong transcription
TxWk	91141	E061	772172	22606	191279	0.883522	Weak transcription
EnhG	14715	E061	772172	3827	191279	1.04742	Genic enhancers
Enh	66661	E061	772172	23025	191279	1.48207	Enhancers
ZNF/Rpts	2673	E061	772172	659	191279	0.990254	ZNF genes + repeats
Het	20327	E061	772172	5915	191279	1.21548	Heterochromatin
TssA	40861	E062	772199	4848	191294	0.383453	Active TSS
TssBiv	13315	E062	772199	2237	191294	0.601515	Bivalent/poised TSS
BivFlnk	13560	E062	772199	2662	191294	0.727847	Flanking bivalent TSS/Enh
EnhBiv	7555	E062	772199	2406	191294	1.4064	Bivalent enhancer
ReprPC	48653	E062	772199	14448	191294	1.20716	Repressed Polycomb
ReprPCWk	96784	E062	772199	30490	191294	1.23726	Weak repressed Polycomb
Quies	246764	E062	772199	68093	191294	0.801357	Quiescent/low
TssAFlnk	91288	E062	772199	13192	191294	0.444001	Flanking active TSS
TxFlnk	1483	E062	772199	554	191294	1.80802	Transcr. at gene 5' and 3'
Tx	76402	E062	772199	12454	191294	0.526302	Strong transcription
TxWk	90902	E062	772199	23424	191294	0.9317	Weak transcription
EnhG	7771	E062	772199	2709	191294	1.61098	Genic enhancers
Enh	30115	E062	772199	12179	191294	1.99834	Enhancers
ZNF/Rpts	1281	E062	772199	274	191294	0.824843	ZNF genes + repeats
Het	5465	E062	772199	1324	191294	0.964006	Heterochromatin
TssA	85998	E063	772086	7294	191274	0.243282	Active TSS
TssBiv	4408	E063	772086	958	191274	0.838183	Bivalent/poised TSS
BivFlnk	20299	E063	772086	4325	191274	0.79954	Flanking bivalent TSS/Enh
EnhBiv	14396	E063	772086	4380	191274	1.30498	Bivalent enhancer
ReprPC	36364	E063	772086	11338	191274	1.31643	Repressed Polycomb
ReprPCWk	92279	E063	772086	27306	191274	1.1334	Weak repressed Polycomb
Quies	167991	E063	772086	44732	191274	0.868131	Quiescent/low
TssAFlnk	93732	E063	772086	26430	191274	1.0543	Flanking active TSS
TxFlnk	1690	E063	772086	545	191274	1.44249	Transcr. at gene 5' and 3'
Tx	67533	E063	772086	10371	191274	0.496705	Strong transcription
TxWk	91863	E063	772086	22239	191274	0.853652	Weak transcription
EnhG	11455	E063	772086	3029	191274	1.07575	Genic enhancers
Enh	74553	E063	772086	26174	191274	1.50599	Enhancers
ZNF/Rpts	2651	E063	772086	508	191274	0.71716	ZNF genes + repeats
Het	6874	E063	772086	1645	191274	0.946671	Heterochromatin
TssA	152920	E065	772341	21320	191324	0.38055	Active TSS
TssBiv	2808	E065	772341	312	191324	0.377972	Bivalent/poised TSS
BivFlnk	295	E065	772341	48	191324	0.589901	Flanking bivalent TSS/Enh
EnhBiv	488	E065	772341	114	191324	0.925067	Bivalent enhancer
ReprPC	4737	E065	772341	1210	191324	1.03551	Repressed Polycomb
ReprPCWk	66179	E065	772341	19998	191324	1.21053	Weak repressed Polycomb
Quies	263131	E065	772341	76544	191324	0.845727	Quiescent/low
TssAFlnk	3372	E065	772341	1256	191324	1.79601	Flanking active TSS
TxFlnk	392	E065	772341	113	191324	1.22938	Transcr. at gene 5' and 3'
Tx	48005	E065	772341	8182	191324	0.581178	Strong transcription
TxWk	170771	E065	772341	43843	191324	0.819812	Weak transcription
EnhG	1591	E065	772341	393	191324	0.994166	Genic enhancers
Enh	23723	E065	772341	8209	191324	1.56398	Enhancers
ZNF/Rpts	2885	E065	772341	589	191324	0.775967	ZNF genes + repeats
Het	31044	E065	772341	9193	191324	1.22958	Heterochromatin
TssA	94265	E066	772196	8500	191306	0.256505	Active TSS
TssBiv	719	E066	772196	189	191306	1.08182	Bivalent/poised TSS
BivFlnk	3363	E066	772196	584	191306	0.635049	Flanking bivalent TSS/Enh
EnhBiv	13965	E066	772196	2853	191306	0.764692	Bivalent enhancer
ReprPC	15390	E066	772196	4559	191306	1.25427	Repressed Polycomb
ReprPCWk	99980	E066	772196	30402	191306	1.16785	Weak repressed Polycomb
Quies	212929	E066	772196	61135	191306	0.903361	Quiescent/low
TssAFlnk	68934	E066	772196	18047	191306	0.982535	Flanking active TSS
TxFlnk	983	E066	772196	284	191306	1.23221	Transcr. at gene 5' and 3'
Tx	66987	E066	772196	10977	191306	0.537712	Strong transcription
TxWk	92134	E066	772196	23700	191306	0.927693	Weak transcription
EnhG	10267	E066	772196	2214	191306	0.823232	Genic enhancers
Enh	79974	E066	772196	24678	191306	1.22613	Enhancers
ZNF/Rpts	3389	E066	772196	780	191306	0.903714	ZNF genes + repeats
Het	8917	E066	772196	2404	191306	1.10821	Heterochromatin
TssA	155171	E067	772285	21746	191307	0.38129	Active TSS
TssBiv	9219	E067	772285	1797	191307	0.725892	Bivalent/poised TSS
BivFlnk	2314	E067	772285	510	191307	0.855878	Flanking bivalent TSS/Enh
EnhBiv	2761	E067	772285	670	191307	0.96958	Bivalent enhancer
ReprPC	19948	E067	772285	5522	191307	1.1336	Repressed Polycomb
ReprPCWk	63347	E067	772285	20795	191307	1.37542	Weak repressed Polycomb
Quies	261022	E067	772285	73288	191307	0.802456	Quiescent/low
TssAFlnk	28466	E067	772285	10328	191307	1.67526	Flanking active TSS
TxFlnk	544	E067	772285	156	191307	1.2202	Transcr. at gene 5' and 3'
Tx	37854	E067	772285	5447	191307	0.481971	Strong transcription
TxWk	129276	E067	772285	31181	191307	0.802332	Weak transcription
EnhG	5298	E067	772285	1218	191307	0.900234	Genic enhancers
Enh	53967	E067	772285	18000	191307	1.42575	Enhancers
ZNF/Rpts	801	E067	772285	121	191307	0.539755	ZNF genes + repeats
Het	2297	E067	772285	528	191307	0.903671	Heterochromatin
TssA	160700	E068	772242	23820	191289	0.403986	Active TSS
TssBiv	9873	E068	772242	2072	191289	0.795828	Bivalent/poised TSS
BivFlnk	4161	E068	772242	962	191289	0.908268	Flanking bivalent TSS/Enh
EnhBiv	3213	E068	772242	811	191289	1.02117	Bivalent enhancer
ReprPC	15308	E068	772242	4321	191289	1.17183	Repressed Polycomb
ReprPCWk	56538	E068	772242	17746	191289	1.29657	Weak repressed Polycomb
Quies	237657	E068	772242	66498	191289	0.832309	Quiescent/low
TssAFlnk	39881	E068	772242	14486	191289	1.65668	Flanking active TSS
TxFlnk	1192	E068	772242	325	191289	1.13675	Transcr. at gene 5' and 3'
Tx	50758	E068	772242	7594	191289	0.494619	Strong transcription
TxWk	122228	E068	772242	30153	191289	0.83695	Weak transcription
EnhG	7495	E068	772242	1831	191289	0.972212	Genic enhancers
Enh	58147	E068	772242	19629	191289	1.44508	Enhancers
ZNF/Rpts	1230	E068	772242	180	191289	0.519695	ZNF genes + repeats
Het	3861	E068	772242	861	191289	0.86713	Heterochromatin
TssA	143341	E069	772256	18639	191312	0.356453	Active TSS
TssBiv	15884	E069	772256	3356	191312	0.795911	Bivalent/poised TSS
BivFlnk	7019	E069	772256	1650	191312	0.924592	Flanking bivalent TSS/Enh
EnhBiv	5474	E069	772256	1573	191312	1.21624	Bivalent enhancer
ReprPC	25643	E069	772256	7996	191312	1.33413	Repressed Polycomb
ReprPCWk	76680	E069	772256	24564	191312	1.30287	Weak repressed Polycomb
Quies	227477	E069	772256	62265	191312	0.818981	Quiescent/low
TssAFlnk	37985	E069	772256	13636	191312	1.62931	Flanking active TSS
TxFlnk	1014	E069	772256	256	191312	1.02423	Transcr. at gene 5' and 3'
Tx	46554	E069	772256	7078	191312	0.507467	Strong transcription
TxWk	115448	E069	772256	28102	191312	0.83009	Weak transcription
EnhG	7513	E069	772256	1833	191312	0.970374	Genic enhancers
Enh	58275	E069	772256	19533	191312	1.42891	Enhancers
ZNF/Rpts	1009	E069	772256	145	191312	0.508862	ZNF genes + repeats
Het	2940	E069	772256	686	191312	0.920606	Heterochromatin
TssA	101087	E070	772191	12944	191282	0.37831	Active TSS
TssBiv	41773	E070	772191	5298	191282	0.413416	Bivalent/poised TSS
BivFlnk	25738	E070	772191	5657	191282	0.825955	Flanking bivalent TSS/Enh
EnhBiv	9730	E070	772191	2964	191282	1.3149	Bivalent enhancer
ReprPC	30380	E070	772191	10397	191282	1.52573	Repressed Polycomb
ReprPCWk	69546	E070	772191	21931	191282	1.28412	Weak repressed Polycomb
Quies	241542	E070	772191	67779	191282	0.83026	Quiescent/low
TssAFlnk	36000	E070	772191	12471	191282	1.54445	Flanking active TSS
TxFlnk	1864	E070	772191	494	191282	1.09248	Transcr. at gene 5' and 3'
Tx	60483	E070	772191	10051	191282	0.552708	Strong transcription
TxWk	97781	E070	772191	24084	191282	0.866551	Weak transcription
EnhG	4516	E070	772191	1036	191282	0.89868	Genic enhancers
Enh	41619	E070	772191	13901	191282	1.45039	Enhancers
ZNF/Rpts	3062	E070	772191	535	191282	0.640161	ZNF genes + repeats
Het	7070	E070	772191	1740	191282	0.98232	Heterochromatin
TssA	138935	E071	772197	17992	191292	0.357704	Active TSS
TssBiv	16213	E071	772197	3444	191292	0.801054	Bivalent/poised TSS
BivFlnk	13959	E071	772197	2984	191292	0.810063	Flanking bivalent TSS/Enh
EnhBiv	7625	E071	772197	2185	191292	1.2083	Bivalent enhancer
ReprPC	22194	E071	772197	7042	191292	1.37454	Repressed Polycomb
ReprPCWk	76843	E071	772197	24576	191292	1.29941	Weak repressed Polycomb
Quies	212835	E071	772197	57878	191292	0.831691	Quiescent/low
TssAFlnk	44647	E071	772197	16176	191292	1.64079	Flanking active TSS
TxFlnk	1288	E071	772197	376	191292	1.25003	Transcr. at gene 5' and 3'
Tx	50196	E071	772197	7562	191292	0.499097	Strong transcription
TxWk	109486	E071	772197	26180	191292	0.817478	Weak transcription
EnhG	8720	E071	772197	2157	191292	0.986783	Genic enhancers
Enh	64124	E071	772197	21603	191292	1.4299	Enhancers
ZNF/Rpts	1354	E071	772197	218	191292	0.581616	ZNF genes + repeats
Het	3778	E071	772197	919	191292	0.97133	Heterochromatin
TssA	147885	E072	772234	20159	191308	0.373892	Active TSS
TssBiv	13593	E072	772234	2867	191308	0.79668	Bivalent/poised TSS
BivFlnk	6120	E072	772234	1413	191308	0.904175	Flanking bivalent TSS/Enh
EnhBiv	4422	E072	772234	1142	191308	1.05129	Bivalent enhancer
ReprPC	21260	E072	772234	6264	191308	1.23568	Repressed Polycomb
ReprPCWk	67529	E072	772234	21613	191308	1.31638	Weak repressed Polycomb
Quies	234316	E072	772234	65126	191308	0.828448	Quiescent/low
TssAFlnk	39549	E072	772234	14022	191308	1.59471	Flanking active TSS
TxFlnk	1130	E072	772234	319	191308	1.19275	Transcr. at gene 5' and 3'
Tx	49825	E072	772234	7604	191308	0.507144	Strong transcription
TxWk	117141	E072	772234	28912	191308	0.843944	Weak transcription
EnhG	8609	E072	772234	2084	191308	0.958957	Genic enhancers
Enh	55804	E072	772234	18671	191308	1.42925	Enhancers
ZNF/Rpts	1258	E072	772234	183	191308	0.515972	ZNF genes + repeats
Het	3793	E072	772234	929	191308	0.980131	Heterochromatin
TssA	154372	E073	772261	22094	191292	0.391776	Active TSS
TssBiv	13804	E073	772261	2845	191292	0.773565	Bivalent/poised TSS
BivFlnk	4628	E073	772261	1059	191292	0.895632	Flanking bivalent TSS/Enh
EnhBiv	4184	E073	772261	1158	191292	1.15619	Bivalent enhancer
ReprPC	20666	E073	772261	6080	191292	1.23419	Repressed Polycomb
ReprPCWk	69137	E073	772261	22641	191292	1.36053	Weak repressed Polycomb
Quies	243724	E073	772261	67060	191292	0.802283	Quiescent/low
TssAFlnk	30481	E073	772261	11009	191292	1.65954	Flanking active TSS
TxFlnk	1174	E073	772261	336	191292	1.21597	Transcr. at gene 5' and 3'
Tx	43516	E073	772261	6498	191292	0.499148	Strong transcription
TxWk	124256	E073	772261	30328	191292	0.822086	Weak transcription
EnhG	7875	E073	772261	1876	191292	0.939945	Genic enhancers
Enh	50062	E073	772261	17379	191292	1.5241	Enhancers
ZNF/Rpts	1055	E073	772261	153	191292	0.514359	ZNF genes + repeats
Het	3327	E073	772261	776	191292	0.919806	Heterochromatin
TssA	146673	E074	772241	19299	191282	0.359285	Active TSS
TssBiv	6820	E074	772241	1277	191282	0.693033	Bivalent/poised TSS
BivFlnk	3313	E074	772241	686	191282	0.789527	Flanking bivalent TSS/Enh
EnhBiv	4487	E074	772241	1128	191282	1.01403	Bivalent enhancer
ReprPC	19172	E074	772241	5294	191282	1.13091	Repressed Polycomb
ReprPCWk	68472	E074	772241	21425	191282	1.27111	Weak repressed Polycomb
Quies	258328	E074	772241	72449	191282	0.805032	Quiescent/low
TssAFlnk	30748	E074	772241	11062	191282	1.64883	Flanking active TSS
TxFlnk	757	E074	772241	228	191282	1.30784	Transcr. at gene 5' and 3'
Tx	38640	E074	772241	5559	191282	0.481313	Strong transcription
TxWk	120696	E074	772241	28954	191282	0.807175	Weak transcription
EnhG	5505	E074	772241	1307	191282	0.938761	Genic enhancers
Enh	64523	E074	772241	21750	191282	1.4307	Enhancers
ZNF/Rpts	1105	E074	772241	160	191282	0.513396	ZNF genes + repeats
Het	3002	E074	772241	704	191282	0.926772	Heterochromatin
TssA	122425	E075	772224	16674	191285	0.391688	Active TSS
TssBiv	14039	E075	772224	2896	191285	0.774167	Bivalent/poised TSS
BivFlnk	17567	E075	772224	3583	191285	0.759422	Flanking bivalent TSS/Enh
EnhBiv	7483	E075	772224	2154	191285	1.21632	Bivalent enhancer
ReprPC	22555	E075	772224	6385	191285	1.16585	Repressed Polycomb
ReprPCWk	69071	E075	772224	20915	191285	1.2097	Weak repressed Polycomb
Quies	278498	E075	772224	77440	191285	0.764911	Quiescent/low
TssAFlnk	41868	E075	772224	12565	191285	1.23658	Flanking active TSS
TxFlnk	2221	E075	772224	627	191285	1.19134	Transcr. at gene 5' and 3'
Tx	44334	E075	772224	6756	191285	0.510697	Strong transcription
TxWk	109496	E075	772224	26789	191285	0.843655	Weak transcription
EnhG	5013	E075	772224	1320	191285	1.07864	Genic enhancers
Enh	31652	E075	772224	11784	191285	1.7397	Enhancers
ZNF/Rpts	1421	E075	772224	331	191285	0.920525	ZNF genes + repeats
Het	4581	E075	772224	1066	191285	0.915474	Heterochromatin
TssA	142518	E076	772251	19172	191289	0.371838	Active TSS
TssBiv	12888	E076	772251	2192	191289	0.610951	Bivalent/poised TSS
BivFlnk	4616	E076	772251	965	191289	0.797692	Flanking bivalent TSS/Enh
EnhBiv	5161	E076	772251	1264	191289	0.978479	Bivalent enhancer
ReprPC	26836	E076	772251	7409	191289	1.11954	Repressed Polycomb
ReprPCWk	52480	E076	772251	15981	191289	1.24624	Weak repressed Polycomb
Quies	276114	E076	772251	78418	191289	0.794746	Quiescent/low
TssAFlnk	28947	E076	772251	11277	191289	1.87932	Flanking active TSS
TxFlnk	1316	E076	772251	377	191289	1.21739	Transcr. at gene 5' and 3'
Tx	39322	E076	772251	5827	191289	0.49789	Strong transcription
TxWk	112169	E076	772251	26338	191289	0.794271	Weak transcription
EnhG	5529	E076	772251	1306	191289	0.93242	Genic enhancers
Enh	61099	E076	772251	20122	191289	1.38619	Enhancers
ZNF/Rpts	1199	E076	772251	146	191289	0.420334	ZNF genes + repeats
Het	2057	E076	772251	495	191289	0.959871	Heterochromatin
TssA	125980	E077	772164	15606	191291	0.347767	Active TSS
TssBiv	14880	E077	772164	3095	191291	0.781297	Bivalent/poised TSS
BivFlnk	12602	E077	772164	3150	191291	0.995517	Flanking bivalent TSS/Enh
EnhBiv	6827	E077	772164	2117	191291	1.35379	Bivalent enhancer
ReprPC	30100	E077	772164	8665	191291	1.18223	Repressed Polycomb
ReprPCWk	87124	E077	772164	26979	191291	1.22108	Weak repressed Polycomb
Quies	201040	E077	772164	54070	191291	0.834499	Quiescent/low
TssAFlnk	54774	E077	772164	19242	191291	1.54385	Flanking active TSS
TxFlnk	2443	E077	772164	757	191291	1.35945	Transcr. at gene 5' and 3'
Tx	67985	E077	772164	10564	191291	0.503431	Strong transcription
TxWk	98346	E077	772164	24122	191291	0.860759	Weak transcription
EnhG	8731	E077	772164	2369	191291	1.11834	Genic enhancers
Enh	51702	E077	772164	18371	191291	1.57764	Enhancers
ZNF/Rpts	2120	E077	772164	435	191291	0.781654	ZNF genes + repeats
Het	7510	E077	772164	1749	191291	0.912746	Heterochromatin
TssA	140177	E078	772228	20488	191288	0.412757	Active TSS
TssBiv	24038	E078	772228	5648	191288	0.903205	Bivalent/poised TSS
BivFlnk	14124	E078	772228	2934	191288	0.780956	Flanking bivalent TSS/Enh
EnhBiv	8222	E078	772228	2185	191288	1.08777	Bivalent enhancer
ReprPC	33973	E078	772228	10897	191288	1.37717	Repressed Polycomb
ReprPCWk	70619	E078	772228	22478	191288	1.30052	Weak repressed Polycomb
Quies	228428	E078	772228	62720	191288	0.82161	Quiescent/low
TssAFlnk	25421	E078	772228	9650	191288	1.80783	Flanking active TSS
TxFlnk	2878	E078	772228	580	191288	0.763484	Transcr. at gene 5' and 3'
Tx	59552	E078	772228	8961	191288	0.491086	Strong transcription
TxWk	110175	E078	772228	27148	191288	0.851107	Weak transcription
EnhG	5113	E078	772228	1229	191288	0.954559	Genic enhancers
Enh	43203	E078	772228	15046	191288	1.54419	Enhancers
ZNF/Rpts	2329	E078	772228	387	191288	0.603186	ZNF genes + repeats
Het	3976	E078	772228	937	191288	0.931482	Heterochromatin
TssA	131475	E079	772201	15285	191292	0.319588	Active TSS
TssBiv	5597	E079	772201	752	191292	0.46741	Bivalent/poised TSS
BivFlnk	5506	E079	772201	990	191292	0.660546	Flanking bivalent TSS/Enh
EnhBiv	9771	E079	772201	2147	191292	0.843962	Bivalent enhancer
ReprPC	14618	E079	772201	3660	191292	0.995154	Repressed Polycomb
ReprPCWk	45422	E079	772201	14283	191292	1.31825	Weak repressed Polycomb
Quies	254153	E079	772201	71259	191292	0.810668	Quiescent/low
TssAFlnk	22384	E079	772201	7508	191292	1.49342	Flanking active TSS
TxFlnk	1526	E079	772201	424	191292	1.16619	Transcr. at gene 5' and 3'
Tx	46476	E079	772201	7458	191292	0.541468	Strong transcription
TxWk	151116	E079	772201	39491	191292	0.867912	Weak transcription
EnhG	10638	E079	772201	2706	191292	1.02185	Genic enhancers
Enh	54896	E079	772201	20301	191292	1.67591	Enhancers
ZNF/Rpts	3279	E079	772201	764	191292	0.918507	ZNF genes + repeats
Het	15344	E079	772201	4264	191292	1.14637	Heterochromatin
TssA	95450	E080	772089	7014	191264	0.204179	Active TSS
TssBiv	11346	E080	772089	1939	191264	0.615811	Bivalent/poised TSS
BivFlnk	35452	E080	772089	8845	191264	0.963273	Flanking bivalent TSS/Enh
EnhBiv	37572	E080	772089	12894	191264	1.51927	Bivalent enhancer
ReprPC	92569	E080	772089	29422	191264	1.26109	Repressed Polycomb
ReprPCWk	94419	E080	772089	27713	191264	1.11673	Weak repressed Polycomb
Quies	117108	E080	772089	29005	191264	0.848107	Quiescent/low
TssAFlnk	41153	E080	772089	13255	191264	1.37354	Flanking active TSS
TxFlnk	2119	E080	772089	656	191264	1.35824	Transcr. at gene 5' and 3'
Tx	71164	E080	772089	11395	191264	0.519385	Strong transcription
TxWk	70415	E080	772089	16252	191264	0.826234	Weak transcription
EnhG	21077	E080	772089	5474	191264	1.03677	Genic enhancers
Enh	72210	E080	772089	25230	191264	1.49895	Enhancers
ZNF/Rpts	3476	E080	772089	675	191264	0.728288	ZNF genes + repeats
Het	6559	E080	772089	1495	191264	0.888703	Heterochromatin
TssA	72614	E081	772195	7351	191312	0.303576	Active TSS
TssBiv	3517	E081	772195	817	191312	0.914495	Bivalent/poised TSS
BivFlnk	5931	E081	772195	1371	191312	0.905725	Flanking bivalent TSS/Enh
EnhBiv	37799	E081	772195	9369	191312	0.951633	Bivalent enhancer
ReprPC	44204	E081	772195	14418	191312	1.39437	Repressed Polycomb
ReprPCWk	75419	E081	772195	22125	191312	1.14488	Weak repressed Polycomb
Quies	249182	E081	772195	68332	191312	0.790058	Quiescent/low
TssAFlnk	28493	E081	772195	8458	191312	1.2376	Flanking active TSS
TxFlnk	278	E081	772195	91	191312	1.47709	Transcr. at gene 5' and 3'
Tx	9746	E081	772195	1261	191312	0.444651	Strong transcription
TxWk	145213	E081	772195	29432	191312	0.618	Weak transcription
EnhG	854	E081	772195	202	191312	0.939642	Genic enhancers
Enh	85450	E081	772195	26175	191312	1.20397	Enhancers
ZNF/Rpts	8664	E081	772195	891	191312	0.343388	ZNF genes + repeats
Het	4831	E081	772195	1019	191312	0.806322	Heterochromatin
TssA	131741	E082	772278	17779	191306	0.380842	Active TSS
TssBiv	31403	E082	772278	5707	191306	0.644648	Bivalent/poised TSS
BivFlnk	13231	E082	772278	3124	191306	0.922345	Flanking bivalent TSS/Enh
EnhBiv	5125	E082	772278	1611	191306	1.38384	Bivalent enhancer
ReprPC	39480	E082	772278	13083	191306	1.43676	Repressed Polycomb
ReprPCWk	62545	E082	772278	18114	191306	1.14341	Weak repressed Polycomb
Quies	239992	E082	772278	69202	191306	0.868769	Quiescent/low
TssAFlnk	30895	E082	772278	10773	191306	1.56958	Flanking active TSS
TxFlnk	1967	E082	772278	529	191306	1.11442	Transcr. at gene 5' and 3'
Tx	65647	E082	772278	11140	191306	0.562437	Strong transcription
TxWk	102346	E082	772278	26123	191306	0.90424	Weak transcription
EnhG	4063	E082	772278	999	191306	0.984933	Genic enhancers
Enh	32842	E082	772278	11048	191306	1.48173	Enhancers
ZNF/Rpts	3326	E082	772278	458	191306	0.482574	ZNF genes + repeats
Het	7675	E082	772278	1616	191306	0.801519	Heterochromatin
TssA	80508	E083	772204	8074	191303	0.29627	Active TSS
TssBiv	1197	E083	772204	197	191303	0.59717	Bivalent/poised TSS
BivFlnk	1938	E083	772204	453	191303	0.923933	Flanking bivalent TSS/Enh
EnhBiv	15899	E083	772204	3943	191303	0.98082	Bivalent enhancer
ReprPC	28665	E083	772204	8508	191303	1.23721	Repressed Polycomb
ReprPCWk	74714	E083	772204	22867	191303	1.21973	Weak repressed Polycomb
Quies	268879	E083	772204	71959	191303	0.733472	Quiescent/low
TssAFlnk	24608	E083	772204	8694	191303	1.61346	Flanking active TSS
TxFlnk	289	E083	772204	90	191303	1.37284	Transcr. at gene 5' and 3'
Tx	4203	E083	772204	548	191303	0.45241	Strong transcription
TxWk	147415	E083	772204	27527	191303	0.553318	Weak transcription
EnhG	2338	E083	772204	524	191303	0.874412	Genic enhancers
Enh	119474	E083	772204	37592	191303	1.19757	Enhancers
ZNF/Rpts	1355	E083	772204	176	191303	0.452373	ZNF genes + repeats
Het	722	E083	772204	151	191303	0.802221	Heterochromatin
TssA	120842	E084	772232	13822	191281	0.319999	Active TSS
TssBiv	23277	E084	772232	4521	191281	0.70845	Bivalent/poised TSS
BivFlnk	13046	E084	772232	3552	191281	1.11773	Flanking bivalent TSS/Enh
EnhBiv	13897	E084	772232	4365	191281	1.36799	Bivalent enhancer
ReprPC	53455	E084	772232	16559	191281	1.27651	Repressed Polycomb
ReprPCWk	83201	E084	772232	25479	191281	1.20743	Weak repressed Polycomb
Quies	175995	E084	772232	47946	191281	0.886561	Quiescent/low
TssAFlnk	25016	E084	772232	9533	191281	1.82016	Flanking active TSS
TxFlnk	1811	E084	772232	557	191281	1.34613	Transcr. at gene 5' and 3'
Tx	75273	E084	772232	12757	191281	0.55307	Strong transcription
TxWk	91886	E084	772232	22933	191281	0.890234	Weak transcription
EnhG	10833	E084	772232	2802	191281	1.04501	Genic enhancers
Enh	62921	E084	772232	21485	191281	1.46248	Enhancers
ZNF/Rpts	6405	E084	772232	1322	191281	0.783001	ZNF genes + repeats
Het	14374	E084	772232	3648	191281	1.01389	Heterochromatin
TssA	117619	E085	772216	12803	191286	0.304027	Active TSS
TssBiv	21655	E085	772216	4100	191286	0.687856	Bivalent/poised TSS
BivFlnk	15360	E085	772216	4229	191286	1.13173	Flanking bivalent TSS/Enh
EnhBiv	14435	E085	772216	4533	191286	1.36659	Bivalent enhancer
ReprPC	41727	E085	772216	12811	191286	1.27853	Repressed Polycomb
ReprPCWk	70963	E085	772216	21853	191286	1.23715	Weak repressed Polycomb
Quies	165729	E085	772216	45363	191286	0.907412	Quiescent/low
TssAFlnk	26644	E085	772216	10101	191286	1.80154	Flanking active TSS
TxFlnk	7241	E085	772216	2295	191286	1.39719	Transcr. at gene 5' and 3'
Tx	88242	E085	772216	17204	191286	0.645556	Strong transcription
TxWk	104810	E085	772216	25409	191286	0.839024	Weak transcription
EnhG	23327	E085	772216	6966	191286	1.25663	Genic enhancers
Enh	56012	E085	772216	19027	191286	1.46291	Enhancers
ZNF/Rpts	5275	E085	772216	1201	191286	0.889009	ZNF genes + repeats
Het	13177	E085	772216	3391	191286	1.03463	Heterochromatin
TssA	144810	E086	772360	20810	191335	0.400863	Active TSS
TssBiv	13152	E086	772360	2759	191335	0.791722	Bivalent/poised TSS
BivFlnk	1838	E086	772360	594	191335	1.44689	Flanking bivalent TSS/Enh
EnhBiv	2748	E086	772360	879	191335	1.42358	Bivalent enhancer
ReprPC	38819	E086	772360	10010	191335	1.00281	Repressed Polycomb
ReprPCWk	64156	E086	772360	18200	191335	1.1075	Weak repressed Polycomb
Quies	283436	E086	772360	80898	191335	0.79011	Quiescent/low
TssAFlnk	13728	E086	772360	5410	191335	1.94678	Flanking active TSS
TxFlnk	785	E086	772360	275	191335	1.63599	Transcr. at gene 5' and 3'
Tx	20685	E086	772360	2799	191335	0.460586	Strong transcription
TxWk	145880	E086	772360	34172	191335	0.75034	Weak transcription
EnhG	1694	E086	772360	433	191335	1.04047	Genic enhancers
Enh	38073	E086	772360	13621	191335	1.6204	Enhancers
ZNF/Rpts	1186	E086	772360	198	191335	0.607533	ZNF genes + repeats
Het	1370	E086	772360	277	191335	0.768143	Heterochromatin
TssA	175195	E087	772410	29023	191349	0.451264	Active TSS
TssBiv	7991	E087	772410	1588	191349	0.744818	Bivalent/poised TSS
BivFlnk	102	E087	772410	27	191349	1.09305	Flanking bivalent TSS/Enh
EnhBiv	118	E087	772410	39	191349	1.4989	Bivalent enhancer
ReprPC	20280	E087	772410	5595	191349	1.12773	Repressed Polycomb
ReprPCWk	103309	E087	772410	33392	191349	1.27578	Weak repressed Polycomb
Quies	306587	E087	772410	85309	191349	0.724888	Quiescent/low
TssAFlnk	5912	E087	772410	2082	191349	1.63985	Flanking active TSS
TxFlnk	510	E087	772410	113	191349	0.863747	Transcr. at gene 5' and 3'
Tx	10156	E087	772410	1346	191349	0.456909	Strong transcription
TxWk	114068	E087	772410	25484	191349	0.74041	Weak transcription
EnhG	166	E087	772410	40	191349	0.963809	Genic enhancers
Enh	20789	E087	772410	5779	191349	1.13894	Enhancers
ZNF/Rpts	1761	E087	772410	267	191349	0.5413	ZNF genes + repeats
Het	5466	E087	772410	1265	191349	0.907783	Heterochromatin
TssA	114877	E088	772215	12024	191297	0.292153	Active TSS
TssBiv	9521	E088	772215	1673	191297	0.638611	Bivalent/poised TSS
BivFlnk	7370	E088	772215	2044	191297	1.15475	Flanking bivalent TSS/Enh
EnhBiv	18661	E088	772215	5196	191297	1.14468	Bivalent enhancer
ReprPC	51143	E088	772215	14522	191297	1.1283	Repressed Polycomb
ReprPCWk	68196	E088	772215	19610	191297	1.12316	Weak repressed Polycomb
Quies	201552	E088	772215	56012	191297	0.875905	Quiescent/low
TssAFlnk	30935	E088	772215	11474	191297	1.73045	Flanking active TSS
TxFlnk	2353	E088	772215	547	191297	0.916904	Transcr. at gene 5' and 3'
Tx	51653	E088	772215	7956	191297	0.511314	Strong transcription
TxWk	125741	E088	772215	29999	191297	0.794686	Weak transcription
EnhG	5870	E088	772215	1573	191297	1.10343	Genic enhancers
Enh	79234	E088	772215	27636	191297	1.48201	Enhancers
ZNF/Rpts	2001	E088	772215	330	191297	0.597989	ZNF genes + repeats
Het	3108	E088	772215	701	191297	0.880735	Heterochromatin
TssA	95400	E089	772115	9566	191252	0.288467	Active TSS
TssBiv	12185	E089	772115	1457	191252	0.404867	Bivalent/poised TSS
BivFlnk	38684	E089	772115	9770	191252	0.975168	Flanking bivalent TSS/Enh
EnhBiv	59584	E089	772115	19999	191252	1.42986	Bivalent enhancer
ReprPC	42402	E089	772115	12828	191252	1.25032	Repressed Polycomb
ReprPCWk	94992	E089	772115	27669	191252	1.10357	Weak repressed Polycomb
Quies	159973	E089	772115	42716	191252	0.883069	Quiescent/low
TssAFlnk	36299	E089	772115	10108	191252	1.11929	Flanking active TSS
TxFlnk	2073	E089	772115	575	191252	1.16279	Transcr. at gene 5' and 3'
Tx	71504	E089	772115	11482	191252	0.520962	Strong transcription
TxWk	78099	E089	772115	19229	191252	0.8915	Weak transcription
EnhG	23699	E089	772115	6278	191252	1.06167	Genic enhancers
Enh	50312	E089	772115	18186	191252	1.6242	Enhancers
ZNF/Rpts	1600	E089	772115	224	191252	0.49325	ZNF genes + repeats
Het	5309	E089	772115	1165	191252	0.847743	Heterochromatin
TssA	92635	E090	772103	7314	191262	0.222091	Active TSS
TssBiv	13886	E090	772103	1686	191262	0.410873	Bivalent/poised TSS
BivFlnk	33703	E090	772103	8336	191262	0.954385	Flanking bivalent TSS/Enh
EnhBiv	37745	E090	772103	12715	191262	1.47623	Bivalent enhancer
ReprPC	43209	E090	772103	13297	191262	1.28049	Repressed Polycomb
ReprPCWk	85817	E090	772103	24596	191262	1.09149	Weak repressed Polycomb
Quies	138768	E090	772103	36757	191262	0.902081	Quiescent/low
TssAFlnk	43980	E090	772103	13572	191262	1.28449	Flanking active TSS
TxFlnk	3428	E090	772103	1045	191262	1.32628	Transcr. at gene 5' and 3'
Tx	73379	E090	772103	11844	191262	0.522602	Strong transcription
TxWk	82832	E090	772103	19898	191262	0.856145	Weak transcription
EnhG	26589	E090	772103	7378	191262	1.12774	Genic enhancers
Enh	85379	E090	772103	30456	191262	1.52478	Enhancers
ZNF/Rpts	2734	E090	772103	481	191262	0.64584	ZNF genes + repeats
Het	8019	E090	772103	1887	191262	0.924675	Heterochromatin
TssA	88463	E091	772125	7239	191280	0.232791	Active TSS
TssBiv	3957	E091	772125	519	191280	0.455695	Bivalent/poised TSS
BivFlnk	14076	E091	772125	2925	191280	0.781239	Flanking bivalent TSS/Enh
EnhBiv	33841	E091	772125	10103	191280	1.23958	Bivalent enhancer
ReprPC	34377	E091	772125	9653	191280	1.13512	Repressed Polycomb
ReprPCWk	84329	E091	772125	25460	191280	1.18019	Weak repressed Polycomb
Quies	179770	E091	772125	47302	191280	0.837032	Quiescent/low
TssAFlnk	48836	E091	772125	12487	191280	0.977892	Flanking active TSS
TxFlnk	1321	E091	772125	416	191280	1.39366	Transcr. at gene 5' and 3'
Tx	62544	E091	772125	9484	191280	0.493187	Strong transcription
TxWk	88644	E091	772125	22032	191280	0.889184	Weak transcription
EnhG	16078	E091	772125	4295	191280	1.08442	Genic enhancers
Enh	93019	E091	772125	33530	191280	1.53625	Enhancers
ZNF/Rpts	2667	E091	772125	556	191280	0.796886	ZNF genes + repeats
Het	20203	E091	772125	5279	191280	1.04653	Heterochromatin
TssA	103252	E092	772162	10158	191279	0.27826	Active TSS
TssBiv	26830	E092	772162	4129	191279	0.530773	Bivalent/poised TSS
BivFlnk	27215	E092	772162	7543	191279	1.12501	Flanking bivalent TSS/Enh
EnhBiv	32660	E092	772162	11055	191279	1.49611	Bivalent enhancer
ReprPC	64766	E092	772162	20251	191279	1.27566	Repressed Polycomb
ReprPCWk	81442	E092	772162	24252	191279	1.16101	Weak repressed Polycomb
Quies	139753	E092	772162	37027	191279	0.901034	Quiescent/low
TssAFlnk	24200	E092	772162	8755	191279	1.67566	Flanking active TSS
TxFlnk	4147	E092	772162	1360	191279	1.47481	Transcr. at gene 5' and 3'
Tx	93400	E092	772162	17692	191279	0.617177	Strong transcription
TxWk	86203	E092	772162	20565	191279	0.843956	Weak transcription
EnhG	20465	E092	772162	6270	191279	1.30861	Genic enhancers
Enh	51603	E092	772162	18614	191279	1.61622	Enhancers
ZNF/Rpts	6398	E092	772162	1172	191279	0.674924	ZNF genes + repeats
Het	9828	E092	772162	2436	191279	0.98804	Heterochromatin
TssA	81666	E093	772191	5200	191311	0.179301	Active TSS
TssBiv	10685	E093	772191	1674	191311	0.555315	Bivalent/poised TSS
BivFlnk	20403	E093	772191	4444	191311	0.822273	Flanking bivalent TSS/Enh
EnhBiv	25799	E093	772191	8116	191311	1.35116	Bivalent enhancer
ReprPC	51147	E093	772191	14888	191311	1.16889	Repressed Polycomb
ReprPCWk	39425	E093	772191	11377	191311	1.17214	Weak repressed Polycomb
Quies	260923	E093	772191	70558	191311	0.756584	Quiescent/low
TssAFlnk	44314	E093	772191	12601	191311	1.1406	Flanking active TSS
TxFlnk	2790	E093	772191	926	191311	1.50354	Transcr. at gene 5' and 3'
Tx	63530	E093	772191	8958	191311	0.451587	Strong transcription
TxWk	75324	E093	772191	17296	191311	0.814605	Weak transcription
EnhG	14836	E093	772191	4747	191311	1.40381	Genic enhancers
Enh	65896	E093	772191	26422	191311	1.89425	Enhancers
ZNF/Rpts	2587	E093	772191	670	191311	1.0577	ZNF genes + repeats
Het	12866	E093	772191	3434	191311	1.08751	Heterochromatin
TssA	124936	E094	772226	13733	191300	0.303233	Active TSS
TssBiv	28	E094	772226	5	191300	0.660132	Bivalent/poised TSS
BivFlnk	144	E094	772226	26	191300	0.668974	Flanking bivalent TSS/Enh
EnhBiv	316	E094	772226	60	191300	0.711419	Bivalent enhancer
ReprPC	103	E094	772226	23	191300	0.872939	Repressed Polycomb
ReprPCWk	9821	E094	772226	2661	191300	1.11468	Weak repressed Polycomb
Quies	304327	E094	772226	86983	191300	0.760631	Quiescent/low
TssAFlnk	15303	E094	772226	4517	191300	1.24812	Flanking active TSS
TxFlnk	1001	E094	772226	305	191300	1.32916	Transcr. at gene 5' and 3'
Tx	52284	E094	772226	8855	191300	0.572888	Strong transcription
TxWk	181936	E094	772226	48252	191300	0.843847	Weak transcription
EnhG	11812	E094	772226	3028	191300	1.03099	Genic enhancers
Enh	60591	E094	772226	20316	191300	1.42562	Enhancers
ZNF/Rpts	2066	E094	772226	512	191300	0.997841	ZNF genes + repeats
Het	7558	E094	772226	2024	191300	1.10007	Heterochromatin
TssA	140545	E095	772196	17359	191283	0.337205	Active TSS
TssBiv	7098	E095	772196	1325	191283	0.690099	Bivalent/poised TSS
BivFlnk	5124	E095	772196	1009	191283	0.739382	Flanking bivalent TSS/Enh
EnhBiv	10188	E095	772196	2355	191283	0.900745	Bivalent enhancer
ReprPC	25431	E095	772196	7584	191283	1.25088	Repressed Polycomb
ReprPCWk	85464	E095	772196	27012	191283	1.26222	Weak repressed Polycomb
Quies	198910	E095	772196	55212	191283	0.878216	Quiescent/low
TssAFlnk	18774	E095	772196	6925	191283	1.73869	Flanking active TSS
TxFlnk	963	E095	772196	285	191283	1.2751	Transcr. at gene 5' and 3'
Tx	52640	E095	772196	8077	191283	0.508215	Strong transcription
TxWk	136215	E095	772196	33712	191283	0.822568	Weak transcription
EnhG	11136	E095	772196	2666	191283	0.94196	Genic enhancers
Enh	72463	E095	772196	26010	191283	1.56446	Enhancers
ZNF/Rpts	1274	E095	772196	179	191283	0.495512	ZNF genes + repeats
Het	5971	E095	772196	1573	191283	1.07797	Heterochromatin
TssA	116993	E096	772190	11867	191282	0.280779	Active TSS
TssBiv	1311	E096	772190	133	191282	0.342183	Bivalent/poised TSS
BivFlnk	1882	E096	772190	247	191282	0.457497	Flanking bivalent TSS/Enh
EnhBiv	10247	E096	772190	1909	191282	0.685328	Bivalent enhancer
ReprPC	9177	E096	772190	2235	191282	0.966062	Repressed Polycomb
ReprPCWk	42326	E096	772190	12140	191282	1.1579	Weak repressed Polycomb
Quies	235721	E096	772190	66562	191282	0.847012	Quiescent/low
TssAFlnk	20553	E096	772190	5931	191282	1.20083	Flanking active TSS
TxFlnk	1124	E096	772190	346	191282	1.3488	Transcr. at gene 5' and 3'
Tx	60738	E096	772190	10085	191282	0.551927	Strong transcription
TxWk	138282	E096	772190	36341	191282	0.892646	Weak transcription
EnhG	13169	E096	772190	3664	191282	1.15152	Genic enhancers
Enh	72274	E096	772190	26525	191282	1.62212	Enhancers
ZNF/Rpts	8201	E096	772190	1846	191282	0.872513	ZNF genes + repeats
Het	40192	E096	772190	11451	191282	1.15011	Heterochromatin
TssA	153260	E097	772293	21267	191312	0.378136	Active TSS
TssBiv	2374	E097	772293	295	191312	0.429369	Bivalent/poised TSS
BivFlnk	1826	E097	772293	229	191312	0.434265	Flanking bivalent TSS/Enh
EnhBiv	3294	E097	772293	612	191312	0.689768	Bivalent enhancer
ReprPC	14619	E097	772293	3508	191312	0.940459	Repressed Polycomb
ReprPCWk	66364	E097	772293	19229	191312	1.13838	Weak repressed Polycomb
Quies	245498	E097	772293	72228	191312	0.888367	Quiescent/low
TssAFlnk	19497	E097	772293	6448	191312	1.4669	Flanking active TSS
TxFlnk	360	E097	772293	98	191312	1.1354	Transcr. at gene 5' and 3'
Tx	54897	E097	772293	8723	191312	0.528109	Strong transcription
TxWk	140514	E097	772293	35829	191312	0.852089	Weak transcription
EnhG	3866	E097	772293	794	191312	0.780758	Genic enhancers
Enh	60056	E097	772293	20732	191312	1.49268	Enhancers
ZNF/Rpts	1746	E097	772293	261	191312	0.532381	ZNF genes + repeats
Het	4122	E097	772293	1059	191312	1.04441	Heterochromatin
TssA	122880	E098	772193	12896	191295	0.288645	Active TSS
TssBiv	2	E098	772193	1	191295	3.03666	Bivalent/poised TSS
BivFlnk	70	E098	772193	27	191295	1.9066	Flanking bivalent TSS/Enh
EnhBiv	79	E098	772193	25	191295	1.40573	Bivalent enhancer
ReprPC	21	E098	772193	2	191295	0.319638	Repressed Polycomb
ReprPCWk	3517	E098	772193	1033	191295	1.25743	Weak repressed Polycomb
Quies	264224	E098	772193	75107	191295	0.813373	Quiescent/low
TssAFlnk	42428	E098	772193	12070	191295	1.14425	Flanking active TSS
TxFlnk	1024	E098	772193	308	191295	1.30466	Transcr. at gene 5' and 3'
Tx	45803	E098	772193	7715	191295	0.574767	Strong transcription
TxWk	173021	E098	772193	44580	191295	0.820937	Weak transcription
EnhG	11541	E098	772193	2712	191295	0.918593	Genic enhancers
Enh	89401	E098	772193	29703	191295	1.35563	Enhancers
ZNF/Rpts	3274	E098	772193	904	191295	1.15356	ZNF genes + repeats
Het	14908	E098	772193	4212	191295	1.17379	Heterochromatin
TssA	112711	E099	772243	11210	191310	0.276774	Active TSS
TssBiv	2527	E099	772243	302	191310	0.410581	Bivalent/poised TSS
BivFlnk	4591	E099	772243	722	191310	0.562892	Flanking bivalent TSS/Enh
EnhBiv	16826	E099	772243	3775	191310	0.858605	Bivalent enhancer
ReprPC	25922	E099	772243	7608	191310	1.2217	Repressed Polycomb
ReprPCWk	48950	E099	772243	15253	191310	1.2948	Weak repressed Polycomb
Quies	302223	E099	772243	84636	191310	0.738763	Quiescent/low
TssAFlnk	19406	E099	772243	5382	191310	1.13723	Flanking active TSS
TxFlnk	451	E099	772243	91	191310	0.767111	Transcr. at gene 5' and 3'
Tx	43800	E099	772243	6749	191310	0.517853	Strong transcription
TxWk	120108	E099	772243	29399	191310	0.830499	Weak transcription
EnhG	3460	E099	772243	881	191310	1.03272	Genic enhancers
Enh	68891	E099	772243	24770	191310	1.57531	Enhancers
ZNF/Rpts	223	E099	772243	41	191310	0.683856	ZNF genes + repeats
Het	2154	E099	772243	491	191310	0.89399	Heterochromatin
TssA	148786	E100	772309	20635	191304	0.381168	Active TSS
TssBiv	15030	E100	772309	2827	191304	0.688805	Bivalent/poised TSS
BivFlnk	6292	E100	772309	1121	191304	0.652536	Flanking bivalent TSS/Enh
EnhBiv	2953	E100	772309	742	191304	1.01535	Bivalent enhancer
ReprPC	13916	E100	772309	4001	191304	1.20464	Repressed Polycomb
ReprPCWk	77911	E100	772309	25719	191304	1.36216	Weak repressed Polycomb
Quies	283010	E100	772309	79616	191304	0.77265	Quiescent/low
TssAFlnk	13981	E100	772309	4780	191304	1.5528	Flanking active TSS
TxFlnk	376	E100	772309	113	191304	1.30431	Transcr. at gene 5' and 3'
Tx	11574	E100	772309	1453	191304	0.428416	Strong transcription
TxWk	144453	E100	772309	32886	191304	0.723318	Weak transcription
EnhG	1088	E100	772309	205	191304	0.704026	Genic enhancers
Enh	48788	E100	772309	16296	191304	1.43803	Enhancers
ZNF/Rpts	589	E100	772309	68	191304	0.396038	ZNF genes + repeats
Het	3562	E100	772309	842	191304	0.935753	Heterochromatin
TssA	137080	E101	772222	20008	191303	0.414385	Active TSS
TssBiv	14512	E101	772222	3295	191303	0.874792	Bivalent/poised TSS
BivFlnk	8209	E101	772222	1967	191303	0.946635	Flanking bivalent TSS/Enh
EnhBiv	6715	E101	772222	1730	191303	1.0448	Bivalent enhancer
ReprPC	27590	E101	772222	7606	191303	1.116	Repressed Polycomb
ReprPCWk	86869	E101	772222	25866	191303	1.15236	Weak repressed Polycomb
Quies	228409	E101	772222	63506	191303	0.83748	Quiescent/low
TssAFlnk	46577	E101	772222	15808	191303	1.47748	Flanking active TSS
TxFlnk	2709	E101	772222	835	191303	1.34868	Transcr. at gene 5' and 3'
Tx	66739	E101	772222	10391	191303	0.505663	Strong transcription
TxWk	101960	E101	772222	25426	191303	0.875919	Weak transcription
EnhG	5909	E101	772222	1681	191303	1.19854	Genic enhancers
Enh	34093	E101	772222	12147	191303	1.61727	Enhancers
ZNF/Rpts	1211	E101	772222	199	191303	0.596086	ZNF genes + repeats
Het	3640	E101	772222	838	191303	0.903795	Heterochromatin
TssA	117263	E102	772182	13397	191302	0.321622	Active TSS
TssBiv	12045	E102	772182	2258	191302	0.68875	Bivalent/poised TSS
BivFlnk	7378	E102	772182	1585	191302	0.822507	Flanking bivalent TSS/Enh
EnhBiv	5881	E102	772182	1704	191302	1.22981	Bivalent enhancer
ReprPC	28515	E102	772182	7745	191302	1.09179	Repressed Polycomb
ReprPCWk	77540	E102	772182	22755	191302	1.14225	Weak repressed Polycomb
Quies	242174	E102	772182	68011	191302	0.830226	Quiescent/low
TssAFlnk	53217	E102	772182	17313	191302	1.37369	Flanking active TSS
TxFlnk	1593	E102	772182	514	191302	1.44378	Transcr. at gene 5' and 3'
Tx	56434	E102	772182	8625	191302	0.502707	Strong transcription
TxWk	106733	E102	772182	26298	191302	0.855292	Weak transcription
EnhG	5854	E102	772182	1581	191302	1.11522	Genic enhancers
Enh	53343	E102	772182	18660	191302	1.53612	Enhancers
ZNF/Rpts	942	E102	772182	119	191302	0.438428	ZNF genes + repeats
Het	3270	E102	772182	737	191302	0.879633	Heterochromatin
TssA	154481	E103	772289	23825	191310	0.42923	Active TSS
TssBiv	18656	E103	772289	3971	191310	0.800443	Bivalent/poised TSS
BivFlnk	3348	E103	772289	870	191310	1.06166	Flanking bivalent TSS/Enh
EnhBiv	1449	E103	772289	415	191310	1.21668	Bivalent enhancer
ReprPC	21433	E103	772289	5615	191310	1.04866	Repressed Polycomb
ReprPCWk	71291	E103	772289	21849	191310	1.22781	Weak repressed Polycomb
Quies	262979	E103	772289	74065	191310	0.803469	Quiescent/low
TssAFlnk	31810	E103	772289	11796	191310	1.72822	Flanking active TSS
TxFlnk	1672	E103	772289	493	191310	1.26728	Transcr. at gene 5' and 3'
Tx	40194	E103	772289	6032	191310	0.504687	Strong transcription
TxWk	115509	E103	772289	27060	191310	0.787644	Weak transcription
EnhG	3569	E103	772289	797	191310	0.868982	Genic enhancers
Enh	41850	E103	772289	13697	191310	1.40589	Enhancers
ZNF/Rpts	1050	E103	772289	138	191310	0.458801	ZNF genes + repeats
Het	2998	E103	772289	687	191310	0.899184	Heterochromatin
TssA	146171	E104	772269	25400	191291	0.505976	Active TSS
TssBiv	662	E104	772269	126	191291	0.713296	Bivalent/poised TSS
BivFlnk	175	E104	772269	28	191291	0.578357	Flanking bivalent TSS/Enh
EnhBiv	264	E104	772269	51	191291	0.726936	Bivalent enhancer
ReprPC	1582	E104	772269	363	191291	0.902518	Repressed Polycomb
ReprPCWk	40353	E104	772269	11764	191291	1.18825	Weak repressed Polycomb
Quies	264674	E104	772269	67103	191291	0.680745	Quiescent/low
TssAFlnk	17862	E104	772269	6388	191291	1.6575	Flanking active TSS
TxFlnk	31580	E104	772269	2388	191291	0.235964	Transcr. at gene 5' and 3'
Tx	1713	E104	772269	464	191291	1.12586	Strong transcription
TxWk	189659	E104	772269	51156	191291	0.854342	Weak transcription
EnhG	2392	E104	772269	802	191291	1.52775	Genic enhancers
Enh	64814	E104	772269	22521	191291	1.49955	Enhancers
ZNF/Rpts	1412	E104	772269	379	191291	1.11232	ZNF genes + repeats
Het	8956	E104	772269	2358	191291	1.07309	Heterochromatin
TssA	146791	E105	772218	19996	191285	0.37441	Active TSS
TssBiv	4915	E105	772218	948	191285	0.720801	Bivalent/poised TSS
BivFlnk	5876	E105	772218	985	191285	0.606473	Flanking bivalent TSS/Enh
EnhBiv	3582	E105	772218	938	191285	1.07252	Bivalent enhancer
ReprPC	10990	E105	772218	3268	191285	1.26819	Repressed Polycomb
ReprPCWk	73958	E105	772218	23983	191285	1.33208	Weak repressed Polycomb
Quies	225693	E105	772218	61564	191285	0.817321	Quiescent/low
TssAFlnk	37128	E105	772218	11150	191285	1.24522	Flanking active TSS
TxFlnk	1619	E105	772218	470	191285	1.23983	Transcr. at gene 5' and 3'
Tx	44957	E105	772218	7110	191285	0.533367	Strong transcription
TxWk	136525	E105	772218	34151	191285	0.834581	Weak transcription
EnhG	13177	E105	772218	3154	191285	0.939184	Genic enhancers
Enh	63149	E105	772218	22643	191285	1.57932	Enhancers
ZNF/Rpts	547	E105	772218	79	191285	0.512243	ZNF genes + repeats
Het	3311	E105	772218	846	191285	1.03789	Heterochromatin
TssA	113262	E106	772273	10823	191318	0.264255	Active TSS
TssBiv	5916	E106	772273	1032	191318	0.636245	Bivalent/poised TSS
BivFlnk	2266	E106	772273	404	191318	0.656741	Flanking bivalent TSS/Enh
EnhBiv	14248	E106	772273	3283	191318	0.892018	Bivalent enhancer
ReprPC	29847	E106	772273	7885	191318	1.04901	Repressed Polycomb
ReprPCWk	129334	E106	772273	40987	191318	1.19454	Weak repressed Polycomb
Quies	201862	E106	772273	54974	191318	0.849126	Quiescent/low
TssAFlnk	8964	E106	772273	3024	191318	1.5301	Flanking active TSS
TxFlnk	660	E106	772273	221	191318	1.52752	Transcr. at gene 5' and 3'
Tx	64846	E106	772273	10629	191318	0.539754	Strong transcription
TxWk	130402	E106	772273	33196	191318	0.863489	Weak transcription
EnhG	6773	E106	772273	1998	191318	1.26016	Genic enhancers
Enh	56221	E106	772273	21040	191318	1.70606	Enhancers
ZNF/Rpts	1401	E106	772273	264	191318	0.703687	ZNF genes + repeats
Het	6271	E106	772273	1558	191318	0.995678	Heterochromatin
TssA	100999	E107	772133	9886	191286	0.27779	Active TSS
TssBiv	13377	E107	772133	2785	191286	0.78385	Bivalent/poised TSS
BivFlnk	26124	E107	772133	6452	191286	0.96219	Flanking bivalent TSS/Enh
EnhBiv	19796	E107	772133	6420	191286	1.42387	Bivalent enhancer
ReprPC	64737	E107	772133	20745	191286	1.32347	Repressed Polycomb
ReprPCWk	85849	E107	772133	26323	191286	1.20518	Weak repressed Polycomb
Quies	166936	E107	772133	43085	191286	0.831105	Quiescent/low
TssAFlnk	64574	E107	772133	20168	191286	1.27368	Flanking active TSS
TxFlnk	8010	E107	772133	1726	191286	0.82501	Transcr. at gene 5' and 3'
Tx	50583	E107	772133	7935	191286	0.523489	Strong transcription
TxWk	87913	E107	772133	20152	191286	0.797711	Weak transcription
EnhG	14264	E107	772133	3335	191286	0.909169	Genic enhancers
Enh	62395	E107	772133	20615	191286	1.39051	Enhancers
ZNF/Rpts	1730	E107	772133	333	191286	0.722072	ZNF genes + repeats
Het	4846	E107	772133	1326	191286	1.13695	Heterochromatin
TssA	94614	E108	772089	9943	191285	0.304579	Active TSS
TssBiv	12258	E108	772089	2444	191285	0.743366	Bivalent/poised TSS
BivFlnk	18843	E108	772089	4180	191285	0.843718	Flanking bivalent TSS/Enh
EnhBiv	13930	E108	772089	4314	191285	1.33963	Bivalent enhancer
ReprPC	45739	E108	772089	14243	191285	1.29862	Repressed Polycomb
ReprPCWk	89417	E108	772089	27044	191285	1.17513	Weak repressed Polycomb
Quies	185813	E108	772089	50215	191285	0.861907	Quiescent/low
TssAFlnk	76246	E108	772089	20790	191285	1.02961	Flanking active TSS
TxFlnk	2679	E108	772089	708	191285	1.08697	Transcr. at gene 5' and 3'
Tx	50571	E108	772089	7540	191285	0.492615	Strong transcription
TxWk	93953	E108	772089	22374	191285	0.832122	Weak transcription
EnhG	12673	E108	772089	2854	191285	0.867622	Genic enhancers
Enh	70796	E108	772089	23667	191285	1.40104	Enhancers
ZNF/Rpts	1015	E108	772089	134	191285	0.461125	ZNF genes + repeats
Het	3542	E108	772089	835	191285	0.932219	Heterochromatin
TssA	111321	E109	772340	10700	191329	0.266998	Active TSS
TssBiv	6941	E109	772340	1224	191329	0.643757	Bivalent/poised TSS
BivFlnk	560	E109	772340	110	191329	0.741732	Flanking bivalent TSS/Enh
EnhBiv	6332	E109	772340	1469	191329	0.909643	Bivalent enhancer
ReprPC	44315	E109	772340	12033	191329	1.06903	Repressed Polycomb
ReprPCWk	151782	E109	772340	47407	191329	1.13149	Weak repressed Polycomb
Quies	238982	E109	772340	64859	191329	0.792151	Quiescent/low
TssAFlnk	3417	E109	772340	1302	191329	1.8626	Flanking active TSS
TxFlnk	110	E109	772340	48	191329	2.35075	Transcr. at gene 5' and 3'
Tx	15431	E109	772340	1930	191329	0.424018	Strong transcription
TxWk	145429	E109	772340	33344	191329	0.729111	Weak transcription
EnhG	701	E109	772340	203	191329	1.2368	Genic enhancers
Enh	44223	E109	772340	16179	191329	1.66736	Enhancers
ZNF/Rpts	613	E109	772340	72	191329	0.40377	ZNF genes + repeats
Het	2183	E109	772340	449	191329	0.783976	Heterochromatin
TssA	99746	E110	772205	9884	191281	0.282372	Active TSS
TssBiv	5942	E110	772205	966	191281	0.584532	Bivalent/poised TSS
BivFlnk	5192	E110	772205	1275	191281	0.981897	Flanking bivalent TSS/Enh
EnhBiv	22842	E110	772205	6198	191281	1.09854	Bivalent enhancer
ReprPC	48154	E110	772205	13481	191281	1.11033	Repressed Polycomb
ReprPCWk	88536	E110	772205	27020	191281	1.19271	Weak repressed Polycomb
Quies	252622	E110	772205	66157	191281	0.731659	Quiescent/low
TssAFlnk	20762	E110	772205	7234	191281	1.58621	Flanking active TSS
TxFlnk	431	E110	772205	129	191281	1.2966	Transcr. at gene 5' and 3'
Tx	7714	E110	772205	1068	191281	0.48246	Strong transcription
TxWk	129436	E110	772205	27395	191281	0.672131	Weak transcription
EnhG	2675	E110	772205	671	191281	1.01338	Genic enhancers
Enh	86722	E110	772205	29570	191281	1.41674	Enhancers
ZNF/Rpts	413	E110	772205	50	191281	0.418061	ZNF genes + repeats
Het	1018	E110	772205	183	191281	0.664641	Heterochromatin
TssA	118318	E111	772139	15286	191276	0.370626	Active TSS
TssBiv	14509	E111	772139	3439	191276	0.925425	Bivalent/poised TSS
BivFlnk	21163	E111	772139	4842	191276	0.875616	Flanking bivalent TSS/Enh
EnhBiv	9985	E111	772139	2865	191276	1.20698	Bivalent enhancer
ReprPC	54191	E111	772139	16891	191276	1.28687	Repressed Polycomb
ReprPCWk	109400	E111	772139	33010	191276	1.13969	Weak repressed Polycomb
Quies	152043	E111	772139	40388	191276	0.887318	Quiescent/low
TssAFlnk	72992	E111	772139	22726	191276	1.25416	Flanking active TSS
TxFlnk	4820	E111	772139	1332	191276	1.15272	Transcr. at gene 5' and 3'
Tx	68367	E111	772139	11702	191276	0.565953	Strong transcription
TxWk	94610	E111	772139	23191	191276	0.864852	Weak transcription
EnhG	11538	E111	772139	2807	191276	0.961644	Genic enhancers
Enh	35159	E111	772139	11716	191276	1.45643	Enhancers
ZNF/Rpts	1264	E111	772139	169	191276	0.467807	ZNF genes + repeats
Het	3780	E111	772139	912	191276	0.960902	Heterochromatin
TssA	107524	E112	772264	10531	191286	0.274712	Active TSS
TssBiv	26640	E112	772264	4835	191286	0.648192	Bivalent/poised TSS
BivFlnk	14786	E112	772264	2922	191286	0.732766	Flanking bivalent TSS/Enh
EnhBiv	4574	E112	772264	1631	191286	1.67469	Bivalent enhancer
ReprPC	50738	E112	772264	15808	191286	1.29189	Repressed Polycomb
ReprPCWk	67378	E112	772264	20768	191286	1.24472	Weak repressed Polycomb
Quies	261248	E112	772264	72578	191286	0.788944	Quiescent/low
TssAFlnk	30931	E112	772264	10841	191286	1.58228	Flanking active TSS
TxFlnk	2732	E112	772264	870	191286	1.41456	Transcr. at gene 5' and 3'
Tx	67210	E112	772264	10935	191286	0.533008	Strong transcription
TxWk	88192	E112	772264	21156	191286	0.847923	Weak transcription
EnhG	6856	E112	772264	2343	191286	1.56458	Genic enhancers
Enh	29799	E112	772264	12260	191286	2.05897	Enhancers
ZNF/Rpts	3520	E112	772264	842	191286	0.950542	ZNF genes + repeats
Het	10136	E112	772264	2966	191286	1.2409	Heterochromatin
TssA	91268	E113	772146	6395	191285	0.195372	Active TSS
TssBiv	1038	E113	772146	139	191285	0.468785	Bivalent/poised TSS
BivFlnk	2309	E113	772146	355	191285	0.549834	Flanking bivalent TSS/Enh
EnhBiv	14401	E113	772146	2743	191285	0.700145	Bivalent enhancer
ReprPC	5301	E113	772146	1181	191285	0.864276	Repressed Polycomb
ReprPCWk	16120	E113	772146	4965	191285	1.32562	Weak repressed Polycomb
Quies	264282	E113	772146	71863	191285	0.758408	Quiescent/low
TssAFlnk	19812	E113	772146	4924	191285	0.97858	Flanking active TSS
TxFlnk	1383	E113	772146	411	191285	1.28186	Transcr. at gene 5' and 3'
Tx	53408	E113	772146	8488	191285	0.529422	Strong transcription
TxWk	156023	E113	772146	40967	191285	0.867058	Weak transcription
EnhG	22701	E113	772146	6354	191285	1.1471	Genic enhancers
Enh	95568	E113	772146	34687	191285	1.54878	Enhancers
ZNF/Rpts	7131	E113	772146	1739	191285	0.970266	ZNF genes + repeats
Het	21401	E113	772146	6074	191285	1.17164	Heterochromatin
TssA	143711	E114	772273	18533	191305	0.352741	Active TSS
TssBiv	13135	E114	772273	1916	191305	0.508626	Bivalent/poised TSS
BivFlnk	3147	E114	772273	702	191305	0.868266	Flanking bivalent TSS/Enh
EnhBiv	1716	E114	772273	449	191305	1.07386	Bivalent enhancer
ReprPC	28353	E114	772273	8664	191305	1.29106	Repressed Polycomb
ReprPCWk	84117	E114	772273	25730	191305	1.20379	Weak repressed Polycomb
Quies	230553	E114	772273	64902	191305	0.850584	Quiescent/low
TssAFlnk	37986	E114	772273	13999	191305	1.69916	Flanking active TSS
TxFlnk	6431	E114	772273	1906	191305	1.26921	Transcr. at gene 5' and 3'
Tx	44030	E114	772273	7017	191305	0.539056	Strong transcription
TxWk	108144	E114	772273	25873	191305	0.819805	Weak transcription
EnhG	11654	E114	772273	3042	191305	1.05681	Genic enhancers
Enh	51992	E114	772273	16657	191305	1.34452	Enhancers
ZNF/Rpts	2570	E114	772273	544	191305	0.812584	ZNF genes + repeats
Het	4734	E114	772273	1371	191305	1.23088	Heterochromatin
TssA	71551	E115	772366	3493	191368	0.137568	Active TSS
TssBiv	1084	E115	772366	77	191368	0.231747	Bivalent/poised TSS
BivFlnk	7522	E115	772366	1210	191368	0.575678	Flanking bivalent TSS/Enh
EnhBiv	2936	E115	772366	858	191368	1.24908	Bivalent enhancer
ReprPC	14686	E115	772366	4678	191368	1.39467	Repressed Polycomb
ReprPCWk	152720	E115	772366	45880	191368	1.064	Weak repressed Polycomb
Quies	256083	E115	772366	70324	191368	0.781887	Quiescent/low
TssAFlnk	59626	E115	772366	16053	191368	1.03464	Flanking active TSS
TxFlnk	12199	E115	772366	2953	191368	0.954219	Transcr. at gene 5' and 3'
Tx	73800	E115	772366	12537	191368	0.555787	Strong transcription
TxWk	64493	E115	772366	16458	191368	0.954217	Weak transcription
EnhG	10254	E115	772366	2676	191368	1.05812	Genic enhancers
Enh	30769	E115	772366	11054	191368	1.64451	Enhancers
ZNF/Rpts	2176	E115	772366	393	191368	0.667132	ZNF genes + repeats
Het	12467	E115	772366	2724	191368	0.834594	Heterochromatin
TssA	117220	E116	771960	12389	191319	0.293915	Active TSS
TssBiv	5146	E116	771960	831	191319	0.580137	Bivalent/poised TSS
BivFlnk	5811	E116	771960	1223	191319	0.802615	Flanking bivalent TSS/Enh
EnhBiv	5095	E116	771960	1463	191319	1.21485	Bivalent enhancer
ReprPC	23296	E116	771960	6160	191319	1.05879	Repressed Polycomb
ReprPCWk	106842	E116	771960	31539	191319	1.10627	Weak repressed Polycomb
Quies	239629	E116	771960	65241	191319	0.794406	Quiescent/low
TssAFlnk	59541	E116	771960	21030	191319	1.54739	Flanking active TSS
TxFlnk	6454	E116	771960	1991	191319	1.34352	Transcr. at gene 5' and 3'
Tx	43337	E116	771960	6243	191319	0.478155	Strong transcription
TxWk	78047	E116	771960	17063	191319	0.759973	Weak transcription
EnhG	8911	E116	771960	2409	191319	1.11186	Genic enhancers
Enh	48968	E116	771960	17638	191319	1.6164	Enhancers
ZNF/Rpts	5412	E116	771960	1289	191319	0.942094	ZNF genes + repeats
Het	18251	E116	771960	4810	191319	1.06094	Heterochromatin
TssA	118901	E117	772000	11801	191330	0.272728	Active TSS
TssBiv	638	E117	772000	174	191330	1.13718	Bivalent/poised TSS
BivFlnk	347	E117	772000	97	191330	1.17704	Flanking bivalent TSS/Enh
EnhBiv	352	E117	772000	128	191330	1.73357	Bivalent enhancer
ReprPC	20756	E117	772000	6738	191330	1.42357	Repressed Polycomb
ReprPCWk	104086	E117	772000	31248	191330	1.13868	Weak repressed Polycomb
Quies	264794	E117	772000	72484	191330	0.765053	Quiescent/low
TssAFlnk	53088	E117	772000	18020	191330	1.46533	Flanking active TSS
TxFlnk	3360	E117	772000	946	191330	1.18438	Transcr. at gene 5' and 3'
Tx	32519	E117	772000	4907	191330	0.513696	Strong transcription
TxWk	112177	E117	772000	26132	191330	0.785127	Weak transcription
EnhG	4890	E117	772000	1232	191330	1.01571	Genic enhancers
Enh	52069	E117	772000	16402	191330	1.30992	Enhancers
ZNF/Rpts	548	E117	772000	82	191330	0.533612	ZNF genes + repeats
Het	3475	E117	772000	939	191330	1.11882	Heterochromatin
TssA	64685	E118	772155	7956	191286	0.384285	Active TSS
TssBiv	70064	E118	772155	7409	191286	0.320354	Bivalent/poised TSS
BivFlnk	22429	E118	772155	6997	191286	1.34027	Flanking bivalent TSS/Enh
EnhBiv	13362	E118	772155	4694	191286	1.61991	Bivalent enhancer
ReprPC	75971	E118	772155	23303	191286	1.22175	Repressed Polycomb
ReprPCWk	115156	E118	772155	34919	191286	1.139	Weak repressed Polycomb
Quies	132117	E118	772155	33698	191286	0.863564	Quiescent/low
TssAFlnk	43076	E118	772155	15246	191286	1.58385	Flanking active TSS
TxFlnk	2609	E118	772155	774	191286	1.27681	Transcr. at gene 5' and 3'
Tx	52934	E118	772155	9087	191286	0.581821	Strong transcription
TxWk	91123	E118	772155	21813	191286	0.841651	Weak transcription
EnhG	11761	E118	772155	2891	191286	0.974623	Genic enhancers
Enh	63700	E118	772155	19300	191286	1.21909	Enhancers
ZNF/Rpts	636	E118	772155	107	191286	0.613659	ZNF genes + repeats
Het	12532	E118	772155	3092	191286	0.978468	Heterochromatin
TssA	103892	E119	772200	9494	191302	0.25577	Active TSS
TssBiv	2626	E119	772200	396	191302	0.537156	Bivalent/poised TSS
BivFlnk	9819	E119	772200	1526	191302	0.55078	Flanking bivalent TSS/Enh
EnhBiv	7832	E119	772200	1794	191302	0.892836	Bivalent enhancer
ReprPC	23249	E119	772200	6273	191302	1.08928	Repressed Polycomb
ReprPCWk	71659	E119	772200	21608	191302	1.19799	Weak repressed Polycomb
Quies	214649	E119	772200	59600	191302	0.855684	Quiescent/low
TssAFlnk	62232	E119	772200	17780	191302	1.12162	Flanking active TSS
TxFlnk	2078	E119	772200	640	191302	1.34811	Transcr. at gene 5' and 3'
Tx	37003	E119	772200	5654	191302	0.518106	Strong transcription
TxWk	107057	E119	772200	25361	191302	0.81007	Weak transcription
EnhG	8091	E119	772200	2073	191302	1.03515	Genic enhancers
Enh	89734	E119	772200	29557	191302	1.33695	Enhancers
ZNF/Rpts	1392	E119	772200	351	191302	1.02202	ZNF genes + repeats
Het	30887	E119	772200	9195	191302	1.23909	Heterochromatin
TssA	139126	E120	772252	17283	191302	0.340418	Active TSS
TssBiv	13001	E120	772252	2154	191302	0.591793	Bivalent/poised TSS
BivFlnk	1930	E120	772252	359	191302	0.692088	Flanking bivalent TSS/Enh
EnhBiv	1502	E120	772252	484	191302	1.4413	Bivalent enhancer
ReprPC	29103	E120	772252	8639	191302	1.23685	Repressed Polycomb
ReprPCWk	97497	E120	772252	29987	191302	1.19216	Weak repressed Polycomb
Quies	206362	E120	772252	57340	191302	0.868759	Quiescent/low
TssAFlnk	32008	E120	772252	11112	191302	1.55682	Flanking active TSS
TxFlnk	3080	E120	772252	995	191302	1.44403	Transcr. at gene 5' and 3'
Tx	43526	E120	772252	6662	191302	0.513985	Strong transcription
TxWk	117714	E120	772252	28017	191302	0.802102	Weak transcription
EnhG	11709	E120	772252	3196	191302	1.12339	Genic enhancers
Enh	64590	E120	772252	21886	191302	1.44198	Enhancers
ZNF/Rpts	2018	E120	772252	495	191302	0.984429	ZNF genes + repeats
Het	9086	E120	772252	2693	191302	1.26516	Heterochromatin
TssA	136508	E121	772278	16619	191309	0.334092	Active TSS
TssBiv	9497	E121	772278	1520	191309	0.570712	Bivalent/poised TSS
BivFlnk	1073	E121	772278	206	191309	0.720472	Flanking bivalent TSS/Enh
EnhBiv	2251	E121	772278	702	191309	1.3726	Bivalent enhancer
ReprPC	52402	E121	772278	15349	191309	1.17775	Repressed Polycomb
ReprPCWk	121409	E121	772278	36817	191309	1.12926	Weak repressed Polycomb
Quies	167928	E121	772278	45573	191309	0.89289	Quiescent/low
TssAFlnk	27474	E121	772278	9557	191309	1.56989	Flanking active TSS
TxFlnk	1140	E121	772278	343	191309	1.30514	Transcr. at gene 5' and 3'
Tx	38298	E121	772278	5927	191309	0.525046	Strong transcription
TxWk	133032	E121	772278	32289	191309	0.804544	Weak transcription
EnhG	5384	E121	772278	1389	191309	1.04859	Genic enhancers
Enh	69521	E121	772278	23231	191309	1.40261	Enhancers
ZNF/Rpts	1243	E121	772278	287	191309	0.910178	ZNF genes + repeats
Het	5118	E121	772278	1500	191309	1.2512	Heterochromatin
TssA	94758	E122	772175	6988	191303	0.205221	Active TSS
TssBiv	4310	E122	772175	710	191303	0.595134	Bivalent/poised TSS
BivFlnk	9905	E122	772175	1932	191303	0.725674	Flanking bivalent TSS/Enh
EnhBiv	7722	E122	772175	2027	191303	1.07014	Bivalent enhancer
ReprPC	51041	E122	772175	15416	191303	1.23336	Repressed Polycomb
ReprPCWk	92377	E122	772175	27563	191303	1.14719	Weak repressed Polycomb
Quies	213938	E122	772175	58218	191303	0.830874	Quiescent/low
TssAFlnk	66899	E122	772175	20022	191303	1.19224	Flanking active TSS
TxFlnk	1629	E122	772175	550	191303	1.54487	Transcr. at gene 5' and 3'
Tx	32890	E122	772175	4726	191303	0.484812	Strong transcription
TxWk	94192	E122	772175	20125	191303	0.719831	Weak transcription
EnhG	6354	E122	772175	1582	191303	0.998348	Genic enhancers
Enh	65982	E122	772175	22765	191303	1.48045	Enhancers
ZNF/Rpts	509	E122	772175	59	191303	0.397797	ZNF genes + repeats
Het	29669	E122	772175	8620	191303	1.19841	Heterochromatin
TssA	115112	E123	771983	11261	191321	0.27024	Active TSS
TssBiv	1391	E123	771983	225	191321	0.584483	Bivalent/poised TSS
BivFlnk	1201	E123	771983	293	191321	0.977829	Flanking bivalent TSS/Enh
EnhBiv	2506	E123	771983	949	191321	1.8449	Bivalent enhancer
ReprPC	22972	E123	771983	6978	191321	1.28767	Repressed Polycomb
ReprPCWk	147652	E123	771983	44588	191321	1.07997	Weak repressed Polycomb
Quies	222899	E123	771983	58520	191321	0.774612	Quiescent/low
TssAFlnk	45181	E123	771983	15464	191321	1.49852	Flanking active TSS
TxFlnk	6014	E123	771983	1908	191321	1.40036	Transcr. at gene 5' and 3'
Tx	32985	E123	771983	4828	191321	0.49517	Strong transcription
TxWk	102543	E123	771983	23358	191321	0.773181	Weak transcription
EnhG	10055	E123	771983	2515	191321	0.999197	Genic enhancers
Enh	56431	E123	771983	19165	191321	1.46066	Enhancers
ZNF/Rpts	1414	E123	771983	328	191321	0.914938	ZNF genes + repeats
Het	3627	E123	771983	941	191321	1.05835	Heterochromatin
TssA	77794	E124	771900	5224	191315	0.19115	Active TSS
TssBiv	7321	E124	771900	1264	191315	0.626688	Bivalent/poised TSS
BivFlnk	31359	E124	771900	7494	191315	0.913777	Flanking bivalent TSS/Enh
EnhBiv	12828	E124	771900	4085	191315	1.39656	Bivalent enhancer
ReprPC	72000	E124	771900	21689	191315	1.19489	Repressed Polycomb
ReprPCWk	63323	E124	771900	17935	191315	1.10541	Weak repressed Polycomb
Quies	219975	E124	771900	58347	191315	0.790537	Quiescent/low
TssAFlnk	85274	E124	771900	27212	191315	1.28004	Flanking active TSS
TxFlnk	2484	E124	771900	923	191315	1.78956	Transcr. at gene 5' and 3'
Tx	78499	E124	771900	11919	191315	0.480966	Strong transcription
TxWk	60271	E124	771900	14168	191315	0.858546	Weak transcription
EnhG	7029	E124	771900	2173	191315	1.34664	Genic enhancers
Enh	40246	E124	771900	15718	191315	1.86254	Enhancers
ZNF/Rpts	2990	E124	771900	618	191315	0.787431	ZNF genes + repeats
Het	10507	E124	771900	2546	191315	0.957219	Heterochromatin
TssA	115271	E125	772138	11589	191263	0.278873	Active TSS
TssBiv	8981	E125	772138	1604	191263	0.651967	Bivalent/poised TSS
BivFlnk	8043	E125	772138	1722	191263	0.818365	Flanking bivalent TSS/Enh
EnhBiv	7110	E125	772138	2107	191263	1.26803	Bivalent enhancer
ReprPC	40609	E125	772138	12510	191263	1.28672	Repressed Polycomb
ReprPCWk	91113	E125	772138	28264	191263	1.21802	Weak repressed Polycomb
Quies	215979	E125	772138	58434	191263	0.820936	Quiescent/low
TssAFlnk	56464	E125	772138	17638	191263	1.28746	Flanking active TSS
TxFlnk	1803	E125	772138	593	191263	1.4853	Transcr. at gene 5' and 3'
Tx	33329	E125	772138	4719	191263	0.476265	Strong transcription
TxWk	104155	E125	772138	23226	191263	0.750175	Weak transcription
EnhG	5605	E125	772138	1370	191263	0.975306	Genic enhancers
Enh	73378	E125	772138	24704	191263	1.41226	Enhancers
ZNF/Rpts	1093	E125	772138	168	191263	0.550715	ZNF genes + repeats
Het	9205	E125	772138	2615	191263	1.19147	Heterochromatin
TssA	138995	E126	771985	17819	191311	0.353192	Active TSS
TssBiv	7304	E126	771985	1376	191311	0.697343	Bivalent/poised TSS
BivFlnk	2059	E126	771985	609	191311	1.27162	Flanking bivalent TSS/Enh
EnhBiv	3289	E126	771985	1009	191311	1.33795	Bivalent enhancer
ReprPC	42471	E126	771985	12021	191311	1.13541	Repressed Polycomb
ReprPCWk	102322	E126	771985	30233	191311	1.1149	Weak repressed Polycomb
Quies	209527	E126	771985	57925	191311	0.856942	Quiescent/low
TssAFlnk	29008	E126	771985	11204	191311	1.8515	Flanking active TSS
TxFlnk	1830	E126	771985	575	191311	1.38764	Transcr. at gene 5' and 3'
Tx	31289	E126	771985	4496	191311	0.485827	Strong transcription
TxWk	110625	E126	771985	24774	191311	0.746381	Weak transcription
EnhG	7756	E126	771985	1846	191311	0.938413	Genic enhancers
Enh	81071	E126	771985	26399	191311	1.32761	Enhancers
ZNF/Rpts	843	E126	771985	126	191311	0.53273	ZNF genes + repeats
Het	3596	E126	771985	899	191311	1.00705	Heterochromatin
TssA	111829	E127	771899	10549	191301	0.260972	Active TSS
TssBiv	14108	E127	771899	2632	191301	0.682313	Bivalent/poised TSS
BivFlnk	11084	E127	771899	2513	191301	0.876719	Flanking bivalent TSS/Enh
EnhBiv	5775	E127	771899	1823	191301	1.39047	Bivalent enhancer
ReprPC	53226	E127	771899	16314	191301	1.2561	Repressed Polycomb
ReprPCWk	93615	E127	771899	28367	191301	1.1712	Weak repressed Polycomb
Quies	167955	E127	771899	45113	191301	0.878763	Quiescent/low
TssAFlnk	55672	E127	771899	18936	191301	1.46544	Flanking active TSS
TxFlnk	5602	E127	771899	1743	191301	1.36171	Transcr. at gene 5' and 3'
Tx	51272	E127	771899	8642	191301	0.570083	Strong transcription
TxWk	97310	E127	771899	22732	191301	0.806264	Weak transcription
EnhG	11675	E127	771899	3172	191301	1.11561	Genic enhancers
Enh	67554	E127	771899	21847	191301	1.33646	Enhancers
ZNF/Rpts	1558	E127	771899	306	191301	0.740181	ZNF genes + repeats
Het	23664	E127	771899	6612	191301	1.14227	Heterochromatin
TssA	135326	E128	772252	17209	191293	0.352514	Active TSS
TssBiv	10007	E128	772252	1768	191293	0.642467	Bivalent/poised TSS
BivFlnk	2593	E128	772252	535	191293	0.786708	Flanking bivalent TSS/Enh
EnhBiv	2942	E128	772252	928	191293	1.39453	Bivalent enhancer
ReprPC	46043	E128	772252	13413	191293	1.17829	Repressed Polycomb
ReprPCWk	102347	E128	772252	31308	191293	1.17479	Weak repressed Polycomb
Quies	203132	E128	772252	55725	191293	0.856789	Quiescent/low
TssAFlnk	29544	E128	772252	10411	191293	1.59813	Flanking active TSS
TxFlnk	4979	E128	772252	1547	191293	1.36087	Transcr. at gene 5' and 3'
Tx	54248	E128	772252	9141	191293	0.567669	Strong transcription
TxWk	97724	E128	772252	22702	191293	0.800337	Weak transcription
EnhG	11308	E128	772252	3216	191293	1.19019	Genic enhancers
Enh	61169	E128	772252	20328	191293	1.40536	Enhancers
ZNF/Rpts	1055	E128	772252	181	191293	0.628	ZNF genes + repeats
Het	9835	E128	772252	2881	191293	1.24315	Heterochromatin
TssA	122507	E129	772207	13860	191294	0.314942	Active TSS
TssBiv	12131	E129	772207	2181	191294	0.654243	Bivalent/poised TSS
BivFlnk	6029	E129	772207	1410	191294	0.919632	Flanking bivalent TSS/Enh
EnhBiv	3287	E129	772207	1099	191294	1.51957	Bivalent enhancer
ReprPC	57059	E129	772207	16863	191294	1.18583	Repressed Polycomb
ReprPCWk	106537	E129	772207	31274	191294	1.09837	Weak repressed Polycomb
Quies	174134	E129	772207	47680	191294	0.895771	Quiescent/low
TssAFlnk	56549	E129	772207	19682	191294	1.51833	Flanking active TSS
TxFlnk	3266	E129	772207	988	191294	1.31192	Transcr. at gene 5' and 3'
Tx	54065	E129	772207	8413	191294	0.51565	Strong transcription
TxWk	94892	E129	772207	22589	191294	0.830662	Weak transcription
EnhG	9294	E129	772207	2358	191294	1.02007	Genic enhancers
Enh	67438	E129	772207	21650	191294	1.3227	Enhancers
ZNF/Rpts	749	E129	772207	107	191294	0.505566	ZNF genes + repeats
Het	4270	E129	772207	1140	191294	1.10008	Heterochromatin

## Sheet: Figure 3a
Enrichment of heritability for 48 complex traits and diseases from BBJ in EAS mQTL (mQTL_EAS) and genomic functional annotations
*, Enrichment_p: The P-values from LDSC analysis (one-sided)
Category	Prop._SNPs	Prop._h2	Prop._h2_std_error	Enrichment	Enrichment_std_error	Enrichment_p*	trait	type	Category_name
Coding_UCSC.bedL2_0	0.0141959	0.139304	0.0662065	9.81301	4.66379	0.063258	Alb	Functional region	Coding_UCSC
Conserved_LindbladToh.bedL2_0	0.0245511	0.240775	0.101126	9.80712	4.11902	0.0339992	Alb	Functional region	Conserved_LindbladToh
CTCF_Hoffman.bedL2_0	0.0238676	0.0898965	0.0884458	3.76647	3.70569	0.454211	Alb	Functional region	CTCF_Hoffman
DGF_ENCODE.bedL2_0	0.135055	0.669473	0.215439	4.95705	1.5952	0.0167127	Alb	Functional region	DGF_ENCODE
DHS_Trynka.bedL2_0	0.1655	0.244327	0.197328	1.47629	1.19231	0.690917	Alb	Functional region	DHS_Trynka
Enhancer_Andersson.bedL2_0	0.00428941	0.0966298	0.0444178	22.5275	10.3552	0.0395796	Alb	Functional region	Enhancer_Andersson
Enhancer_Hoffman.bedL2_0	0.0416686	0.22496	0.0891023	5.39879	2.13835	0.0339817	Alb	Functional region	Enhancer_Hoffman
FetalDHS_Trynka.bedL2_0	0.0835501	0.368643	0.143106	4.41224	1.71282	0.0469843	Alb	Functional region	FetalDHS_Trynka
H3K27ac_Hnisz.bedL2_0	0.388887	0.756652	0.0710409	1.94568	0.182677	9.5536e-07	Alb	Functional region	H3K27ac_Hnisz
H3K27ac_PGC2.bedL2_0	0.26802	0.693634	0.118283	2.58799	0.441321	0.000365619	Alb	Functional region	H3K27ac_PGC2
H3K4me1_Trynka.bedL2_0	0.422587	0.892206	0.138827	2.11129	0.328517	0.000688932	Alb	Functional region	H3K4me1_Trynka
H3K4me3_Trynka.bedL2_0	0.132461	0.306096	0.160658	2.31083	1.21286	0.278356	Alb	Functional region	H3K4me3_Trynka
H3K9ac_Trynka.bedL2_0	0.125027	0.494053	0.129507	3.95155	1.03583	0.0055475	Alb	Functional region	H3K9ac_Trynka
Intron_UCSC.bedL2_0	0.388014	0.439319	0.0700975	1.13223	0.180657	0.459112	Alb	Functional region	Intron_UCSC
Promoter_UCSC.bedL2_0	0.0461422	0.133499	0.0871763	2.89321	1.8893	0.316054	Alb	Functional region	Promoter_UCSC
Repressed_Hoffman.bedL2_0	0.460927	0.277472	0.130912	0.601988	0.284019	0.159483	Alb	Functional region	Repressed_Hoffman
SuperEnhancer_Hnisz.bedL2_0	0.167245	0.47331	0.046372	2.83004	0.277269	1.06321e-09	Alb	Functional region	SuperEnhancer_Hnisz
TFBS_ENCODE.bedL2_0	0.130648	0.488434	0.183736	3.73854	1.40634	0.0550573	Alb	Functional region	TFBS_ENCODE
Transcribed_Hoffman.bedL2_0	0.344269	0.254821	0.11466	0.74018	0.333052	0.437901	Alb	Functional region	Transcribed_Hoffman
TSS_Hoffman.bedL2_0	0.017738	0.227819	0.095567	12.8436	5.3877	0.029355	Alb	Functional region	TSS_Hoffman
UTR_5_UCSC.bedL2_0	0.00543421	0.0590016	0.0345299	10.8574	6.35416	0.118585	Alb	Functional region	UTR_5_UCSC
WeakEnhancer_Hoffman.bedL2_0	0.0208369	0.0975713	0.0807716	4.68263	3.87638	0.342122	Alb	Functional region	WeakEnhancer_Hoffman
eas_meta_MaxPIPL2_0	0.0331496	0.35434	0.0842346	10.6891	2.54105	0.000141707	Alb	mQTL_EAS	mQTL_EAS
Coding_UCSC.bedL2_0	0.0141959	0.0487128	0.0500461	3.43148	3.5254	0.479856	ALT	Functional region	Coding_UCSC
Conserved_LindbladToh.bedL2_0	0.0245511	0.157273	0.0838773	6.40597	3.41645	0.133943	ALT	Functional region	Conserved_LindbladToh
CTCF_Hoffman.bedL2_0	0.0238676	0.043948	0.0920367	1.84133	3.85614	0.827164	ALT	Functional region	CTCF_Hoffman
DGF_ENCODE.bedL2_0	0.135055	0.0605077	0.203594	0.448023	1.50749	0.712067	ALT	Functional region	DGF_ENCODE
DHS_Trynka.bedL2_0	0.1655	0.0933054	0.202486	0.563778	1.22348	0.720063	ALT	Functional region	DHS_Trynka
Enhancer_Andersson.bedL2_0	0.00428941	0.0613409	0.0413614	14.3005	9.64267	0.125707	ALT	Functional region	Enhancer_Andersson
Enhancer_Hoffman.bedL2_0	0.0416686	0.15743	0.103656	3.77814	2.48763	0.249587	ALT	Functional region	Enhancer_Hoffman
FetalDHS_Trynka.bedL2_0	0.0835501	0.269551	0.144061	3.22622	1.72424	0.203024	ALT	Functional region	FetalDHS_Trynka
H3K27ac_Hnisz.bedL2_0	0.388887	0.735516	0.0948226	1.89133	0.243831	2.52156e-05	ALT	Functional region	H3K27ac_Hnisz
H3K27ac_PGC2.bedL2_0	0.26802	0.494109	0.124807	1.84355	0.465665	0.0844042	ALT	Functional region	H3K27ac_PGC2
H3K4me1_Trynka.bedL2_0	0.422587	0.701264	0.147907	1.65945	0.350003	0.0588249	ALT	Functional region	H3K4me1_Trynka
H3K4me3_Trynka.bedL2_0	0.132461	0.367654	0.124106	2.77556	0.936922	0.0431591	ALT	Functional region	H3K4me3_Trynka
H3K9ac_Trynka.bedL2_0	0.125027	0.449889	0.144022	3.59832	1.15192	0.0102183	ALT	Functional region	H3K9ac_Trynka
Intron_UCSC.bedL2_0	0.388014	0.527625	0.0575558	1.35981	0.148334	0.0234109	ALT	Functional region	Intron_UCSC
PromoterFlanking_Hoffman.bedL2_0	0.00823708	0.0906413	0.0608005	11.0041	7.38132	0.167297	ALT	Functional region	PromoterFlanking_Hoffman
Promoter_UCSC.bedL2_0	0.0461422	0.201182	0.11432	4.36004	2.47756	0.160003	ALT	Functional region	Promoter_UCSC
Repressed_Hoffman.bedL2_0	0.460927	0.116094	0.150536	0.251871	0.326594	0.0137616	ALT	Functional region	Repressed_Hoffman
SuperEnhancer_Hnisz.bedL2_0	0.167245	0.46975	0.0565416	2.80875	0.338076	8.01681e-07	ALT	Functional region	SuperEnhancer_Hnisz
TFBS_ENCODE.bedL2_0	0.130648	0.317629	0.153989	2.43118	1.17866	0.222274	ALT	Functional region	TFBS_ENCODE
Transcribed_Hoffman.bedL2_0	0.344269	0.379895	0.113747	1.10348	0.330401	0.749449	ALT	Functional region	Transcribed_Hoffman
TSS_Hoffman.bedL2_0	0.017738	0.165806	0.0747706	9.34752	4.21528	0.0394361	ALT	Functional region	TSS_Hoffman
UTR_5_UCSC.bedL2_0	0.00543421	0.0566852	0.0280342	10.4312	5.15883	0.0667815	ALT	Functional region	UTR_5_UCSC
WeakEnhancer_Hoffman.bedL2_0	0.0208369	0.14765	0.0902359	7.08597	4.33059	0.160804	ALT	Functional region	WeakEnhancer_Hoffman
eas_meta_MaxPIPL2_0	0.0331496	0.443207	0.089104	13.3699	2.68794	0.000124006	ALT	mQTL_EAS	mQTL_EAS
Coding_UCSC.bedL2_0	0.0141959	0.135746	0.0816396	9.56235	5.75093	0.136137	Angina	Functional region	Coding_UCSC
Conserved_LindbladToh.bedL2_0	0.0245511	0.243437	0.146102	9.91556	5.95096	0.137276	Angina	Functional region	Conserved_LindbladToh
DGF_ENCODE.bedL2_0	0.135055	0.264335	0.283356	1.95724	2.09808	0.646416	Angina	Functional region	DGF_ENCODE
DHS_Trynka.bedL2_0	0.1655	0.956161	0.336411	5.7774	2.03269	0.0200234	Angina	Functional region	DHS_Trynka
Enhancer_Andersson.bedL2_0	0.00428941	0.105788	0.0626143	24.6626	14.5974	0.0960069	Angina	Functional region	Enhancer_Andersson
Enhancer_Hoffman.bedL2_0	0.0416686	0.51235	0.121143	12.2958	2.9073	0.000168341	Angina	Functional region	Enhancer_Hoffman
FetalDHS_Trynka.bedL2_0	0.0835501	0.604716	0.21111	7.23776	2.52675	0.0127575	Angina	Functional region	FetalDHS_Trynka
H3K27ac_Hnisz.bedL2_0	0.388887	0.949417	0.100786	2.44137	0.259166	6.77199e-08	Angina	Functional region	H3K27ac_Hnisz
H3K27ac_PGC2.bedL2_0	0.26802	0.796632	0.175853	2.97229	0.656118	0.00365409	Angina	Functional region	H3K27ac_PGC2
H3K4me1_Trynka.bedL2_0	0.422587	0.936543	0.211881	2.21621	0.50139	0.0146095	Angina	Functional region	H3K4me1_Trynka
H3K4me3_Trynka.bedL2_0	0.132461	0.593156	0.171075	4.47796	1.29151	0.00753089	Angina	Functional region	H3K4me3_Trynka
H3K9ac_Trynka.bedL2_0	0.125027	0.684433	0.158376	5.47426	1.26673	0.000471078	Angina	Functional region	H3K9ac_Trynka
Intron_UCSC.bedL2_0	0.388014	0.559211	0.0893366	1.44121	0.230241	0.0497953	Angina	Functional region	Intron_UCSC
PromoterFlanking_Hoffman.bedL2_0	0.00823708	0.0434411	0.0618067	5.27385	7.50348	0.569886	Angina	Functional region	PromoterFlanking_Hoffman
Promoter_UCSC.bedL2_0	0.0461422	0.306914	0.120552	6.65149	2.61263	0.0332123	Angina	Functional region	Promoter_UCSC
Repressed_Hoffman.bedL2_0	0.460927	0.114043	0.234057	0.247421	0.507796	0.133424	Angina	Functional region	Repressed_Hoffman
SuperEnhancer_Hnisz.bedL2_0	0.167245	0.508261	0.0732784	3.03901	0.438149	7.29567e-06	Angina	Functional region	SuperEnhancer_Hnisz
TFBS_ENCODE.bedL2_0	0.130648	0.649731	0.258511	4.97313	1.97868	0.0367505	Angina	Functional region	TFBS_ENCODE
Transcribed_Hoffman.bedL2_0	0.344269	0.3628	0.172202	1.05383	0.500196	0.91373	Angina	Functional region	Transcribed_Hoffman
TSS_Hoffman.bedL2_0	0.017738	0.261806	0.0889581	14.7596	5.01512	0.00356025	Angina	Functional region	TSS_Hoffman
UTR_3_UCSC.bedL2_0	0.0111648	0.0558497	0.0543127	5.00229	4.86463	0.407864	Angina	Functional region	UTR_3_UCSC
UTR_5_UCSC.bedL2_0	0.00543421	0.0128367	0.0469417	2.36219	8.63818	0.874015	Angina	Functional region	UTR_5_UCSC
WeakEnhancer_Hoffman.bedL2_0	0.0208369	0.198903	0.118145	9.54572	5.67001	0.135645	Angina	Functional region	WeakEnhancer_Hoffman
eas_meta_MaxPIPL2_0	0.0331496	0.208815	0.105852	6.29919	3.19316	0.0993766	Angina	mQTL_EAS	mQTL_EAS
Coding_UCSC.bedL2_0	0.0141959	0.123729	0.0439433	8.71586	3.0955	0.0138474	AST	Functional region	Coding_UCSC
Conserved_LindbladToh.bedL2_0	0.0245511	0.198097	0.10133	8.06877	4.12732	0.108161	AST	Functional region	Conserved_LindbladToh
CTCF_Hoffman.bedL2_0	0.0238676	0.0291109	0.0692996	1.21968	2.90351	0.938556	AST	Functional region	CTCF_Hoffman
DGF_ENCODE.bedL2_0	0.135055	0.224439	0.171414	1.66184	1.26922	0.594421	AST	Functional region	DGF_ENCODE
DHS_Trynka.bedL2_0	0.1655	0.313337	0.204448	1.89327	1.23533	0.433557	AST	Functional region	DHS_Trynka
Enhancer_Hoffman.bedL2_0	0.0416686	0.200743	0.0972502	4.81762	2.3339	0.0720663	AST	Functional region	Enhancer_Hoffman
FetalDHS_Trynka.bedL2_0	0.0835501	0.361891	0.139397	4.33142	1.66843	0.0609948	AST	Functional region	FetalDHS_Trynka
H3K27ac_Hnisz.bedL2_0	0.388887	0.753759	0.0967818	1.93825	0.248868	6.44216e-08	AST	Functional region	H3K27ac_Hnisz
H3K27ac_PGC2.bedL2_0	0.26802	0.598652	0.0936068	2.23361	0.349253	0.00239022	AST	Functional region	H3K27ac_PGC2
H3K4me1_Trynka.bedL2_0	0.422587	0.856389	0.13352	2.02654	0.315958	0.000602558	AST	Functional region	H3K4me1_Trynka
H3K4me3_Trynka.bedL2_0	0.132461	0.44097	0.12314	3.32905	0.929631	0.00362283	AST	Functional region	H3K4me3_Trynka
H3K9ac_Trynka.bedL2_0	0.125027	0.519266	0.154118	4.15321	1.23267	0.00109078	AST	Functional region	H3K9ac_Trynka
Intron_UCSC.bedL2_0	0.388014	0.531248	0.0518372	1.36915	0.133596	0.0126676	AST	Functional region	Intron_UCSC
PromoterFlanking_Hoffman.bedL2_0	0.00823708	0.066428	0.0446395	8.06451	5.41934	0.171592	AST	Functional region	PromoterFlanking_Hoffman
Promoter_UCSC.bedL2_0	0.0461422	0.164081	0.100033	3.55599	2.16792	0.176333	AST	Functional region	Promoter_UCSC
Repressed_Hoffman.bedL2_0	0.460927	0.321648	0.142125	0.697828	0.308347	0.281156	AST	Functional region	Repressed_Hoffman
SuperEnhancer_Hnisz.bedL2_0	0.167245	0.472103	0.057844	2.82282	0.345863	2.47005e-10	AST	Functional region	SuperEnhancer_Hnisz
TFBS_ENCODE.bedL2_0	0.130648	0.416991	0.142815	3.19171	1.09312	0.0324997	AST	Functional region	TFBS_ENCODE
Transcribed_Hoffman.bedL2_0	0.344269	0.312336	0.110465	0.907244	0.320867	0.771286	AST	Functional region	Transcribed_Hoffman
TSS_Hoffman.bedL2_0	0.017738	0.208789	0.0603546	11.7707	3.40256	0.000484308	AST	Functional region	TSS_Hoffman
UTR_3_UCSC.bedL2_0	0.0111648	0.00414922	0.0267964	0.371633	2.40007	0.792218	AST	Functional region	UTR_3_UCSC
UTR_5_UCSC.bedL2_0	0.00543421	0.06955	0.0298164	12.7985	5.48679	0.0496669	AST	Functional region	UTR_5_UCSC
WeakEnhancer_Hoffman.bedL2_0	0.0208369	0.12716	0.0698425	6.10262	3.35187	0.155831	AST	Functional region	WeakEnhancer_Hoffman
eas_meta_MaxPIPL2_0	0.0331496	0.369148	0.102362	11.1358	3.08787	0.00919859	AST	mQTL_EAS	mQTL_EAS
Coding_UCSC.bedL2_0	0.0141959	0.112165	0.0656666	7.90124	4.62575	0.131743	Asthma	Functional region	Coding_UCSC
Conserved_LindbladToh.bedL2_0	0.0245511	0.189512	0.0892252	7.71912	3.63427	0.0565306	Asthma	Functional region	Conserved_LindbladToh
CTCF_Hoffman.bedL2_0	0.0238676	0.0800764	0.0948943	3.35503	3.97587	0.555631	Asthma	Functional region	CTCF_Hoffman
DGF_ENCODE.bedL2_0	0.135055	0.698902	0.221225	5.17496	1.63804	0.0106988	Asthma	Functional region	DGF_ENCODE
DHS_Trynka.bedL2_0	0.1655	0.376741	0.222926	2.27638	1.34699	0.340947	Asthma	Functional region	DHS_Trynka
Enhancer_Andersson.bedL2_0	0.00428941	0.0453424	0.0449335	10.5708	10.4755	0.362469	Asthma	Functional region	Enhancer_Andersson
Enhancer_Hoffman.bedL2_0	0.0416686	0.129838	0.0984175	3.11596	2.36191	0.372729	Asthma	Functional region	Enhancer_Hoffman
FetalDHS_Trynka.bedL2_0	0.0835501	0.191079	0.202404	2.287	2.42255	0.593377	Asthma	Functional region	FetalDHS_Trynka
H3K27ac_Hnisz.bedL2_0	0.388887	0.838357	0.0758495	2.15578	0.195042	1.26224e-07	Asthma	Functional region	H3K27ac_Hnisz
H3K27ac_PGC2.bedL2_0	0.26802	0.762576	0.140128	2.84522	0.522825	0.000836193	Asthma	Functional region	H3K27ac_PGC2
H3K4me1_Trynka.bedL2_0	0.422587	0.784937	0.177023	1.85746	0.418903	0.040529	Asthma	Functional region	H3K4me1_Trynka
H3K4me3_Trynka.bedL2_0	0.132461	0.505766	0.11757	3.81822	0.887579	0.00244779	Asthma	Functional region	H3K4me3_Trynka
H3K9ac_Trynka.bedL2_0	0.125027	0.422657	0.117369	3.38051	0.938743	0.0110801	Asthma	Functional region	H3K9ac_Trynka
Intron_UCSC.bedL2_0	0.388014	0.354549	0.0635242	0.913754	0.163716	0.595954	Asthma	Functional region	Intron_UCSC
Promoter_UCSC.bedL2_0	0.0461422	0.162277	0.0751926	3.51689	1.62958	0.120718	Asthma	Functional region	Promoter_UCSC
Repressed_Hoffman.bedL2_0	0.460927	0.368482	0.187216	0.799438	0.406174	0.618779	Asthma	Functional region	Repressed_Hoffman
SuperEnhancer_Hnisz.bedL2_0	0.167245	0.460016	0.0535848	2.75055	0.320396	2.5953e-07	Asthma	Functional region	SuperEnhancer_Hnisz
TFBS_ENCODE.bedL2_0	0.130648	0.400936	0.184508	3.06882	1.41225	0.147287	Asthma	Functional region	TFBS_ENCODE
Transcribed_Hoffman.bedL2_0	0.344269	0.253025	0.151268	0.734963	0.439389	0.547748	Asthma	Functional region	Transcribed_Hoffman
TSS_Hoffman.bedL2_0	0.017738	0.263849	0.0693751	14.8748	3.9111	0.000583964	Asthma	Functional region	TSS_Hoffman
UTR_3_UCSC.bedL2_0	0.0111648	0.0158081	0.0386473	1.41589	3.46152	0.904304	Asthma	Functional region	UTR_3_UCSC
UTR_5_UCSC.bedL2_0	0.00543421	0.013481	0.0302353	2.48077	5.56387	0.789099	Asthma	Functional region	UTR_5_UCSC
eas_meta_MaxPIPL2_0	0.0331496	0.107154	0.083503	3.23245	2.51898	0.379449	Asthma	mQTL_EAS	mQTL_EAS
Coding_UCSC.bedL2_0	0.0141959	0.073968	0.0451308	5.21053	3.17915	0.185708	ATC_A10	Functional region	Coding_UCSC
Conserved_LindbladToh.bedL2_0	0.0245511	0.176131	0.0673453	7.17409	2.74307	0.0212417	ATC_A10	Functional region	Conserved_LindbladToh
CTCF_Hoffman.bedL2_0	0.0238676	0.00275104	0.0492602	0.115263	2.0639	0.667938	ATC_A10	Functional region	CTCF_Hoffman
DGF_ENCODE.bedL2_0	0.135055	0.152328	0.156011	1.1279	1.15517	0.911514	ATC_A10	Functional region	DGF_ENCODE
DHS_Trynka.bedL2_0	0.1655	0.271871	0.158144	1.64272	0.955552	0.49844	ATC_A10	Functional region	DHS_Trynka
Enhancer_Hoffman.bedL2_0	0.0416686	0.138685	0.0633247	3.32829	1.51972	0.119559	ATC_A10	Functional region	Enhancer_Hoffman
FetalDHS_Trynka.bedL2_0	0.0835501	0.136282	0.118938	1.63114	1.42355	0.655276	ATC_A10	Functional region	FetalDHS_Trynka
H3K27ac_Hnisz.bedL2_0	0.388887	0.605702	0.0521416	1.55752	0.134079	2.76639e-05	ATC_A10	Functional region	H3K27ac_Hnisz
H3K27ac_PGC2.bedL2_0	0.26802	0.485118	0.113645	1.81001	0.424018	0.0543473	ATC_A10	Functional region	H3K27ac_PGC2
H3K4me1_Trynka.bedL2_0	0.422587	0.834136	0.100652	1.97388	0.238181	0.000191726	ATC_A10	Functional region	H3K4me1_Trynka
H3K4me3_Trynka.bedL2_0	0.132461	0.369741	0.0920505	2.79132	0.694924	0.00902354	ATC_A10	Functional region	H3K4me3_Trynka
H3K9ac_Trynka.bedL2_0	0.125027	0.481438	0.0967335	3.85065	0.773698	0.00016368	ATC_A10	Functional region	H3K9ac_Trynka
Intron_UCSC.bedL2_0	0.388014	0.48771	0.0415682	1.25694	0.107131	0.017507	ATC_A10	Functional region	Intron_UCSC
PromoterFlanking_Hoffman.bedL2_0	0.00823708	0.00778129	0.0429457	0.944666	5.21371	0.991515	ATC_A10	Functional region	PromoterFlanking_Hoffman
Promoter_UCSC.bedL2_0	0.0461422	0.0757874	0.0495746	1.64248	1.07439	0.548618	ATC_A10	Functional region	Promoter_UCSC
Repressed_Hoffman.bedL2_0	0.460927	0.0722695	0.132327	0.156792	0.28709	0.00636187	ATC_A10	Functional region	Repressed_Hoffman
SuperEnhancer_Hnisz.bedL2_0	0.167245	0.313358	0.0370082	1.87364	0.221281	5.85719e-05	ATC_A10	Functional region	SuperEnhancer_Hnisz
TFBS_ENCODE.bedL2_0	0.130648	0.298543	0.113662	2.28509	0.869987	0.1361	ATC_A10	Functional region	TFBS_ENCODE
Transcribed_Hoffman.bedL2_0	0.344269	0.69665	0.127328	2.02356	0.369851	0.00961762	ATC_A10	Functional region	Transcribed_Hoffman
TSS_Hoffman.bedL2_0	0.017738	0.108919	0.0521121	6.14042	2.93788	0.0744805	ATC_A10	Functional region	TSS_Hoffman
UTR_3_UCSC.bedL2_0	0.0111648	0.0293019	0.0229238	2.62449	2.05322	0.428884	ATC_A10	Functional region	UTR_3_UCSC
UTR_5_UCSC.bedL2_0	0.00543421	0.123612	0.095156	22.7469	17.5105	0.213892	ATC_A10	Functional region	UTR_5_UCSC
WeakEnhancer_Hoffman.bedL2_0	0.0208369	0.0899293	0.07368	4.31587	3.53604	0.348979	ATC_A10	Functional region	WeakEnhancer_Hoffman
eas_meta_MaxPIPL2_0	0.0331496	0.240531	0.0547087	7.25592	1.65036	0.000333831	ATC_A10	mQTL_EAS	mQTL_EAS
Coding_UCSC.bedL2_0	0.0141959	0.0787233	0.0537873	5.54551	3.78894	0.220485	ATC_C01D	Functional region	Coding_UCSC
Conserved_LindbladToh.bedL2_0	0.0245511	0.167159	0.111721	6.80861	4.55058	0.20299	ATC_C01D	Functional region	Conserved_LindbladToh
DGF_ENCODE.bedL2_0	0.135055	0.133576	0.222764	0.989049	1.64944	0.994677	ATC_C01D	Functional region	DGF_ENCODE
DHS_Trynka.bedL2_0	0.1655	0.49824	0.251752	3.01051	1.52116	0.185135	ATC_C01D	Functional region	DHS_Trynka
Enhancer_Hoffman.bedL2_0	0.0416686	0.285094	0.0950231	6.84192	2.28045	0.00993793	ATC_C01D	Functional region	Enhancer_Hoffman
FetalDHS_Trynka.bedL2_0	0.0835501	0.311431	0.162261	3.72748	1.94208	0.16892	ATC_C01D	Functional region	FetalDHS_Trynka
H3K27ac_Hnisz.bedL2_0	0.388887	0.796533	0.0771842	2.04824	0.198475	1.51128e-06	ATC_C01D	Functional region	H3K27ac_Hnisz
H3K27ac_PGC2.bedL2_0	0.26802	0.68837	0.147709	2.56835	0.551111	0.00733343	ATC_C01D	Functional region	H3K27ac_PGC2
H3K4me1_Trynka.bedL2_0	0.422587	0.641095	0.158819	1.51707	0.375825	0.169463	ATC_C01D	Functional region	H3K4me1_Trynka
H3K4me3_Trynka.bedL2_0	0.132461	0.312863	0.117146	2.36192	0.884379	0.126146	ATC_C01D	Functional region	H3K4me3_Trynka
H3K9ac_Trynka.bedL2_0	0.125027	0.529396	0.135803	4.23424	1.08618	0.0023416	ATC_C01D	Functional region	H3K9ac_Trynka
Intron_UCSC.bedL2_0	0.388014	0.463692	0.0589497	1.19504	0.151927	0.208994	ATC_C01D	Functional region	Intron_UCSC
PromoterFlanking_Hoffman.bedL2_0	0.00823708	0.0199261	0.046499	2.41908	5.64509	0.801035	ATC_C01D	Functional region	PromoterFlanking_Hoffman
Promoter_UCSC.bedL2_0	0.0461422	0.211484	0.0883088	4.58332	1.91384	0.0619081	ATC_C01D	Functional region	Promoter_UCSC
Repressed_Hoffman.bedL2_0	0.460927	0.285883	0.178412	0.620236	0.387072	0.322992	ATC_C01D	Functional region	Repressed_Hoffman
SuperEnhancer_Hnisz.bedL2_0	0.167245	0.423896	0.0572794	2.53458	0.342488	3.44059e-05	ATC_C01D	Functional region	SuperEnhancer_Hnisz
TFBS_ENCODE.bedL2_0	0.130648	0.138776	0.170367	1.06221	1.30402	0.96182	ATC_C01D	Functional region	TFBS_ENCODE
Transcribed_Hoffman.bedL2_0	0.344269	0.419437	0.145708	1.21834	0.423239	0.59602	ATC_C01D	Functional region	Transcribed_Hoffman
TSS_Hoffman.bedL2_0	0.017738	0.153637	0.0658612	8.66146	3.713	0.0346214	ATC_C01D	Functional region	TSS_Hoffman
UTR_3_UCSC.bedL2_0	0.0111648	0.0332608	0.0381947	2.97907	3.42099	0.559326	ATC_C01D	Functional region	UTR_3_UCSC
UTR_5_UCSC.bedL2_0	0.00543421	0.0186126	0.0323907	3.42507	5.96051	0.682903	ATC_C01D	Functional region	UTR_5_UCSC
WeakEnhancer_Hoffman.bedL2_0	0.0208369	0.00818673	0.0872499	0.392896	4.18728	0.884188	ATC_C01D	Functional region	WeakEnhancer_Hoffman
eas_meta_MaxPIPL2_0	0.0331496	0.129986	0.0913855	3.9212	2.75676	0.293497	ATC_C01D	mQTL_EAS	mQTL_EAS
Coding_UCSC.bedL2_0	0.0141959	0.032157	0.0421202	2.26524	2.96707	0.667795	ATC_C08	Functional region	Coding_UCSC
Conserved_LindbladToh.bedL2_0	0.0245511	0.240334	0.063892	9.78915	2.60242	0.000773104	ATC_C08	Functional region	Conserved_LindbladToh
CTCF_Hoffman.bedL2_0	0.0238676	0.053859	0.066857	2.25658	2.80116	0.653279	ATC_C08	Functional region	CTCF_Hoffman
DGF_ENCODE.bedL2_0	0.135055	0.2327	0.133138	1.72301	0.985807	0.464478	ATC_C08	Functional region	DGF_ENCODE
DHS_Trynka.bedL2_0	0.1655	0.334013	0.147959	2.0182	0.894009	0.257919	ATC_C08	Functional region	DHS_Trynka
Enhancer_Hoffman.bedL2_0	0.0416686	0.119577	0.0702777	2.86972	1.68658	0.268074	ATC_C08	Functional region	Enhancer_Hoffman
FetalDHS_Trynka.bedL2_0	0.0835501	0.333338	0.101865	3.98968	1.21921	0.0171011	ATC_C08	Functional region	FetalDHS_Trynka
H3K27ac_Hnisz.bedL2_0	0.388887	0.696261	0.0511413	1.79039	0.131507	1.97719e-08	ATC_C08	Functional region	H3K27ac_Hnisz
H3K27ac_PGC2.bedL2_0	0.26802	0.541724	0.101697	2.02121	0.379439	0.00715204	ATC_C08	Functional region	H3K27ac_PGC2
H3K4me1_Trynka.bedL2_0	0.422587	0.641776	0.112417	1.51868	0.266021	0.0533786	ATC_C08	Functional region	H3K4me1_Trynka
H3K4me3_Trynka.bedL2_0	0.132461	0.367553	0.0829468	2.77479	0.626196	0.00523756	ATC_C08	Functional region	H3K4me3_Trynka
H3K9ac_Trynka.bedL2_0	0.125027	0.561211	0.104457	4.4887	0.835472	2.11398e-05	ATC_C08	Functional region	H3K9ac_Trynka
Intron_UCSC.bedL2_0	0.388014	0.519544	0.0436011	1.33898	0.11237	0.00399899	ATC_C08	Functional region	Intron_UCSC
Promoter_UCSC.bedL2_0	0.0461422	0.0993143	0.0596997	2.15235	1.29382	0.371683	ATC_C08	Functional region	Promoter_UCSC
Repressed_Hoffman.bedL2_0	0.460927	0.392813	0.113117	0.852225	0.245413	0.545432	ATC_C08	Functional region	Repressed_Hoffman
SuperEnhancer_Hnisz.bedL2_0	0.167245	0.355305	0.0428346	2.12445	0.256118	2.08663e-05	ATC_C08	Functional region	SuperEnhancer_Hnisz
TFBS_ENCODE.bedL2_0	0.130648	0.396412	0.146055	3.03419	1.11793	0.0704941	ATC_C08	Functional region	TFBS_ENCODE
Transcribed_Hoffman.bedL2_0	0.344269	0.348226	0.103998	1.01149	0.302084	0.969597	ATC_C08	Functional region	Transcribed_Hoffman
TSS_Hoffman.bedL2_0	0.017738	0.190494	0.0584065	10.7393	3.29274	0.0030345	ATC_C08	Functional region	TSS_Hoffman
UTR_3_UCSC.bedL2_0	0.0111648	0.00511618	0.0285842	0.458241	2.5602	0.832328	ATC_C08	Functional region	UTR_3_UCSC
eas_meta_MaxPIPL2_0	0.0331496	0.218056	0.0618595	6.57793	1.86607	0.0036021	ATC_C08	mQTL_EAS	mQTL_EAS
Coding_UCSC.bedL2_0	0.0141959	0.115229	0.051118	8.11708	3.60091	0.0476652	ATC_C09	Functional region	Coding_UCSC
Conserved_LindbladToh.bedL2_0	0.0245511	0.344881	0.0820407	14.0475	3.34164	5.84087e-05	ATC_C09	Functional region	Conserved_LindbladToh
CTCF_Hoffman.bedL2_0	0.0238676	0.0281843	0.0689911	1.18086	2.89058	0.950051	ATC_C09	Functional region	CTCF_Hoffman
DGF_ENCODE.bedL2_0	0.135055	0.41782	0.178059	3.09371	1.31842	0.10549	ATC_C09	Functional region	DGF_ENCODE
DHS_Trynka.bedL2_0	0.1655	0.430055	0.174169	2.59851	1.05238	0.127237	ATC_C09	Functional region	DHS_Trynka
Enhancer_Hoffman.bedL2_0	0.0416686	0.175249	0.0712141	4.20577	1.70906	0.0635226	ATC_C09	Functional region	Enhancer_Hoffman
FetalDHS_Trynka.bedL2_0	0.0835501	0.301973	0.133179	3.61427	1.59401	0.103406	ATC_C09	Functional region	FetalDHS_Trynka
H3K27ac_Hnisz.bedL2_0	0.388887	0.679584	0.0579109	1.74751	0.148914	1.11377e-06	ATC_C09	Functional region	H3K27ac_Hnisz
H3K27ac_PGC2.bedL2_0	0.26802	0.535363	0.111329	1.99747	0.415375	0.0177795	ATC_C09	Functional region	H3K27ac_PGC2
H3K4me1_Trynka.bedL2_0	0.422587	0.58758	0.128512	1.39044	0.304107	0.204522	ATC_C09	Functional region	H3K4me1_Trynka
H3K4me3_Trynka.bedL2_0	0.132461	0.374744	0.0865607	2.82908	0.653479	0.00674323	ATC_C09	Functional region	H3K4me3_Trynka
H3K9ac_Trynka.bedL2_0	0.125027	0.51081	0.0999041	4.08558	0.799057	0.000160633	ATC_C09	Functional region	H3K9ac_Trynka
Intron_UCSC.bedL2_0	0.388014	0.455796	0.0519145	1.17469	0.133795	0.189382	ATC_C09	Functional region	Intron_UCSC
PromoterFlanking_Hoffman.bedL2_0	0.00823708	0.00130525	0.0414984	0.158461	5.03801	0.867394	ATC_C09	Functional region	PromoterFlanking_Hoffman
Promoter_UCSC.bedL2_0	0.0461422	0.100322	0.0685766	2.17419	1.4862	0.429748	ATC_C09	Functional region	Promoter_UCSC
Repressed_Hoffman.bedL2_0	0.460927	0.220232	0.14391	0.477802	0.312218	0.097661	ATC_C09	Functional region	Repressed_Hoffman
SuperEnhancer_Hnisz.bedL2_0	0.167245	0.36786	0.0405154	2.19953	0.242251	2.02804e-06	ATC_C09	Functional region	SuperEnhancer_Hnisz
TFBS_ENCODE.bedL2_0	0.130648	0.46124	0.139443	3.53039	1.06732	0.0165086	ATC_C09	Functional region	TFBS_ENCODE
Transcribed_Hoffman.bedL2_0	0.344269	0.510257	0.119584	1.48215	0.347357	0.165395	ATC_C09	Functional region	Transcribed_Hoffman
TSS_Hoffman.bedL2_0	0.017738	0.0871547	0.0500626	4.91345	2.82234	0.164748	ATC_C09	Functional region	TSS_Hoffman
UTR_3_UCSC.bedL2_0	0.0111648	0.0632819	0.0329014	5.66797	2.94688	0.112791	ATC_C09	Functional region	UTR_3_UCSC
UTR_5_UCSC.bedL2_0	0.00543421	0.0232237	0.0364494	4.27361	6.70739	0.624712	ATC_C09	Functional region	UTR_5_UCSC
WeakEnhancer_Hoffman.bedL2_0	0.0208369	0.0126777	0.0717968	0.608427	3.44566	0.909315	ATC_C09	Functional region	WeakEnhancer_Hoffman
eas_meta_MaxPIPL2_0	0.0331496	0.215226	0.0683435	6.49257	2.06167	0.00750763	ATC_C09	mQTL_EAS	mQTL_EAS
Coding_UCSC.bedL2_0	0.0141959	0.0890041	0.0728162	6.26971	5.12939	0.300687	ATC_C10AA	Functional region	Coding_UCSC
Conserved_LindbladToh.bedL2_0	0.0245511	0.321416	0.11591	13.0917	4.72117	0.00918003	ATC_C10AA	Functional region	Conserved_LindbladToh
DGF_ENCODE.bedL2_0	0.135055	0.155316	0.27849	1.15002	2.06205	0.941139	ATC_C10AA	Functional region	DGF_ENCODE
DHS_Trynka.bedL2_0	0.1655	0.453351	0.236188	2.73928	1.42711	0.227365	ATC_C10AA	Functional region	DHS_Trynka
Enhancer_Andersson.bedL2_0	0.00428941	0.035359	0.0406494	8.24333	9.4767	0.439334	ATC_C10AA	Functional region	Enhancer_Andersson
Enhancer_Hoffman.bedL2_0	0.0416686	0.280163	0.14266	6.7236	3.42368	0.086657	ATC_C10AA	Functional region	Enhancer_Hoffman
FetalDHS_Trynka.bedL2_0	0.0835501	0.191765	0.179004	2.29521	2.14247	0.539585	ATC_C10AA	Functional region	FetalDHS_Trynka
H3K27ac_Hnisz.bedL2_0	0.388887	0.776863	0.0771972	1.99766	0.198508	4.75186e-07	ATC_C10AA	Functional region	H3K27ac_Hnisz
H3K27ac_PGC2.bedL2_0	0.26802	0.586816	0.18198	2.18945	0.67898	0.0877452	ATC_C10AA	Functional region	H3K27ac_PGC2
H3K4me1_Trynka.bedL2_0	0.422587	0.716793	0.156642	1.6962	0.370673	0.0678546	ATC_C10AA	Functional region	H3K4me1_Trynka
H3K4me3_Trynka.bedL2_0	0.132461	0.43509	0.125102	3.28466	0.944439	0.0143156	ATC_C10AA	Functional region	H3K4me3_Trynka
H3K9ac_Trynka.bedL2_0	0.125027	0.68133	0.141209	5.44944	1.12942	0.000161474	ATC_C10AA	Functional region	H3K9ac_Trynka
Intron_UCSC.bedL2_0	0.388014	0.497569	0.081459	1.28235	0.209938	0.163871	ATC_C10AA	Functional region	Intron_UCSC
Promoter_UCSC.bedL2_0	0.0461422	0.0984565	0.0918474	2.13376	1.99053	0.564157	ATC_C10AA	Functional region	Promoter_UCSC
Repressed_Hoffman.bedL2_0	0.460927	0.0642226	0.166399	0.139334	0.36101	0.0183356	ATC_C10AA	Functional region	Repressed_Hoffman
SuperEnhancer_Hnisz.bedL2_0	0.167245	0.419834	0.0602585	2.51029	0.3603	7.63641e-05	ATC_C10AA	Functional region	SuperEnhancer_Hnisz
TFBS_ENCODE.bedL2_0	0.130648	0.590259	0.23351	4.51793	1.78732	0.0522346	ATC_C10AA	Functional region	TFBS_ENCODE
Transcribed_Hoffman.bedL2_0	0.344269	0.507466	0.162022	1.47404	0.470625	0.304955	ATC_C10AA	Functional region	Transcribed_Hoffman
TSS_Hoffman.bedL2_0	0.017738	0.0632792	0.0838674	3.56744	4.72812	0.584641	ATC_C10AA	Functional region	TSS_Hoffman
WeakEnhancer_Hoffman.bedL2_0	0.0208369	0.139487	0.0906634	6.69422	4.3511	0.192973	ATC_C10AA	Functional region	WeakEnhancer_Hoffman
eas_meta_MaxPIPL2_0	0.0331496	0.411129	0.0966272	12.4023	2.91489	0.000331614	ATC_C10AA	mQTL_EAS	mQTL_EAS
Coding_UCSC.bedL2_0	0.0141959	0.079689	0.0512966	5.61353	3.61348	0.187481	ATC_N02BA	Functional region	Coding_UCSC
Conserved_LindbladToh.bedL2_0	0.0245511	0.175296	0.100611	7.14008	4.09803	0.127431	ATC_N02BA	Functional region	Conserved_LindbladToh
DGF_ENCODE.bedL2_0	0.135055	0.0895135	0.19955	0.662795	1.47755	0.819006	ATC_N02BA	Functional region	DGF_ENCODE
DHS_Trynka.bedL2_0	0.1655	0.417601	0.221587	2.52326	1.33889	0.253269	ATC_N02BA	Functional region	DHS_Trynka
Enhancer_Andersson.bedL2_0	0.00428941	0.0181056	0.0448282	4.22099	10.4509	0.755992	ATC_N02BA	Functional region	Enhancer_Andersson
Enhancer_Hoffman.bedL2_0	0.0416686	0.160591	0.0907415	3.85401	2.17769	0.186091	ATC_N02BA	Functional region	Enhancer_Hoffman
FetalDHS_Trynka.bedL2_0	0.0835501	0.293455	0.151767	3.51232	1.81648	0.170654	ATC_N02BA	Functional region	FetalDHS_Trynka
H3K27ac_Hnisz.bedL2_0	0.388887	0.858037	0.0694258	2.20639	0.178524	5.57457e-10	ATC_N02BA	Functional region	H3K27ac_Hnisz
H3K27ac_PGC2.bedL2_0	0.26802	0.80782	0.139414	3.01403	0.520162	0.000225723	ATC_N02BA	Functional region	H3K27ac_PGC2
H3K4me1_Trynka.bedL2_0	0.422587	0.754391	0.166156	1.78517	0.393186	0.0418304	ATC_N02BA	Functional region	H3K4me1_Trynka
H3K4me3_Trynka.bedL2_0	0.132461	0.239317	0.117367	1.80669	0.886044	0.364069	ATC_N02BA	Functional region	H3K4me3_Trynka
H3K9ac_Trynka.bedL2_0	0.125027	0.660263	0.120929	5.28094	0.967217	3.53976e-06	ATC_N02BA	Functional region	H3K9ac_Trynka
Intron_UCSC.bedL2_0	0.388014	0.561172	0.0550978	1.44627	0.142	0.00291019	ATC_N02BA	Functional region	Intron_UCSC
Promoter_UCSC.bedL2_0	0.0461422	0.110861	0.0848911	2.40259	1.83977	0.445896	ATC_N02BA	Functional region	Promoter_UCSC
Repressed_Hoffman.bedL2_0	0.460927	0.239747	0.15117	0.520141	0.327971	0.143278	ATC_N02BA	Functional region	Repressed_Hoffman
SuperEnhancer_Hnisz.bedL2_0	0.167245	0.474643	0.0563359	2.83801	0.336846	3.61695e-07	ATC_N02BA	Functional region	SuperEnhancer_Hnisz
TFBS_ENCODE.bedL2_0	0.130648	0.538506	0.188288	4.1218	1.44119	0.0260831	ATC_N02BA	Functional region	TFBS_ENCODE
Transcribed_Hoffman.bedL2_0	0.344269	0.440716	0.121607	1.28015	0.353232	0.416745	ATC_N02BA	Functional region	Transcribed_Hoffman
TSS_Hoffman.bedL2_0	0.017738	0.137033	0.0606174	7.72539	3.41738	0.0474108	ATC_N02BA	Functional region	TSS_Hoffman
UTR_5_UCSC.bedL2_0	0.00543421	0.0295707	0.031127	5.44157	5.72797	0.435225	ATC_N02BA	Functional region	UTR_5_UCSC
WeakEnhancer_Hoffman.bedL2_0	0.0208369	0.220275	0.0848829	10.5714	4.07369	0.0208346	ATC_N02BA	Functional region	WeakEnhancer_Hoffman
eas_meta_MaxPIPL2_0	0.0331496	0.151283	0.0845581	4.56366	2.55081	0.182552	ATC_N02BA	mQTL_EAS	mQTL_EAS
Coding_UCSC.bedL2_0	0.0141959	0.0274445	0.0669514	1.93328	4.71626	0.842754	BAS	Functional region	Coding_UCSC
Conserved_LindbladToh.bedL2_0	0.0245511	0.292004	0.148739	11.8938	6.05836	0.0805065	BAS	Functional region	Conserved_LindbladToh
DGF_ENCODE.bedL2_0	0.135055	0.337269	0.23851	2.49728	1.76603	0.395644	BAS	Functional region	DGF_ENCODE
DHS_Trynka.bedL2_0	0.1655	0.481244	0.28287	2.90781	1.70918	0.254421	BAS	Functional region	DHS_Trynka
Enhancer_Andersson.bedL2_0	0.00428941	0.133316	0.0765459	31.0803	17.8453	0.0777585	BAS	Functional region	Enhancer_Andersson
Enhancer_Hoffman.bedL2_0	0.0416686	0.209667	0.123537	5.03177	2.96474	0.16215	BAS	Functional region	Enhancer_Hoffman
FetalDHS_Trynka.bedL2_0	0.0835501	0.265825	0.186139	3.18162	2.22787	0.314287	BAS	Functional region	FetalDHS_Trynka
H3K27ac_Hnisz.bedL2_0	0.388887	0.850928	0.0895644	2.18811	0.23031	4.87448e-07	BAS	Functional region	H3K27ac_Hnisz
H3K27ac_PGC2.bedL2_0	0.26802	0.829169	0.165239	3.09368	0.616516	0.000258322	BAS	Functional region	H3K27ac_PGC2
H3K4me3_Trynka.bedL2_0	0.132461	0.519552	0.149038	3.92229	1.12515	0.00532232	BAS	Functional region	H3K4me3_Trynka
H3K9ac_Trynka.bedL2_0	0.125027	0.231171	0.150744	1.84896	1.20569	0.48849	BAS	Functional region	H3K9ac_Trynka
Intron_UCSC.bedL2_0	0.388014	0.559975	0.0780444	1.44318	0.201138	0.0182689	BAS	Functional region	Intron_UCSC
PromoterFlanking_Hoffman.bedL2_0	0.00823708	0.0889258	0.0645526	10.7958	7.83683	0.212268	BAS	Functional region	PromoterFlanking_Hoffman
Promoter_UCSC.bedL2_0	0.0461422	0.0310634	0.0850194	0.673211	1.84255	0.860008	BAS	Functional region	Promoter_UCSC
Repressed_Hoffman.bedL2_0	0.460927	0.217506	0.194497	0.471889	0.421969	0.210002	BAS	Functional region	Repressed_Hoffman
SuperEnhancer_Hnisz.bedL2_0	0.167245	0.549083	0.0692582	3.2831	0.414112	2.5506e-08	BAS	Functional region	SuperEnhancer_Hnisz
TFBS_ENCODE.bedL2_0	0.130648	0.649739	0.248022	4.97319	1.8984	0.0213857	BAS	Functional region	TFBS_ENCODE
Transcribed_Hoffman.bedL2_0	0.344269	0.47771	0.148839	1.38761	0.432332	0.36692	BAS	Functional region	Transcribed_Hoffman
TSS_Hoffman.bedL2_0	0.017738	0.0243026	0.0734457	1.37009	4.14059	0.928251	BAS	Functional region	TSS_Hoffman
WeakEnhancer_Hoffman.bedL2_0	0.0208369	0.101364	0.115359	4.86463	5.53629	0.483973	BAS	Functional region	WeakEnhancer_Hoffman
eas_meta_MaxPIPL2_0	0.0331496	0.317141	0.112441	9.56698	3.39194	0.007897	BAS	mQTL_EAS	mQTL_EAS
Coding_UCSC.bedL2_0	0.0141959	0.0579885	0.0223601	4.08489	1.57511	0.0495905	BMI	Functional region	Coding_UCSC
Conserved_LindbladToh.bedL2_0	0.0245511	0.422514	0.0409226	17.2096	1.66684	2.45927e-18	BMI	Functional region	Conserved_LindbladToh
DGF_ENCODE.bedL2_0	0.135055	0.0692516	0.0849282	0.512767	0.628843	0.440774	BMI	Functional region	DGF_ENCODE
DHS_Trynka.bedL2_0	0.1655	0.167357	0.0872077	1.01122	0.526933	0.982994	BMI	Functional region	DHS_Trynka
Enhancer_Andersson.bedL2_0	0.00428941	0.000920041	0.0146377	0.214491	3.41252	0.817908	BMI	Functional region	Enhancer_Andersson
Enhancer_Hoffman.bedL2_0	0.0416686	0.15626	0.0364343	3.75006	0.874383	0.00219562	BMI	Functional region	Enhancer_Hoffman
FetalDHS_Trynka.bedL2_0	0.0835501	0.159559	0.0643063	1.90974	0.769673	0.237653	BMI	Functional region	FetalDHS_Trynka
H3K27ac_Hnisz.bedL2_0	0.388887	0.500238	0.0300525	1.28633	0.0772782	0.000311319	BMI	Functional region	H3K27ac_Hnisz
H3K27ac_PGC2.bedL2_0	0.26802	0.378908	0.0480362	1.41373	0.179226	0.0228845	BMI	Functional region	H3K27ac_PGC2
H3K4me1_Trynka.bedL2_0	0.422587	0.700723	0.0692431	1.65817	0.163855	6.06562e-05	BMI	Functional region	H3K4me1_Trynka
H3K4me3_Trynka.bedL2_0	0.132461	0.264481	0.0386166	1.99667	0.291531	0.000664577	BMI	Functional region	H3K4me3_Trynka
H3K9ac_Trynka.bedL2_0	0.125027	0.368371	0.0545879	2.94632	0.436607	5.39435e-06	BMI	Functional region	H3K9ac_Trynka
Intron_UCSC.bedL2_0	0.388014	0.484029	0.0254876	1.24745	0.0656874	0.000191996	BMI	Functional region	Intron_UCSC
Promoter_UCSC.bedL2_0	0.0461422	0.058672	0.0276865	1.27155	0.600025	0.651219	BMI	Functional region	Promoter_UCSC
Repressed_Hoffman.bedL2_0	0.460927	0.327294	0.0705887	0.710079	0.153145	0.0595128	BMI	Functional region	Repressed_Hoffman
SuperEnhancer_Hnisz.bedL2_0	0.167245	0.256324	0.0205238	1.53262	0.122717	1.40136e-05	BMI	Functional region	SuperEnhancer_Hnisz
TFBS_ENCODE.bedL2_0	0.130648	0.195021	0.0668459	1.49272	0.511648	0.336511	BMI	Functional region	TFBS_ENCODE
Transcribed_Hoffman.bedL2_0	0.344269	0.4696	0.0642188	1.36405	0.186536	0.0513127	BMI	Functional region	Transcribed_Hoffman
TSS_Hoffman.bedL2_0	0.017738	0.0350653	0.0253862	1.97685	1.43118	0.494123	BMI	Functional region	TSS_Hoffman
UTR_3_UCSC.bedL2_0	0.0111648	0.0391089	0.0159473	3.50287	1.42835	0.077076	BMI	Functional region	UTR_3_UCSC
UTR_5_UCSC.bedL2_0	0.00543421	0.0127563	0.0119049	2.34741	2.19072	0.538429	BMI	Functional region	UTR_5_UCSC
WeakEnhancer_Hoffman.bedL2_0	0.0208369	0.020931	0.0341753	1.00452	1.64014	0.997799	BMI	Functional region	WeakEnhancer_Hoffman
eas_meta_MaxPIPL2_0	0.0331496	0.246055	0.0338508	7.42258	1.02115	9.62985e-09	BMI	mQTL_EAS	mQTL_EAS
Coding_UCSC.bedL2_0	0.0141959	0.019979	0.109233	1.40738	7.69472	0.957162	BrC	Functional region	Coding_UCSC
Conserved_LindbladToh.bedL2_0	0.0245511	0.30889	0.186975	12.5815	7.61576	0.119355	BrC	Functional region	Conserved_LindbladToh
H3K27ac_Hnisz.bedL2_0	0.388887	0.863073	0.173798	2.21934	0.446912	0.00328551	BrC	Functional region	H3K27ac_Hnisz
H3K27ac_PGC2.bedL2_0	0.26802	0.450596	0.281476	1.6812	1.0502	0.497674	BrC	Functional region	H3K27ac_PGC2
H3K4me1_Trynka.bedL2_0	0.422587	0.784619	0.293421	1.8567	0.694343	0.200837	BrC	Functional region	H3K4me1_Trynka
H3K4me3_Trynka.bedL2_0	0.132461	0.241505	0.20474	1.82321	1.54566	0.586305	BrC	Functional region	H3K4me3_Trynka
H3K9ac_Trynka.bedL2_0	0.125027	0.273465	0.266086	2.18724	2.12822	0.558537	BrC	Functional region	H3K9ac_Trynka
Intron_UCSC.bedL2_0	0.388014	0.516565	0.126591	1.3313	0.326254	0.284753	BrC	Functional region	Intron_UCSC
Repressed_Hoffman.bedL2_0	0.460927	0.600943	0.285773	1.30377	0.619997	0.621077	BrC	Functional region	Repressed_Hoffman
SuperEnhancer_Hnisz.bedL2_0	0.167245	0.434401	0.0934717	2.59739	0.55889	0.00436851	BrC	Functional region	SuperEnhancer_Hnisz
TFBS_ENCODE.bedL2_0	0.130648	0.0723388	0.3728	0.553691	2.85346	0.873527	BrC	Functional region	TFBS_ENCODE
Transcribed_Hoffman.bedL2_0	0.344269	0.316177	0.229284	0.9184	0.666003	0.902158	BrC	Functional region	Transcribed_Hoffman
UTR_3_UCSC.bedL2_0	0.0111648	0.040564	0.0833916	3.6332	7.46914	0.723444	BrC	Functional region	UTR_3_UCSC
UTR_5_UCSC.bedL2_0	0.00543421	0.0257598	0.0591613	4.7403	10.8868	0.727407	BrC	Functional region	UTR_5_UCSC
eas_meta_MaxPIPL2_0	0.0331496	0.28976	0.145541	8.74098	4.39045	0.0855007	BrC	mQTL_EAS	mQTL_EAS
Coding_UCSC.bedL2_0	0.0141959	0.0168663	0.0434565	1.18811	3.0612	0.950644	BUN	Functional region	Coding_UCSC
Conserved_LindbladToh.bedL2_0	0.0245511	0.560104	0.0996347	22.8138	4.05827	2.28436e-06	BUN	Functional region	Conserved_LindbladToh
CTCF_Hoffman.bedL2_0	0.0238676	0.0384392	0.0714263	1.61052	2.99261	0.837634	BUN	Functional region	CTCF_Hoffman
DGF_ENCODE.bedL2_0	0.135055	0.347534	0.148865	2.57328	1.10226	0.147992	BUN	Functional region	DGF_ENCODE
DHS_Trynka.bedL2_0	0.1655	0.426964	0.172211	2.57984	1.04055	0.126697	BUN	Functional region	DHS_Trynka
Enhancer_Hoffman.bedL2_0	0.0416686	0.13682	0.0826474	3.28352	1.98344	0.235075	BUN	Functional region	Enhancer_Hoffman
FetalDHS_Trynka.bedL2_0	0.0835501	0.509992	0.134635	6.10403	1.61142	0.00271141	BUN	Functional region	FetalDHS_Trynka
H3K27ac_Hnisz.bedL2_0	0.388887	0.752391	0.0632837	1.93473	0.16273	2.57176e-07	BUN	Functional region	H3K27ac_Hnisz
H3K27ac_PGC2.bedL2_0	0.26802	0.694641	0.141666	2.59175	0.528564	0.00360162	BUN	Functional region	H3K27ac_PGC2
H3K4me1_Trynka.bedL2_0	0.422587	0.946931	0.125244	2.24079	0.296374	4.27308e-05	BUN	Functional region	H3K4me1_Trynka
H3K4me3_Trynka.bedL2_0	0.132461	0.324487	0.0867506	2.44967	0.654913	0.0266267	BUN	Functional region	H3K4me3_Trynka
H3K9ac_Trynka.bedL2_0	0.125027	0.424119	0.10116	3.39221	0.8091	0.00354993	BUN	Functional region	H3K9ac_Trynka
Intron_UCSC.bedL2_0	0.388014	0.551755	0.049865	1.422	0.128513	0.00139363	BUN	Functional region	Intron_UCSC
PromoterFlanking_Hoffman.bedL2_0	0.00823708	0.00200199	0.0345615	0.243047	4.19584	0.856445	BUN	Functional region	PromoterFlanking_Hoffman
Promoter_UCSC.bedL2_0	0.0461422	0.102766	0.0579133	2.22717	1.2551	0.322594	BUN	Functional region	Promoter_UCSC
SuperEnhancer_Hnisz.bedL2_0	0.167245	0.333107	0.0366358	1.99173	0.219054	3.28278e-05	BUN	Functional region	SuperEnhancer_Hnisz
TFBS_ENCODE.bedL2_0	0.130648	0.460225	0.164329	3.52263	1.25779	0.0449255	BUN	Functional region	TFBS_ENCODE
Transcribed_Hoffman.bedL2_0	0.344269	0.491879	0.129955	1.42876	0.377482	0.244761	BUN	Functional region	Transcribed_Hoffman
TSS_Hoffman.bedL2_0	0.017738	0.076282	0.0440574	4.30049	2.48379	0.186683	BUN	Functional region	TSS_Hoffman
UTR_3_UCSC.bedL2_0	0.0111648	0.0416731	0.029783	3.73254	2.66757	0.310003	BUN	Functional region	UTR_3_UCSC
UTR_5_UCSC.bedL2_0	0.00543421	0.00666245	0.0200521	1.22602	3.68997	0.950992	BUN	Functional region	UTR_5_UCSC
WeakEnhancer_Hoffman.bedL2_0	0.0208369	0.0467385	0.0665973	2.24307	3.19613	0.69404	BUN	Functional region	WeakEnhancer_Hoffman
eas_meta_MaxPIPL2_0	0.0331496	0.308779	0.0636895	9.31472	1.92128	9.6206e-05	BUN	mQTL_EAS	mQTL_EAS
Coding_UCSC.bedL2_0	0.0141959	0.0453518	0.0221389	3.19472	1.55953	0.157718	BW	Functional region	Coding_UCSC
Conserved_LindbladToh.bedL2_0	0.0245511	0.308239	0.0393531	12.555	1.60291	4.29807e-12	BW	Functional region	Conserved_LindbladToh
DGF_ENCODE.bedL2_0	0.135055	0.142536	0.0778051	1.0554	0.576101	0.923347	BW	Functional region	DGF_ENCODE
DHS_Trynka.bedL2_0	0.1655	0.253038	0.0802252	1.52893	0.484744	0.273991	BW	Functional region	DHS_Trynka
Enhancer_Hoffman.bedL2_0	0.0416686	0.165144	0.035664	3.96328	0.855894	0.000824292	BW	Functional region	Enhancer_Hoffman
FetalDHS_Trynka.bedL2_0	0.0835501	0.169751	0.0597529	2.03172	0.715175	0.151076	BW	Functional region	FetalDHS_Trynka
H3K27ac_Hnisz.bedL2_0	0.388887	0.577604	0.0267212	1.48527	0.0687119	2.74277e-11	BW	Functional region	H3K27ac_Hnisz
H3K27ac_PGC2.bedL2_0	0.26802	0.472941	0.0528699	1.76457	0.197261	0.000135027	BW	Functional region	H3K27ac_PGC2
H3K4me1_Trynka.bedL2_0	0.422587	0.641935	0.058583	1.51906	0.138629	0.000169631	BW	Functional region	H3K4me1_Trynka
H3K4me3_Trynka.bedL2_0	0.132461	0.308489	0.0440086	2.3289	0.332238	7.54554e-05	BW	Functional region	H3K4me3_Trynka
H3K9ac_Trynka.bedL2_0	0.125027	0.438087	0.0502459	3.50392	0.401879	4.96653e-10	BW	Functional region	H3K9ac_Trynka
Intron_UCSC.bedL2_0	0.388014	0.507755	0.0241593	1.3086	0.0622639	1.47264e-06	BW	Functional region	Intron_UCSC
Promoter_UCSC.bedL2_0	0.0461422	0.0972569	0.0259133	2.10777	0.561597	0.0512756	BW	Functional region	Promoter_UCSC
Repressed_Hoffman.bedL2_0	0.460927	0.277739	0.0630469	0.602566	0.136783	0.00414907	BW	Functional region	Repressed_Hoffman
SuperEnhancer_Hnisz.bedL2_0	0.167245	0.295141	0.0198648	1.76472	0.118776	3.32308e-10	BW	Functional region	SuperEnhancer_Hnisz
TFBS_ENCODE.bedL2_0	0.130648	0.240367	0.0674868	1.8398	0.516553	0.106812	BW	Functional region	TFBS_ENCODE
Transcribed_Hoffman.bedL2_0	0.344269	0.50808	0.0575825	1.47582	0.16726	0.00483158	BW	Functional region	Transcribed_Hoffman
TSS_Hoffman.bedL2_0	0.017738	0.071477	0.024089	4.0296	1.35804	0.0265287	BW	Functional region	TSS_Hoffman
UTR_3_UCSC.bedL2_0	0.0111648	0.0485634	0.0204646	4.34968	1.83295	0.0672887	BW	Functional region	UTR_3_UCSC
UTR_5_UCSC.bedL2_0	0.00543421	0.0211376	0.0106026	3.88972	1.95108	0.141452	BW	Functional region	UTR_5_UCSC
WeakEnhancer_Hoffman.bedL2_0	0.0208369	0.0397826	0.0293184	1.90924	1.40704	0.518544	BW	Functional region	WeakEnhancer_Hoffman
eas_meta_MaxPIPL2_0	0.0331496	0.264163	0.0313252	7.96883	0.944966	2.94321e-11	BW	mQTL_EAS	mQTL_EAS
Coding_UCSC.bedL2_0	0.0141959	0.0232705	0.0689962	1.63925	4.8603	0.894577	Ca	Functional region	Coding_UCSC
Conserved_LindbladToh.bedL2_0	0.0245511	0.0867508	0.100907	3.53349	4.11007	0.529031	Ca	Functional region	Conserved_LindbladToh
CTCF_Hoffman.bedL2_0	0.0238676	0.186698	0.113014	7.82225	4.73505	0.154952	Ca	Functional region	CTCF_Hoffman
DGF_ENCODE.bedL2_0	0.135055	0.320138	0.299096	2.37043	2.21463	0.537048	Ca	Functional region	DGF_ENCODE
DHS_Trynka.bedL2_0	0.1655	0.56297	0.289002	3.40162	1.74623	0.167369	Ca	Functional region	DHS_Trynka
Enhancer_Andersson.bedL2_0	0.00428941	0.0416693	0.0572261	9.71447	13.3413	0.513456	Ca	Functional region	Enhancer_Andersson
Enhancer_Hoffman.bedL2_0	0.0416686	0.193726	0.1036	4.64921	2.48629	0.144692	Ca	Functional region	Enhancer_Hoffman
FetalDHS_Trynka.bedL2_0	0.0835501	0.207713	0.199399	2.48609	2.38658	0.532486	Ca	Functional region	FetalDHS_Trynka
H3K27ac_Hnisz.bedL2_0	0.388887	0.905773	0.091209	2.32914	0.234538	5.74891e-09	Ca	Functional region	H3K27ac_Hnisz
H3K27ac_PGC2.bedL2_0	0.26802	0.742992	0.188985	2.77215	0.705116	0.00893147	Ca	Functional region	H3K27ac_PGC2
H3K4me1_Trynka.bedL2_0	0.422587	0.83359	0.22308	1.97259	0.527891	0.0623821	Ca	Functional region	H3K4me1_Trynka
H3K4me3_Trynka.bedL2_0	0.132461	0.422352	0.140052	3.18849	1.0573	0.0322446	Ca	Functional region	H3K4me3_Trynka
H3K9ac_Trynka.bedL2_0	0.125027	0.657567	0.142491	5.25938	1.13968	0.000116422	Ca	Functional region	H3K9ac_Trynka
Intron_UCSC.bedL2_0	0.388014	0.621334	0.0747411	1.60132	0.192625	0.00247956	Ca	Functional region	Intron_UCSC
PromoterFlanking_Hoffman.bedL2_0	0.00823708	0.255934	0.125856	31.071	15.2792	0.0442128	Ca	Functional region	PromoterFlanking_Hoffman
Promoter_UCSC.bedL2_0	0.0461422	0.0742353	0.106172	1.60884	2.30098	0.790457	Ca	Functional region	Promoter_UCSC
Repressed_Hoffman.bedL2_0	0.460927	0.0619307	0.17183	0.134361	0.372794	0.0189775	Ca	Functional region	Repressed_Hoffman
SuperEnhancer_Hnisz.bedL2_0	0.167245	0.416981	0.0573759	2.49323	0.343065	1.53604e-05	Ca	Functional region	SuperEnhancer_Hnisz
TFBS_ENCODE.bedL2_0	0.130648	0.737092	0.195685	5.64181	1.4978	0.00190648	Ca	Functional region	TFBS_ENCODE
Transcribed_Hoffman.bedL2_0	0.344269	0.435863	0.15598	1.26605	0.453074	0.555093	Ca	Functional region	Transcribed_Hoffman
TSS_Hoffman.bedL2_0	0.017738	0.118602	0.0795694	6.6863	4.48582	0.200326	Ca	Functional region	TSS_Hoffman
UTR_3_UCSC.bedL2_0	0.0111648	0.0154747	0.0530736	1.38602	4.75365	0.935024	Ca	Functional region	UTR_3_UCSC
UTR_5_UCSC.bedL2_0	0.00543421	0.0137465	0.0431218	2.52962	7.93523	0.846519	Ca	Functional region	UTR_5_UCSC
WeakEnhancer_Hoffman.bedL2_0	0.0208369	0.0865833	0.128373	4.15529	6.16086	0.608264	Ca	Functional region	WeakEnhancer_Hoffman
eas_meta_MaxPIPL2_0	0.0331496	0.196088	0.107179	5.91526	3.23318	0.127915	Ca	mQTL_EAS	mQTL_EAS
Coding_UCSC.bedL2_0	0.0141959	0.111927	0.0478676	7.8845	3.37194	0.0322264	DBP	Functional region	Coding_UCSC
Conserved_LindbladToh.bedL2_0	0.0245511	0.407734	0.0814848	16.6076	3.31899	1.05297e-05	DBP	Functional region	Conserved_LindbladToh
DGF_ENCODE.bedL2_0	0.135055	0.45	0.176683	3.33198	1.30823	0.0649433	DBP	Functional region	DGF_ENCODE
DHS_Trynka.bedL2_0	0.1655	0.235296	0.159005	1.42172	0.960751	0.654813	DBP	Functional region	DHS_Trynka
Enhancer_Andersson.bedL2_0	0.00428941	0.0306559	0.0418052	7.14688	9.74616	0.516062	DBP	Functional region	Enhancer_Andersson
Enhancer_Hoffman.bedL2_0	0.0416686	0.224729	0.0815632	5.39323	1.95742	0.0170831	DBP	Functional region	Enhancer_Hoffman
FetalDHS_Trynka.bedL2_0	0.0835501	0.399993	0.13182	4.78746	1.57773	0.0175845	DBP	Functional region	FetalDHS_Trynka
H3K27ac_Hnisz.bedL2_0	0.388887	0.668689	0.0607356	1.71949	0.156178	1.84523e-06	DBP	Functional region	H3K27ac_Hnisz
H3K27ac_PGC2.bedL2_0	0.26802	0.613896	0.100159	2.29049	0.373701	0.00156515	DBP	Functional region	H3K27ac_PGC2
H3K4me1_Trynka.bedL2_0	0.422587	0.678015	0.112926	1.60444	0.267225	0.02318	DBP	Functional region	H3K4me1_Trynka
H3K4me3_Trynka.bedL2_0	0.132461	0.410858	0.101882	3.10172	0.769149	0.00332662	DBP	Functional region	H3K4me3_Trynka
H3K9ac_Trynka.bedL2_0	0.125027	0.637597	0.14271	5.09966	1.14143	2.71284e-05	DBP	Functional region	H3K9ac_Trynka
Intron_UCSC.bedL2_0	0.388014	0.479936	0.0482662	1.2369	0.124393	0.0676078	DBP	Functional region	Intron_UCSC
PromoterFlanking_Hoffman.bedL2_0	0.00823708	0.0637538	0.0463049	7.73986	5.62153	0.215389	DBP	Functional region	PromoterFlanking_Hoffman
Promoter_UCSC.bedL2_0	0.0461422	0.127792	0.0709623	2.76954	1.53791	0.242159	DBP	Functional region	Promoter_UCSC
Repressed_Hoffman.bedL2_0	0.460927	0.244696	0.132969	0.530878	0.288482	0.0885751	DBP	Functional region	Repressed_Hoffman
SuperEnhancer_Hnisz.bedL2_0	0.167245	0.420666	0.0396799	2.51526	0.237256	1.02279e-10	DBP	Functional region	SuperEnhancer_Hnisz
TFBS_ENCODE.bedL2_0	0.130648	0.526932	0.144538	4.03321	1.10631	0.00426947	DBP	Functional region	TFBS_ENCODE
Transcribed_Hoffman.bedL2_0	0.344269	0.384332	0.117459	1.11637	0.341182	0.727922	DBP	Functional region	Transcribed_Hoffman
TSS_Hoffman.bedL2_0	0.017738	0.0503248	0.0575575	2.83712	3.24487	0.570549	DBP	Functional region	TSS_Hoffman
UTR_3_UCSC.bedL2_0	0.0111648	0.0723688	0.0335137	6.48186	3.00173	0.064863	DBP	Functional region	UTR_3_UCSC
UTR_5_UCSC.bedL2_0	0.00543421	0.0470971	0.025112	8.66678	4.62109	0.0923686	DBP	Functional region	UTR_5_UCSC
WeakEnhancer_Hoffman.bedL2_0	0.0208369	0.0318481	0.0626084	1.52845	3.00469	0.860535	DBP	Functional region	WeakEnhancer_Hoffman
eas_meta_MaxPIPL2_0	0.0331496	0.27525	0.0711917	8.30327	2.14759	0.00256256	DBP	mQTL_EAS	mQTL_EAS
Coding_UCSC.bedL2_0	0.0141959	0.0173085	0.0448772	1.21927	3.16129	0.94466	EOS	Functional region	Coding_UCSC
Conserved_LindbladToh.bedL2_0	0.0245511	0.145047	0.0843282	5.908	3.43481	0.136063	EOS	Functional region	Conserved_LindbladToh
DGF_ENCODE.bedL2_0	0.135055	0.499292	0.162715	3.69696	1.20481	0.0219912	EOS	Functional region	DGF_ENCODE
DHS_Trynka.bedL2_0	0.1655	0.0388505	0.212441	0.234746	1.28363	0.541041	EOS	Functional region	DHS_Trynka
Enhancer_Andersson.bedL2_0	0.00428941	0.0977587	0.0590113	22.7907	13.7574	0.124181	EOS	Functional region	Enhancer_Andersson
Enhancer_Hoffman.bedL2_0	0.0416686	0.218994	0.101335	5.25561	2.43193	0.0713447	EOS	Functional region	Enhancer_Hoffman
FetalDHS_Trynka.bedL2_0	0.0835501	0.0882587	0.182532	1.05636	2.18471	0.979048	EOS	Functional region	FetalDHS_Trynka
H3K27ac_Hnisz.bedL2_0	0.388887	0.942264	0.0581927	2.42297	0.149639	6.12098e-13	EOS	Functional region	H3K27ac_Hnisz
H3K27ac_PGC2.bedL2_0	0.26802	0.849407	0.187027	3.16919	0.697811	0.00234906	EOS	Functional region	H3K27ac_PGC2
H3K4me3_Trynka.bedL2_0	0.132461	0.575093	0.131902	4.34159	0.99578	0.000372035	EOS	Functional region	H3K4me3_Trynka
H3K9ac_Trynka.bedL2_0	0.125027	0.136314	0.138468	1.09027	1.1075	0.934295	EOS	Functional region	H3K9ac_Trynka
Intron_UCSC.bedL2_0	0.388014	0.468003	0.061656	1.20615	0.158902	0.18094	EOS	Functional region	Intron_UCSC
PromoterFlanking_Hoffman.bedL2_0	0.00823708	0.0465892	0.0497311	5.65603	6.03747	0.433779	EOS	Functional region	PromoterFlanking_Hoffman
Promoter_UCSC.bedL2_0	0.0461422	0.169973	0.0618114	3.68369	1.33959	0.0478336	EOS	Functional region	Promoter_UCSC
Repressed_Hoffman.bedL2_0	0.460927	0.32145	0.128205	0.6974	0.278147	0.268338	EOS	Functional region	Repressed_Hoffman
SuperEnhancer_Hnisz.bedL2_0	0.167245	0.541875	0.044435	3.24	0.265688	4.47378e-14	EOS	Functional region	SuperEnhancer_Hnisz
TFBS_ENCODE.bedL2_0	0.130648	0.243303	0.151523	1.86228	1.15978	0.463262	EOS	Functional region	TFBS_ENCODE
Transcribed_Hoffman.bedL2_0	0.344269	0.424236	0.115133	1.23228	0.334427	0.477632	EOS	Functional region	Transcribed_Hoffman
TSS_Hoffman.bedL2_0	0.017738	0.29309	0.0634928	16.5233	3.57948	5.98978e-06	EOS	Functional region	TSS_Hoffman
UTR_3_UCSC.bedL2_0	0.0111648	0.0460061	0.0299214	4.12063	2.67997	0.250193	EOS	Functional region	UTR_3_UCSC
WeakEnhancer_Hoffman.bedL2_0	0.0208369	0.0412211	0.0728279	1.97828	3.49514	0.778896	EOS	Functional region	WeakEnhancer_Hoffman
eas_meta_MaxPIPL2_0	0.0331496	0.392817	0.0891033	11.8498	2.68792	8.03161e-05	EOS	mQTL_EAS	mQTL_EAS
Coding_UCSC.bedL2_0	0.0141959	0.0750406	0.0354832	5.28608	2.49955	0.101847	GGT	Functional region	Coding_UCSC
Conserved_LindbladToh.bedL2_0	0.0245511	0.202632	0.0767942	8.25351	3.12794	0.0327811	GGT	Functional region	Conserved_LindbladToh
DGF_ENCODE.bedL2_0	0.135055	0.168456	0.163613	1.24731	1.21146	0.832927	GGT	Functional region	DGF_ENCODE
DHS_Trynka.bedL2_0	0.1655	0.118735	0.18275	0.717429	1.10423	0.794737	GGT	Functional region	DHS_Trynka
Enhancer_Hoffman.bedL2_0	0.0416686	0.237514	0.0970809	5.70007	2.32983	0.0396203	GGT	Functional region	Enhancer_Hoffman
FetalDHS_Trynka.bedL2_0	0.0835501	0.0743899	0.113794	0.890362	1.36199	0.935355	GGT	Functional region	FetalDHS_Trynka
H3K27ac_Hnisz.bedL2_0	0.388887	0.82609	0.0622181	2.12424	0.15999	1.27106e-12	GGT	Functional region	H3K27ac_Hnisz
H3K27ac_PGC2.bedL2_0	0.26802	0.705118	0.0949231	2.63084	0.354164	4.13794e-05	GGT	Functional region	H3K27ac_PGC2
H3K4me1_Trynka.bedL2_0	0.422587	0.726363	0.108917	1.71885	0.257738	0.00162006	GGT	Functional region	H3K4me1_Trynka
H3K4me3_Trynka.bedL2_0	0.132461	0.310628	0.0750988	2.34505	0.566949	0.00729178	GGT	Functional region	H3K4me3_Trynka
H3K9ac_Trynka.bedL2_0	0.125027	0.432309	0.112885	3.45771	0.902881	0.00223021	GGT	Functional region	H3K9ac_Trynka
Intron_UCSC.bedL2_0	0.388014	0.50464	0.0389275	1.30057	0.100325	0.00485261	GGT	Functional region	Intron_UCSC
Promoter_UCSC.bedL2_0	0.0461422	0.172476	0.0770154	3.73792	1.66909	0.0918711	GGT	Functional region	Promoter_UCSC
Repressed_Hoffman.bedL2_0	0.460927	0.19594	0.0847045	0.4251	0.18377	0.000556504	GGT	Functional region	Repressed_Hoffman
SuperEnhancer_Hnisz.bedL2_0	0.167245	0.490418	0.0429116	2.93233	0.256579	2.81437e-09	GGT	Functional region	SuperEnhancer_Hnisz
TFBS_ENCODE.bedL2_0	0.130648	0.284279	0.136557	2.17591	1.04522	0.22337	GGT	Functional region	TFBS_ENCODE
Transcribed_Hoffman.bedL2_0	0.344269	0.510408	0.0915661	1.48258	0.265972	0.0542051	GGT	Functional region	Transcribed_Hoffman
TSS_Hoffman.bedL2_0	0.017738	0.0425665	0.0419625	2.39973	2.36568	0.549127	GGT	Functional region	TSS_Hoffman
UTR_3_UCSC.bedL2_0	0.0111648	0.00555309	0.022152	0.497374	1.98409	0.798193	GGT	Functional region	UTR_3_UCSC
UTR_5_UCSC.bedL2_0	0.00543421	0.0517874	0.0345075	9.52988	6.35005	0.20151	GGT	Functional region	UTR_5_UCSC
WeakEnhancer_Hoffman.bedL2_0	0.0208369	0.0986538	0.066032	4.73458	3.169	0.243286	GGT	Functional region	WeakEnhancer_Hoffman
eas_meta_MaxPIPL2_0	0.0331496	0.352478	0.0787986	10.633	2.37706	0.00138392	GGT	mQTL_EAS	mQTL_EAS
Coding_UCSC.bedL2_0	0.0141959	0.209527	0.0957315	14.7597	6.74361	0.0408748	Glucose	Functional region	Coding_UCSC
Conserved_LindbladToh.bedL2_0	0.0245511	0.237585	0.107575	9.67718	4.38168	0.0469875	Glucose	Functional region	Conserved_LindbladToh
CTCF_Hoffman.bedL2_0	0.0238676	0.100901	0.132641	4.22753	5.55737	0.565303	Glucose	Functional region	CTCF_Hoffman
DGF_ENCODE.bedL2_0	0.135055	0.520703	0.32859	3.8555	2.43302	0.233594	Glucose	Functional region	DGF_ENCODE
DHS_Trynka.bedL2_0	0.1655	0.342282	0.298186	2.06817	1.80173	0.550684	Glucose	Functional region	DHS_Trynka
Enhancer_Andersson.bedL2_0	0.00428941	0.0631012	0.0518044	14.7109	12.0773	0.251786	Glucose	Functional region	Enhancer_Andersson
Enhancer_Hoffman.bedL2_0	0.0416686	0.176154	0.119768	4.2275	2.8743	0.262946	Glucose	Functional region	Enhancer_Hoffman
FetalDHS_Trynka.bedL2_0	0.0835501	0.158239	0.229405	1.89394	2.74571	0.744856	Glucose	Functional region	FetalDHS_Trynka
H3K27ac_Hnisz.bedL2_0	0.388887	0.418725	0.0982897	1.07673	0.252746	0.759697	Glucose	Functional region	H3K27ac_Hnisz
H3K27ac_PGC2.bedL2_0	0.26802	0.285569	0.193209	1.06548	0.720876	0.9275	Glucose	Functional region	H3K27ac_PGC2
H3K4me1_Trynka.bedL2_0	0.422587	0.818892	0.194985	1.9378	0.461408	0.0445283	Glucose	Functional region	H3K4me1_Trynka
H3K4me3_Trynka.bedL2_0	0.132461	0.4325	0.198081	3.2651	1.49539	0.121203	Glucose	Functional region	H3K4me3_Trynka
H3K9ac_Trynka.bedL2_0	0.125027	0.512662	0.193672	4.1004	1.54904	0.0384135	Glucose	Functional region	H3K9ac_Trynka
Intron_UCSC.bedL2_0	0.388014	0.412737	0.08448	1.06372	0.217724	0.770224	Glucose	Functional region	Intron_UCSC
SuperEnhancer_Hnisz.bedL2_0	0.167245	0.247616	0.0592356	1.48056	0.354184	0.163168	Glucose	Functional region	SuperEnhancer_Hnisz
TFBS_ENCODE.bedL2_0	0.130648	0.434823	0.238489	3.32819	1.82543	0.203735	Glucose	Functional region	TFBS_ENCODE
Transcribed_Hoffman.bedL2_0	0.344269	0.688247	0.203021	1.99915	0.589716	0.0917253	Glucose	Functional region	Transcribed_Hoffman
TSS_Hoffman.bedL2_0	0.017738	0.0702224	0.0843757	3.95887	4.75678	0.529149	Glucose	Functional region	TSS_Hoffman
UTR_3_UCSC.bedL2_0	0.0111648	0.0755056	0.0540434	6.76282	4.84051	0.234636	Glucose	Functional region	UTR_3_UCSC
UTR_5_UCSC.bedL2_0	0.00543421	0.238677	0.187575	43.9211	34.5173	0.210994	Glucose	Functional region	UTR_5_UCSC
WeakEnhancer_Hoffman.bedL2_0	0.0208369	0.111532	0.138955	5.35263	6.6687	0.509525	Glucose	Functional region	WeakEnhancer_Hoffman
eas_meta_MaxPIPL2_0	0.0331496	0.102466	0.114237	3.09102	3.44611	0.544346	Glucose	mQTL_EAS	mQTL_EAS
Coding_UCSC.bedL2_0	0.0141959	0.0533811	0.0478267	3.76033	3.36906	0.412467	Hb	Functional region	Coding_UCSC
Conserved_LindbladToh.bedL2_0	0.0245511	0.315096	0.0629306	12.8343	2.56325	6.54569e-06	Hb	Functional region	Conserved_LindbladToh
DGF_ENCODE.bedL2_0	0.135055	0.463537	0.15564	3.43222	1.15242	0.0366557	Hb	Functional region	DGF_ENCODE
DHS_Trynka.bedL2_0	0.1655	0.368329	0.182406	2.22555	1.10215	0.270514	Hb	Functional region	DHS_Trynka
Enhancer_Hoffman.bedL2_0	0.0416686	0.301445	0.11948	7.23433	2.86738	0.0311352	Hb	Functional region	Enhancer_Hoffman
FetalDHS_Trynka.bedL2_0	0.0835501	0.397574	0.123853	4.75851	1.48238	0.0118608	Hb	Functional region	FetalDHS_Trynka
H3K27ac_Hnisz.bedL2_0	0.388887	0.809418	0.0630809	2.08137	0.162209	1.25972e-09	Hb	Functional region	H3K27ac_Hnisz
H3K27ac_PGC2.bedL2_0	0.26802	0.691733	0.0785294	2.5809	0.292998	3.07648e-07	Hb	Functional region	H3K27ac_PGC2
H3K4me3_Trynka.bedL2_0	0.132461	0.551277	0.104834	4.1618	0.791432	6.53982e-05	Hb	Functional region	H3K4me3_Trynka
H3K9ac_Trynka.bedL2_0	0.125027	0.742399	0.119749	5.93789	0.957782	7.57882e-07	Hb	Functional region	H3K9ac_Trynka
Intron_UCSC.bedL2_0	0.388014	0.549283	0.0466306	1.41563	0.120178	0.000484782	Hb	Functional region	Intron_UCSC
PromoterFlanking_Hoffman.bedL2_0	0.00823708	0.0286098	0.0349118	3.4733	4.23837	0.560237	Hb	Functional region	PromoterFlanking_Hoffman
Promoter_UCSC.bedL2_0	0.0461422	0.150658	0.0534004	3.26508	1.1573	0.0493464	Hb	Functional region	Promoter_UCSC
Repressed_Hoffman.bedL2_0	0.460927	0.132348	0.104064	0.287135	0.225772	0.00199012	Hb	Functional region	Repressed_Hoffman
SuperEnhancer_Hnisz.bedL2_0	0.167245	0.418157	0.0336547	2.50026	0.20123	1.52669e-12	Hb	Functional region	SuperEnhancer_Hnisz
TFBS_ENCODE.bedL2_0	0.130648	0.485136	0.139718	3.7133	1.06942	0.0130194	Hb	Functional region	TFBS_ENCODE
Transcribed_Hoffman.bedL2_0	0.344269	0.578494	0.0987001	1.68035	0.286694	0.0152942	Hb	Functional region	Transcribed_Hoffman
TSS_Hoffman.bedL2_0	0.017738	0.086795	0.0491976	4.89317	2.77358	0.160111	Hb	Functional region	TSS_Hoffman
UTR_3_UCSC.bedL2_0	0.0111648	0.0401887	0.0275144	3.59958	2.46438	0.290982	Hb	Functional region	UTR_3_UCSC
eas_meta_MaxPIPL2_0	0.0331496	0.393569	0.0770879	11.8725	2.32546	2.2426e-05	Hb	mQTL_EAS	mQTL_EAS
Coding_UCSC.bedL2_0	0.0141959	0.125402	0.076546	8.83367	5.39213	0.137842	HbA1c	Functional region	Coding_UCSC
Conserved_LindbladToh.bedL2_0	0.0245511	0.193924	0.104788	7.8988	4.26819	0.106751	HbA1c	Functional region	Conserved_LindbladToh
DGF_ENCODE.bedL2_0	0.135055	0.137749	0.294178	1.01995	2.17822	0.992627	HbA1c	Functional region	DGF_ENCODE
DHS_Trynka.bedL2_0	0.1655	0.186513	0.276196	1.12696	1.66885	0.939078	HbA1c	Functional region	DHS_Trynka
Enhancer_Andersson.bedL2_0	0.00428941	0.0456756	0.0545578	10.6485	12.7192	0.443698	HbA1c	Functional region	Enhancer_Andersson
Enhancer_Hoffman.bedL2_0	0.0416686	0.280517	0.131639	6.73209	3.15919	0.0648929	HbA1c	Functional region	Enhancer_Hoffman
FetalDHS_Trynka.bedL2_0	0.0835501	0.152203	0.210768	1.82169	2.52265	0.744858	HbA1c	Functional region	FetalDHS_Trynka
H3K27ac_Hnisz.bedL2_0	0.388887	0.690543	0.0888057	1.77569	0.228358	0.000623286	HbA1c	Functional region	H3K27ac_Hnisz
H3K27ac_PGC2.bedL2_0	0.26802	0.749078	0.173512	2.79486	0.647386	0.00684949	HbA1c	Functional region	H3K27ac_PGC2
H3K4me1_Trynka.bedL2_0	0.422587	0.669553	0.174088	1.58441	0.411958	0.166242	HbA1c	Functional region	H3K4me1_Trynka
H3K4me3_Trynka.bedL2_0	0.132461	0.278457	0.148779	2.10218	1.12319	0.318332	HbA1c	Functional region	H3K4me3_Trynka
H3K9ac_Trynka.bedL2_0	0.125027	0.531092	0.163319	4.2478	1.30626	0.00840771	HbA1c	Functional region	H3K9ac_Trynka
Intron_UCSC.bedL2_0	0.388014	0.572731	0.0750277	1.47606	0.193363	0.0141895	HbA1c	Functional region	Intron_UCSC
PromoterFlanking_Hoffman.bedL2_0	0.00823708	0.0302667	0.0684151	3.67445	8.30575	0.744574	HbA1c	Functional region	PromoterFlanking_Hoffman
Promoter_UCSC.bedL2_0	0.0461422	0.224456	0.129826	4.86443	2.8136	0.164146	HbA1c	Functional region	Promoter_UCSC
Repressed_Hoffman.bedL2_0	0.460927	0.292762	0.218715	0.635161	0.474512	0.43694	HbA1c	Functional region	Repressed_Hoffman
SuperEnhancer_Hnisz.bedL2_0	0.167245	0.45307	0.066218	2.70902	0.395934	2.42136e-05	HbA1c	Functional region	SuperEnhancer_Hnisz
TFBS_ENCODE.bedL2_0	0.130648	0.302859	0.240276	2.31813	1.83911	0.470224	HbA1c	Functional region	TFBS_ENCODE
Transcribed_Hoffman.bedL2_0	0.344269	0.467103	0.191469	1.3568	0.556159	0.517244	HbA1c	Functional region	Transcribed_Hoffman
TSS_Hoffman.bedL2_0	0.017738	0.216443	0.114701	12.2022	6.46641	0.0681184	HbA1c	Functional region	TSS_Hoffman
UTR_3_UCSC.bedL2_0	0.0111648	0.0180113	0.0419987	1.61322	3.7617	0.869954	HbA1c	Functional region	UTR_3_UCSC
UTR_5_UCSC.bedL2_0	0.00543421	0.154089	0.103736	28.3554	19.0895	0.144855	HbA1c	Functional region	UTR_5_UCSC
WeakEnhancer_Hoffman.bedL2_0	0.0208369	0.196083	0.139701	9.4104	6.70452	0.21852	HbA1c	Functional region	WeakEnhancer_Hoffman
eas_meta_MaxPIPL2_0	0.0331496	0.28536	0.10285	8.60827	3.10261	0.0248272	HbA1c	mQTL_EAS	mQTL_EAS
Coding_UCSC.bedL2_0	0.0141959	0.0267636	0.0430043	1.88531	3.02935	0.770553	HDLC	Functional region	Coding_UCSC
Conserved_LindbladToh.bedL2_0	0.0245511	0.330329	0.0907548	13.4548	3.69657	0.00240063	HDLC	Functional region	Conserved_LindbladToh
CTCF_Hoffman.bedL2_0	0.0238676	0.000874711	0.0747066	0.0366485	3.13004	0.755146	HDLC	Functional region	CTCF_Hoffman
DGF_ENCODE.bedL2_0	0.135055	0.370906	0.184746	2.74634	1.36794	0.192034	HDLC	Functional region	DGF_ENCODE
DHS_Trynka.bedL2_0	0.1655	0.609982	0.242726	3.68568	1.46662	0.0515959	HDLC	Functional region	DHS_Trynka
Enhancer_Hoffman.bedL2_0	0.0416686	0.098078	0.120282	2.35376	2.88664	0.63462	HDLC	Functional region	Enhancer_Hoffman
FetalDHS_Trynka.bedL2_0	0.0835501	0.392479	0.148952	4.69752	1.78279	0.042807	HDLC	Functional region	FetalDHS_Trynka
H3K27ac_Hnisz.bedL2_0	0.388887	0.842222	0.0931327	2.16572	0.239485	9.53622e-08	HDLC	Functional region	H3K27ac_Hnisz
H3K27ac_PGC2.bedL2_0	0.26802	0.849638	0.164011	3.17006	0.611934	0.000872842	HDLC	Functional region	H3K27ac_PGC2
H3K4me3_Trynka.bedL2_0	0.132461	0.429218	0.107617	3.24032	0.812444	0.00209197	HDLC	Functional region	H3K4me3_Trynka
H3K9ac_Trynka.bedL2_0	0.125027	0.487342	0.129354	3.89788	1.03461	0.00328838	HDLC	Functional region	H3K9ac_Trynka
Intron_UCSC.bedL2_0	0.388014	0.578747	0.0529837	1.49156	0.136551	0.000798501	HDLC	Functional region	Intron_UCSC
PromoterFlanking_Hoffman.bedL2_0	0.00823708	0.0101495	0.0426916	1.23218	5.18285	0.964266	HDLC	Functional region	PromoterFlanking_Hoffman
Promoter_UCSC.bedL2_0	0.0461422	0.229964	0.0866369	4.98381	1.87761	0.0217975	HDLC	Functional region	Promoter_UCSC
Repressed_Hoffman.bedL2_0	0.460927	0.0181395	0.14412	0.0393544	0.312675	0.00123327	HDLC	Functional region	Repressed_Hoffman
SuperEnhancer_Hnisz.bedL2_0	0.167245	0.521423	0.0749062	3.11771	0.447883	4.67758e-06	HDLC	Functional region	SuperEnhancer_Hnisz
TFBS_ENCODE.bedL2_0	0.130648	0.611845	0.22558	4.68315	1.72662	0.027576	HDLC	Functional region	TFBS_ENCODE
Transcribed_Hoffman.bedL2_0	0.344269	0.583559	0.14062	1.69507	0.408459	0.0770089	HDLC	Functional region	Transcribed_Hoffman
TSS_Hoffman.bedL2_0	0.017738	0.111353	0.0523395	6.27764	2.9507	0.0630953	HDLC	Functional region	TSS_Hoffman
UTR_5_UCSC.bedL2_0	0.00543421	0.0195206	0.0364818	3.59216	6.71336	0.699013	HDLC	Functional region	UTR_5_UCSC
WeakEnhancer_Hoffman.bedL2_0	0.0208369	0.0699121	0.0886161	3.35521	4.25285	0.578494	HDLC	Functional region	WeakEnhancer_Hoffman
eas_meta_MaxPIPL2_0	0.0331496	0.305088	0.119002	9.20337	3.58984	0.0367818	HDLC	mQTL_EAS	mQTL_EAS
Coding_UCSC.bedL2_0	0.0141959	0.090829	0.0195086	6.39827	1.37425	9.36593e-05	Height	Functional region	Coding_UCSC
Conserved_LindbladToh.bedL2_0	0.0245511	0.294477	0.0328005	11.9945	1.33601	2.30695e-14	Height	Functional region	Conserved_LindbladToh
CTCF_Hoffman.bedL2_0	0.0238676	0.0371408	0.0270522	1.55612	1.13343	0.623451	Height	Functional region	CTCF_Hoffman
DGF_ENCODE.bedL2_0	0.135055	0.359673	0.0682876	2.66316	0.50563	0.0010301	Height	Functional region	DGF_ENCODE
DHS_Trynka.bedL2_0	0.1655	0.467179	0.0757363	2.82283	0.45762	0.000108198	Height	Functional region	DHS_Trynka
Enhancer_Hoffman.bedL2_0	0.0416686	0.164413	0.0329458	3.94573	0.790663	0.000241306	Height	Functional region	Enhancer_Hoffman
FetalDHS_Trynka.bedL2_0	0.0835501	0.201843	0.0566506	2.41583	0.678043	0.037693	Height	Functional region	FetalDHS_Trynka
H3K27ac_Hnisz.bedL2_0	0.388887	0.732977	0.0282208	1.88481	0.0725681	7.80695e-24	Height	Functional region	H3K27ac_Hnisz
H3K27ac_PGC2.bedL2_0	0.26802	0.51823	0.0424606	1.93355	0.158423	1.72802e-08	Height	Functional region	H3K27ac_PGC2
H3K4me1_Trynka.bedL2_0	0.422587	0.889398	0.0463022	2.10465	0.109568	3.37904e-19	Height	Functional region	H3K4me1_Trynka
H3K4me3_Trynka.bedL2_0	0.132461	0.394192	0.0401566	2.97591	0.303157	2.52593e-10	Height	Functional region	H3K4me3_Trynka
H3K9ac_Trynka.bedL2_0	0.125027	0.524192	0.0414096	4.19261	0.331204	3.09822e-18	Height	Functional region	H3K9ac_Trynka
Intron_UCSC.bedL2_0	0.388014	0.490826	0.0222007	1.26497	0.0572163	6.82138e-06	Height	Functional region	Intron_UCSC
PromoterFlanking_Hoffman.bedL2_0	0.00823708	0.00713343	0.0180216	0.866015	2.18786	0.951178	Height	Functional region	PromoterFlanking_Hoffman
Promoter_UCSC.bedL2_0	0.0461422	0.111733	0.0313241	2.4215	0.67886	0.0376347	Height	Functional region	Promoter_UCSC
Repressed_Hoffman.bedL2_0	0.460927	0.142624	0.0482896	0.309429	0.104766	8.2377e-10	Height	Functional region	Repressed_Hoffman
SuperEnhancer_Hnisz.bedL2_0	0.167245	0.385875	0.0198323	2.30724	0.118582	9.09925e-22	Height	Functional region	SuperEnhancer_Hnisz
TFBS_ENCODE.bedL2_0	0.130648	0.359641	0.0607783	2.75275	0.465205	0.000212746	Height	Functional region	TFBS_ENCODE
Transcribed_Hoffman.bedL2_0	0.344269	0.543698	0.0538562	1.57928	0.156436	0.000306519	Height	Functional region	Transcribed_Hoffman
TSS_Hoffman.bedL2_0	0.017738	0.091236	0.0248179	5.14353	1.39914	0.00339996	Height	Functional region	TSS_Hoffman
UTR_3_UCSC.bedL2_0	0.0111648	0.117762	0.0369386	10.5476	3.30848	0.00462327	Height	Functional region	UTR_3_UCSC
UTR_5_UCSC.bedL2_0	0.00543421	0.0316844	0.0204049	5.83053	3.75489	0.200235	Height	Functional region	UTR_5_UCSC
WeakEnhancer_Hoffman.bedL2_0	0.0208369	0.0456232	0.0313646	2.18954	1.50525	0.428175	Height	Functional region	WeakEnhancer_Hoffman
eas_meta_MaxPIPL2_0	0.0331496	0.215265	0.0310729	6.49375	0.937355	3.16738e-08	Height	mQTL_EAS	mQTL_EAS
Coding_UCSC.bedL2_0	0.0141959	0.0595726	0.0421188	4.19647	2.96697	0.279455	Ht	Functional region	Coding_UCSC
Conserved_LindbladToh.bedL2_0	0.0245511	0.273719	0.0593286	11.149	2.41654	2.42576e-05	Ht	Functional region	Conserved_LindbladToh
DGF_ENCODE.bedL2_0	0.135055	0.382784	0.144421	2.83429	1.06935	0.0858764	Ht	Functional region	DGF_ENCODE
DHS_Trynka.bedL2_0	0.1655	0.394289	0.162644	2.38241	0.982742	0.164204	Ht	Functional region	DHS_Trynka
Enhancer_Hoffman.bedL2_0	0.0416686	0.2611	0.0962301	6.2661	2.30941	0.0227427	Ht	Functional region	Enhancer_Hoffman
FetalDHS_Trynka.bedL2_0	0.0835501	0.377199	0.112776	4.51465	1.3498	0.00911418	Ht	Functional region	FetalDHS_Trynka
H3K27ac_Hnisz.bedL2_0	0.388887	0.820553	0.056421	2.11	0.145083	1.32393e-11	Ht	Functional region	H3K27ac_Hnisz
H3K27ac_PGC2.bedL2_0	0.26802	0.730525	0.080083	2.72564	0.298795	1.88861e-08	Ht	Functional region	H3K27ac_PGC2
H3K4me3_Trynka.bedL2_0	0.132461	0.530481	0.0925433	4.0048	0.698644	2.5231e-05	Ht	Functional region	H3K4me3_Trynka
H3K9ac_Trynka.bedL2_0	0.125027	0.713752	0.117202	5.70876	0.937409	1.25333e-06	Ht	Functional region	H3K9ac_Trynka
Intron_UCSC.bedL2_0	0.388014	0.540236	0.0425577	1.39231	0.109681	0.000467478	Ht	Functional region	Intron_UCSC
PromoterFlanking_Hoffman.bedL2_0	0.00823708	0.0180954	0.0346523	2.19682	4.20687	0.775959	Ht	Functional region	PromoterFlanking_Hoffman
Promoter_UCSC.bedL2_0	0.0461422	0.191902	0.060619	4.15893	1.31374	0.0163719	Ht	Functional region	Promoter_UCSC
Repressed_Hoffman.bedL2_0	0.460927	0.114607	0.0965534	0.248646	0.209477	0.000453575	Ht	Functional region	Repressed_Hoffman
SuperEnhancer_Hnisz.bedL2_0	0.167245	0.419008	0.0331623	2.50535	0.198286	1.00613e-12	Ht	Functional region	SuperEnhancer_Hnisz
TFBS_ENCODE.bedL2_0	0.130648	0.571548	0.139484	4.37471	1.06763	0.00204902	Ht	Functional region	TFBS_ENCODE
Transcribed_Hoffman.bedL2_0	0.344269	0.497311	0.0939182	1.44454	0.272805	0.0963878	Ht	Functional region	Transcribed_Hoffman
TSS_Hoffman.bedL2_0	0.017738	0.0899743	0.0451724	5.07241	2.54665	0.109925	Ht	Functional region	TSS_Hoffman
UTR_3_UCSC.bedL2_0	0.0111648	0.0496012	0.026544	4.44264	2.37747	0.146371	Ht	Functional region	UTR_3_UCSC
UTR_5_UCSC.bedL2_0	0.00543421	0.00166843	0.0219892	0.307023	4.04643	0.864013	Ht	Functional region	UTR_5_UCSC
eas_meta_MaxPIPL2_0	0.0331496	0.396251	0.063605	11.9534	1.91873	5.03657e-07	Ht	mQTL_EAS	mQTL_EAS
Coding_UCSC.bedL2_0	0.0141959	0.118158	0.0907474	8.32344	6.39252	0.252179	LDLC	Functional region	Coding_UCSC
Conserved_LindbladToh.bedL2_0	0.0245511	0.226406	0.156214	9.22184	6.36282	0.208994	LDLC	Functional region	Conserved_LindbladToh
DGF_ENCODE.bedL2_0	0.135055	0.399322	0.356845	2.95674	2.64223	0.446415	LDLC	Functional region	DGF_ENCODE
DHS_Trynka.bedL2_0	0.1655	0.659091	0.416208	3.98242	2.51485	0.223112	LDLC	Functional region	DHS_Trynka
Enhancer_Andersson.bedL2_0	0.00428941	0.0464308	0.0660415	10.8245	15.3964	0.508704	LDLC	Functional region	Enhancer_Andersson
Enhancer_Hoffman.bedL2_0	0.0416686	0.435414	0.230886	10.4494	5.54101	0.0787365	LDLC	Functional region	Enhancer_Hoffman
FetalDHS_Trynka.bedL2_0	0.0835501	0.37526	0.236313	4.49144	2.8284	0.22275	LDLC	Functional region	FetalDHS_Trynka
H3K27ac_Hnisz.bedL2_0	0.388887	0.81721	0.121951	2.10141	0.31359	0.000335018	LDLC	Functional region	H3K27ac_Hnisz
H3K27ac_PGC2.bedL2_0	0.26802	0.629346	0.203624	2.34813	0.759733	0.0938436	LDLC	Functional region	H3K27ac_PGC2
H3K4me1_Trynka.bedL2_0	0.422587	0.826175	0.211679	1.95504	0.500913	0.0697228	LDLC	Functional region	H3K4me1_Trynka
H3K4me3_Trynka.bedL2_0	0.132461	0.352374	0.17191	2.6602	1.29782	0.176073	LDLC	Functional region	H3K4me3_Trynka
H3K9ac_Trynka.bedL2_0	0.125027	0.701933	0.276698	5.61423	2.2131	0.0296042	LDLC	Functional region	H3K9ac_Trynka
Intron_UCSC.bedL2_0	0.388014	0.494586	0.114161	1.27466	0.294219	0.341223	LDLC	Functional region	Intron_UCSC
Promoter_UCSC.bedL2_0	0.0461422	0.0593749	0.137061	1.28678	2.9704	0.922537	LDLC	Functional region	Promoter_UCSC
Repressed_Hoffman.bedL2_0	0.460927	0.312135	0.204918	0.677191	0.444579	0.457769	LDLC	Functional region	Repressed_Hoffman
SuperEnhancer_Hnisz.bedL2_0	0.167245	0.450087	0.0847601	2.69118	0.506801	0.000700834	LDLC	Functional region	SuperEnhancer_Hnisz
TFBS_ENCODE.bedL2_0	0.130648	0.701164	0.304271	5.36681	2.32893	0.0626331	LDLC	Functional region	TFBS_ENCODE
Transcribed_Hoffman.bedL2_0	0.344269	0.452343	0.221833	1.31392	0.644359	0.615001	LDLC	Functional region	Transcribed_Hoffman
UTR_3_UCSC.bedL2_0	0.0111648	0.0146257	0.0539673	1.30998	4.83369	0.948565	LDLC	Functional region	UTR_3_UCSC
eas_meta_MaxPIPL2_0	0.0331496	0.322264	0.13399	9.7215	4.04198	0.0486785	LDLC	mQTL_EAS	mQTL_EAS
Coding_UCSC.bedL2_0	0.0141959	0.167972	0.0480043	11.8324	3.38156	0.0022416	LYM	Functional region	Coding_UCSC
Conserved_LindbladToh.bedL2_0	0.0245511	0.226653	0.0729153	9.23192	2.96995	0.00655829	LYM	Functional region	Conserved_LindbladToh
DGF_ENCODE.bedL2_0	0.135055	0.437422	0.187271	3.23885	1.38663	0.0963606	LYM	Functional region	DGF_ENCODE
DHS_Trynka.bedL2_0	0.1655	0.110101	0.171957	0.665264	1.03901	0.746407	LYM	Functional region	DHS_Trynka
Enhancer_Andersson.bedL2_0	0.00428941	0.0430561	0.0376577	10.0378	8.77923	0.302317	LYM	Functional region	Enhancer_Andersson
Enhancer_Hoffman.bedL2_0	0.0416686	0.211176	0.084571	5.06798	2.02961	0.0431031	LYM	Functional region	Enhancer_Hoffman
FetalDHS_Trynka.bedL2_0	0.0835501	0.359778	0.13768	4.30613	1.64787	0.0449383	LYM	Functional region	FetalDHS_Trynka
H3K27ac_Hnisz.bedL2_0	0.388887	0.782009	0.0584828	2.01089	0.150385	3.06824e-09	LYM	Functional region	H3K27ac_Hnisz
H3K27ac_PGC2.bedL2_0	0.26802	0.692998	0.103489	2.58562	0.386123	7.8224e-05	LYM	Functional region	H3K27ac_PGC2
H3K4me1_Trynka.bedL2_0	0.422587	0.942103	0.146267	2.22937	0.346123	0.000226725	LYM	Functional region	H3K4me1_Trynka
H3K4me3_Trynka.bedL2_0	0.132461	0.493182	0.0943224	3.72322	0.712075	0.000116559	LYM	Functional region	H3K4me3_Trynka
H3K9ac_Trynka.bedL2_0	0.125027	0.413662	0.109451	3.30857	0.875414	0.00834132	LYM	Functional region	H3K9ac_Trynka
Intron_UCSC.bedL2_0	0.388014	0.371607	0.0444499	0.957714	0.114558	0.712377	LYM	Functional region	Intron_UCSC
PromoterFlanking_Hoffman.bedL2_0	0.00823708	0.0505997	0.044171	6.14292	5.36246	0.336754	LYM	Functional region	PromoterFlanking_Hoffman
Promoter_UCSC.bedL2_0	0.0461422	0.0930109	0.0651207	2.01575	1.4113	0.473728	LYM	Functional region	Promoter_UCSC
Repressed_Hoffman.bedL2_0	0.460927	0.189083	0.122262	0.410223	0.265253	0.0254566	LYM	Functional region	Repressed_Hoffman
SuperEnhancer_Hnisz.bedL2_0	0.167245	0.507379	0.0460361	3.03374	0.275261	2.97837e-11	LYM	Functional region	SuperEnhancer_Hnisz
TFBS_ENCODE.bedL2_0	0.130648	0.394767	0.163199	3.02161	1.24915	0.103155	LYM	Functional region	TFBS_ENCODE
Transcribed_Hoffman.bedL2_0	0.344269	0.491695	0.101289	1.42823	0.294216	0.147625	LYM	Functional region	Transcribed_Hoffman
TSS_Hoffman.bedL2_0	0.017738	0.188113	0.0558442	10.6051	3.14828	0.00266077	LYM	Functional region	TSS_Hoffman
UTR_3_UCSC.bedL2_0	0.0111648	0.0488423	0.0301337	4.37466	2.69898	0.211537	LYM	Functional region	UTR_3_UCSC
UTR_5_UCSC.bedL2_0	0.00543421	0.0158008	0.0251034	2.90765	4.61951	0.680819	LYM	Functional region	UTR_5_UCSC
eas_meta_MaxPIPL2_0	0.0331496	0.278295	0.0758031	8.39514	2.2867	0.000870688	LYM	mQTL_EAS	mQTL_EAS
Coding_UCSC.bedL2_0	0.0141959	0.0621316	0.0495651	4.37673	3.49151	0.332025	MCH	Functional region	Coding_UCSC
Conserved_LindbladToh.bedL2_0	0.0245511	0.222359	0.0691622	9.05699	2.81708	0.00713284	MCH	Functional region	Conserved_LindbladToh
DGF_ENCODE.bedL2_0	0.135055	0.296717	0.154154	2.19702	1.14142	0.284166	MCH	Functional region	DGF_ENCODE
DHS_Trynka.bedL2_0	0.1655	0.184414	0.157687	1.11428	0.952788	0.902593	MCH	Functional region	DHS_Trynka
Enhancer_Andersson.bedL2_0	0.00428941	0.0172413	0.0387531	4.0195	9.03459	0.731793	MCH	Functional region	Enhancer_Andersson
Enhancer_Hoffman.bedL2_0	0.0416686	0.0929593	0.081708	2.23092	1.9609	0.522907	MCH	Functional region	Enhancer_Hoffman
FetalDHS_Trynka.bedL2_0	0.0835501	0.14184	0.106842	1.69766	1.27878	0.582253	MCH	Functional region	FetalDHS_Trynka
H3K27ac_Hnisz.bedL2_0	0.388887	0.763947	0.0678197	1.96444	0.174394	2.59784e-08	MCH	Functional region	H3K27ac_Hnisz
H3K27ac_PGC2.bedL2_0	0.26802	0.67972	0.107834	2.53608	0.402334	0.000448134	MCH	Functional region	H3K27ac_PGC2
H3K4me1_Trynka.bedL2_0	0.422587	0.807705	0.108043	1.91133	0.25567	0.000441303	MCH	Functional region	H3K4me1_Trynka
H3K4me3_Trynka.bedL2_0	0.132461	0.468246	0.11733	3.53497	0.885765	0.0018786	MCH	Functional region	H3K4me3_Trynka
H3K9ac_Trynka.bedL2_0	0.125027	0.424275	0.125331	3.39345	1.00243	0.00795768	MCH	Functional region	H3K9ac_Trynka
Intron_UCSC.bedL2_0	0.388014	0.569394	0.0504667	1.46746	0.130064	0.000385544	MCH	Functional region	Intron_UCSC
PromoterFlanking_Hoffman.bedL2_0	0.00823708	0.0550195	0.0434597	6.6795	5.27611	0.269953	MCH	Functional region	PromoterFlanking_Hoffman
Promoter_UCSC.bedL2_0	0.0461422	0.259662	0.0885934	5.62743	1.92001	0.0101414	MCH	Functional region	Promoter_UCSC
Repressed_Hoffman.bedL2_0	0.460927	0.211218	0.106413	0.458247	0.230868	0.010157	MCH	Functional region	Repressed_Hoffman
SuperEnhancer_Hnisz.bedL2_0	0.167245	0.490233	0.0458741	2.93122	0.274292	3.67399e-12	MCH	Functional region	SuperEnhancer_Hnisz
TFBS_ENCODE.bedL2_0	0.130648	0.529858	0.143296	4.05561	1.09681	0.00499123	MCH	Functional region	TFBS_ENCODE
Transcribed_Hoffman.bedL2_0	0.344269	0.432384	0.10099	1.25595	0.293347	0.360469	MCH	Functional region	Transcribed_Hoffman
TSS_Hoffman.bedL2_0	0.017738	0.25624	0.0579278	14.4458	3.26575	1.60315e-05	MCH	Functional region	TSS_Hoffman
UTR_3_UCSC.bedL2_0	0.0111648	0.0245637	0.0259607	2.2001	2.32523	0.605346	MCH	Functional region	UTR_3_UCSC
UTR_5_UCSC.bedL2_0	0.00543421	0.0391064	0.0266754	7.19633	4.90879	0.209387	MCH	Functional region	UTR_5_UCSC
eas_meta_MaxPIPL2_0	0.0331496	0.441006	0.0748568	13.3035	2.25815	4.43179e-05	MCH	mQTL_EAS	mQTL_EAS
Coding_UCSC.bedL2_0	0.0141959	0.120446	0.0911954	8.48458	6.42408	0.23307	MCHC	Functional region	Coding_UCSC
Conserved_LindbladToh.bedL2_0	0.0245511	0.244134	0.103297	9.94393	4.20742	0.0287506	MCHC	Functional region	Conserved_LindbladToh
DGF_ENCODE.bedL2_0	0.135055	0.21699	0.252684	1.60669	1.87097	0.742849	MCHC	Functional region	DGF_ENCODE
DHS_Trynka.bedL2_0	0.1655	0.0422713	0.225906	0.255415	1.36499	0.584774	MCHC	Functional region	DHS_Trynka
Enhancer_Andersson.bedL2_0	0.00428941	0.0208029	0.0800224	4.84983	18.6558	0.833213	MCHC	Functional region	Enhancer_Andersson
Enhancer_Hoffman.bedL2_0	0.0416686	0.093789	0.150248	2.25083	3.60577	0.721548	MCHC	Functional region	Enhancer_Hoffman
H3K27ac_Hnisz.bedL2_0	0.388887	0.725623	0.0851223	1.8659	0.218887	8.04719e-05	MCHC	Functional region	H3K27ac_Hnisz
H3K27ac_PGC2.bedL2_0	0.26802	0.565183	0.133444	2.10874	0.49789	0.0261394	MCHC	Functional region	H3K27ac_PGC2
H3K4me1_Trynka.bedL2_0	0.422587	0.664181	0.20291	1.5717	0.480161	0.221979	MCHC	Functional region	H3K4me1_Trynka
H3K4me3_Trynka.bedL2_0	0.132461	0.456592	0.18662	3.44698	1.40886	0.0702682	MCHC	Functional region	H3K4me3_Trynka
H3K9ac_Trynka.bedL2_0	0.125027	0.455616	0.162822	3.64413	1.30229	0.0378457	MCHC	Functional region	H3K9ac_Trynka
Intron_UCSC.bedL2_0	0.388014	0.52831	0.0761341	1.36157	0.196215	0.0637539	MCHC	Functional region	Intron_UCSC
PromoterFlanking_Hoffman.bedL2_0	0.00823708	0.0356191	0.0570627	4.32424	6.92755	0.629462	MCHC	Functional region	PromoterFlanking_Hoffman
Promoter_UCSC.bedL2_0	0.0461422	0.385189	0.134424	8.34787	2.91325	0.0114374	MCHC	Functional region	Promoter_UCSC
Repressed_Hoffman.bedL2_0	0.460927	0.0656165	0.133715	0.142358	0.2901	0.00441213	MCHC	Functional region	Repressed_Hoffman
SuperEnhancer_Hnisz.bedL2_0	0.167245	0.615364	0.065616	3.67941	0.392334	2.32505e-08	MCHC	Functional region	SuperEnhancer_Hnisz
TFBS_ENCODE.bedL2_0	0.130648	0.688381	0.251364	5.26896	1.92398	0.0202307	MCHC	Functional region	TFBS_ENCODE
Transcribed_Hoffman.bedL2_0	0.344269	0.699896	0.143804	2.03299	0.417707	0.013102	MCHC	Functional region	Transcribed_Hoffman
TSS_Hoffman.bedL2_0	0.017738	0.249566	0.13389	14.0696	7.54823	0.0791429	MCHC	Functional region	TSS_Hoffman
UTR_3_UCSC.bedL2_0	0.0111648	0.0170194	0.0442212	1.52438	3.96076	0.893402	MCHC	Functional region	UTR_3_UCSC
UTR_5_UCSC.bedL2_0	0.00543421	0.0696121	0.0510872	12.81	9.40104	0.211595	MCHC	Functional region	UTR_5_UCSC
WeakEnhancer_Hoffman.bedL2_0	0.0208369	0.102003	0.140158	4.89533	6.72646	0.559796	MCHC	Functional region	WeakEnhancer_Hoffman
eas_meta_MaxPIPL2_0	0.0331496	0.294418	0.135018	8.88151	4.073	0.067451	MCHC	mQTL_EAS	mQTL_EAS
Coding_UCSC.bedL2_0	0.0141959	0.045063	0.0463005	3.17438	3.26154	0.500359	MCV	Functional region	Coding_UCSC
Conserved_LindbladToh.bedL2_0	0.0245511	0.176967	0.0633551	7.20811	2.58054	0.0201538	MCV	Functional region	Conserved_LindbladToh
DGF_ENCODE.bedL2_0	0.135055	0.404976	0.150979	2.99861	1.11791	0.0657966	MCV	Functional region	DGF_ENCODE
DHS_Trynka.bedL2_0	0.1655	0.203585	0.132394	1.23012	0.799959	0.770302	MCV	Functional region	DHS_Trynka
Enhancer_Andersson.bedL2_0	0.00428941	0.0326604	0.0367416	7.6142	8.56566	0.433205	MCV	Functional region	Enhancer_Andersson
Enhancer_Hoffman.bedL2_0	0.0416686	0.105166	0.0738604	2.52387	1.77256	0.379642	MCV	Functional region	Enhancer_Hoffman
FetalDHS_Trynka.bedL2_0	0.0835501	0.169461	0.0908443	2.02826	1.0873	0.342741	MCV	Functional region	FetalDHS_Trynka
H3K27ac_Hnisz.bedL2_0	0.388887	0.74953	0.0554598	1.92737	0.142612	1.89191e-10	MCV	Functional region	H3K27ac_Hnisz
H3K27ac_PGC2.bedL2_0	0.26802	0.677998	0.090877	2.52965	0.339068	2.25446e-05	MCV	Functional region	H3K27ac_PGC2
H3K4me1_Trynka.bedL2_0	0.422587	0.756377	0.102542	1.78987	0.242652	0.00159457	MCV	Functional region	H3K4me1_Trynka
H3K4me3_Trynka.bedL2_0	0.132461	0.430903	0.0971736	3.25305	0.733599	0.00091228	MCV	Functional region	H3K4me3_Trynka
H3K9ac_Trynka.bedL2_0	0.125027	0.437252	0.115606	3.49724	0.924647	0.00367247	MCV	Functional region	H3K9ac_Trynka
Intron_UCSC.bedL2_0	0.388014	0.591064	0.0427757	1.52331	0.110243	1.37283e-05	MCV	Functional region	Intron_UCSC
PromoterFlanking_Hoffman.bedL2_0	0.00823708	0.0453064	0.0368323	5.5003	4.47152	0.308546	MCV	Functional region	PromoterFlanking_Hoffman
Promoter_UCSC.bedL2_0	0.0461422	0.204157	0.0718447	4.42452	1.55703	0.0258586	MCV	Functional region	Promoter_UCSC
Repressed_Hoffman.bedL2_0	0.460927	0.147858	0.0947384	0.320784	0.205539	0.000354952	MCV	Functional region	Repressed_Hoffman
SuperEnhancer_Hnisz.bedL2_0	0.167245	0.470691	0.0359555	2.81437	0.214987	6.12692e-14	MCV	Functional region	SuperEnhancer_Hnisz
TFBS_ENCODE.bedL2_0	0.130648	0.668293	0.150601	5.11521	1.15272	0.000372672	MCV	Functional region	TFBS_ENCODE
Transcribed_Hoffman.bedL2_0	0.344269	0.54565	0.0961759	1.58495	0.279362	0.0255623	MCV	Functional region	Transcribed_Hoffman
TSS_Hoffman.bedL2_0	0.017738	0.215957	0.058217	12.1748	3.28205	0.000430801	MCV	Functional region	TSS_Hoffman
UTR_3_UCSC.bedL2_0	0.0111648	0.019647	0.0257995	1.75972	2.31079	0.741317	MCV	Functional region	UTR_3_UCSC
UTR_5_UCSC.bedL2_0	0.00543421	0.0363545	0.0259859	6.68993	4.78191	0.235708	MCV	Functional region	UTR_5_UCSC
eas_meta_MaxPIPL2_0	0.0331496	0.426178	0.0853504	12.8562	2.57471	8.66914e-05	MCV	mQTL_EAS	mQTL_EAS
Coding_UCSC.bedL2_0	0.0141959	0.0907386	0.0385619	6.3919	2.71641	0.0477935	MI	Functional region	Coding_UCSC
Conserved_LindbladToh.bedL2_0	0.0245511	0.226337	0.0785974	9.21905	3.20139	0.0176266	MI	Functional region	Conserved_LindbladToh
DGF_ENCODE.bedL2_0	0.135055	0.38605	0.153639	2.85848	1.1376	0.0999409	MI	Functional region	DGF_ENCODE
DHS_Trynka.bedL2_0	0.1655	0.341683	0.178871	2.06455	1.08079	0.309391	MI	Functional region	DHS_Trynka
Enhancer_Andersson.bedL2_0	0.00428941	0.00142253	0.0354548	0.331638	8.26566	0.933855	MI	Functional region	Enhancer_Andersson
Enhancer_Hoffman.bedL2_0	0.0416686	0.220387	0.0840882	5.28904	2.01802	0.0191248	MI	Functional region	Enhancer_Hoffman
FetalDHS_Trynka.bedL2_0	0.0835501	0.273025	0.129822	3.2678	1.55382	0.163632	MI	Functional region	FetalDHS_Trynka
H3K27ac_Hnisz.bedL2_0	0.388887	0.788108	0.0731537	2.02657	0.18811	1.9888e-12	MI	Functional region	H3K27ac_Hnisz
H3K27ac_PGC2.bedL2_0	0.26802	0.710625	0.107818	2.65139	0.402275	0.000203281	MI	Functional region	H3K27ac_PGC2
H3K4me1_Trynka.bedL2_0	0.422587	0.86108	0.106244	2.03764	0.251412	3.01416e-05	MI	Functional region	H3K4me1_Trynka
H3K4me3_Trynka.bedL2_0	0.132461	0.318118	0.0843621	2.40159	0.636881	0.0207301	MI	Functional region	H3K4me3_Trynka
H3K9ac_Trynka.bedL2_0	0.125027	0.605426	0.13372	4.84235	1.06952	2.22107e-05	MI	Functional region	H3K9ac_Trynka
Intron_UCSC.bedL2_0	0.388014	0.515609	0.0393462	1.32884	0.101404	0.00303646	MI	Functional region	Intron_UCSC
Promoter_UCSC.bedL2_0	0.0461422	0.150613	0.0630109	3.2641	1.36558	0.0762722	MI	Functional region	Promoter_UCSC
Repressed_Hoffman.bedL2_0	0.460927	0.255136	0.142032	0.553529	0.308145	0.103364	MI	Functional region	Repressed_Hoffman
SuperEnhancer_Hnisz.bedL2_0	0.167245	0.460417	0.0476561	2.75294	0.284948	2.23821e-11	MI	Functional region	SuperEnhancer_Hnisz
TFBS_ENCODE.bedL2_0	0.130648	0.325352	0.129759	2.49029	0.993192	0.142168	MI	Functional region	TFBS_ENCODE
Transcribed_Hoffman.bedL2_0	0.344269	0.384699	0.1287	1.11744	0.373835	0.738478	MI	Functional region	Transcribed_Hoffman
TSS_Hoffman.bedL2_0	0.017738	0.118049	0.0480716	6.65517	2.71009	0.0418085	MI	Functional region	TSS_Hoffman
UTR_3_UCSC.bedL2_0	0.0111648	0.0406454	0.0235847	3.64049	2.11241	0.214333	MI	Functional region	UTR_3_UCSC
UTR_5_UCSC.bedL2_0	0.00543421	0.0397418	0.0257956	7.31326	4.74689	0.195052	MI	Functional region	UTR_5_UCSC
WeakEnhancer_Hoffman.bedL2_0	0.0208369	0.235852	0.0688412	11.319	3.30382	0.00651132	MI	Functional region	WeakEnhancer_Hoffman
eas_meta_MaxPIPL2_0	0.0331496	0.283232	0.103327	8.54407	3.11699	0.0320098	MI	mQTL_EAS	mQTL_EAS
Coding_UCSC.bedL2_0	0.0141959	0.110837	0.0514303	7.8077	3.6229	0.0698701	MON	Functional region	Coding_UCSC
Conserved_LindbladToh.bedL2_0	0.0245511	0.22446	0.0616767	9.14258	2.51218	0.00143712	MON	Functional region	Conserved_LindbladToh
DGF_ENCODE.bedL2_0	0.135055	0.0648471	0.214067	0.480155	1.58504	0.741296	MON	Functional region	DGF_ENCODE
DHS_Trynka.bedL2_0	0.1655	0.058577	0.206465	0.353939	1.24752	0.602665	MON	Functional region	DHS_Trynka
Enhancer_Andersson.bedL2_0	0.00428941	0.0865066	0.0432634	20.1675	10.0861	0.0657746	MON	Functional region	Enhancer_Andersson
Enhancer_Hoffman.bedL2_0	0.0416686	0.28601	0.0912706	6.86392	2.19039	0.00490993	MON	Functional region	Enhancer_Hoffman
FetalDHS_Trynka.bedL2_0	0.0835501	0.286897	0.134019	3.43383	1.60406	0.13149	MON	Functional region	FetalDHS_Trynka
H3K27ac_Hnisz.bedL2_0	0.388887	0.849051	0.0605534	2.18328	0.155709	1.32251e-09	MON	Functional region	H3K27ac_Hnisz
H3K27ac_PGC2.bedL2_0	0.26802	0.760448	0.113697	2.83728	0.424209	4.46568e-05	MON	Functional region	H3K27ac_PGC2
H3K4me3_Trynka.bedL2_0	0.132461	0.414372	0.107725	3.12825	0.813255	0.00723256	MON	Functional region	H3K4me3_Trynka
H3K9ac_Trynka.bedL2_0	0.125027	0.512142	0.120157	4.09624	0.961041	0.0010711	MON	Functional region	H3K9ac_Trynka
Intron_UCSC.bedL2_0	0.388014	0.440933	0.0573275	1.13638	0.147746	0.335204	MON	Functional region	Intron_UCSC
PromoterFlanking_Hoffman.bedL2_0	0.00823708	0.0374759	0.0398241	4.54966	4.83474	0.458459	MON	Functional region	PromoterFlanking_Hoffman
Promoter_UCSC.bedL2_0	0.0461422	0.275063	0.0672969	5.96122	1.45847	0.000684321	MON	Functional region	Promoter_UCSC
Repressed_Hoffman.bedL2_0	0.460927	0.116816	0.126546	0.253437	0.274548	0.011978	MON	Functional region	Repressed_Hoffman
SuperEnhancer_Hnisz.bedL2_0	0.167245	0.570843	0.0469842	3.41321	0.28093	5.97199e-13	MON	Functional region	SuperEnhancer_Hnisz
TFBS_ENCODE.bedL2_0	0.130648	0.395434	0.190667	3.02671	1.45939	0.159822	MON	Functional region	TFBS_ENCODE
Transcribed_Hoffman.bedL2_0	0.344269	0.388687	0.129797	1.12902	0.377022	0.731544	MON	Functional region	Transcribed_Hoffman
TSS_Hoffman.bedL2_0	0.017738	0.238925	0.0668926	13.4697	3.77115	0.000148999	MON	Functional region	TSS_Hoffman
UTR_3_UCSC.bedL2_0	0.0111648	0.0872863	0.0321619	7.81797	2.88065	0.0219758	MON	Functional region	UTR_3_UCSC
UTR_5_UCSC.bedL2_0	0.00543421	0.00731116	0.0268122	1.3454	4.93396	0.94413	MON	Functional region	UTR_5_UCSC
WeakEnhancer_Hoffman.bedL2_0	0.0208369	0.0261403	0.0768591	1.25452	3.68861	0.94492	MON	Functional region	WeakEnhancer_Hoffman
eas_meta_MaxPIPL2_0	0.0331496	0.362397	0.0901512	10.9322	2.71953	5.70584e-05	MON	mQTL_EAS	mQTL_EAS
Coding_UCSC.bedL2_0	0.0141959	0.00623647	0.0452641	0.439316	3.18854	0.860344	NEU	Functional region	Coding_UCSC
Conserved_LindbladToh.bedL2_0	0.0245511	0.123352	0.067145	5.02431	2.73491	0.143309	NEU	Functional region	Conserved_LindbladToh
DGF_ENCODE.bedL2_0	0.135055	0.134271	0.167995	0.9942	1.24391	0.996273	NEU	Functional region	DGF_ENCODE
Enhancer_Andersson.bedL2_0	0.00428941	0.0557026	0.0408992	12.9861	9.53492	0.194917	NEU	Functional region	Enhancer_Andersson
Enhancer_Hoffman.bedL2_0	0.0416686	0.197677	0.0805614	4.74402	1.93338	0.0442543	NEU	Functional region	Enhancer_Hoffman
FetalDHS_Trynka.bedL2_0	0.0835501	0.295679	0.141678	3.53894	1.69573	0.138811	NEU	Functional region	FetalDHS_Trynka
H3K27ac_Hnisz.bedL2_0	0.388887	0.806065	0.0603708	2.07275	0.15524	1.19613e-10	NEU	Functional region	H3K27ac_Hnisz
H3K27ac_PGC2.bedL2_0	0.26802	0.508962	0.102531	1.89897	0.382552	0.0221181	NEU	Functional region	H3K27ac_PGC2
H3K4me1_Trynka.bedL2_0	0.422587	0.99133	0.135703	2.34586	0.321123	3.48983e-05	NEU	Functional region	H3K4me1_Trynka
H3K4me3_Trynka.bedL2_0	0.132461	0.444651	0.117896	3.35684	0.89004	0.00786222	NEU	Functional region	H3K4me3_Trynka
H3K9ac_Trynka.bedL2_0	0.125027	0.413545	0.111947	3.30763	0.895379	0.0109679	NEU	Functional region	H3K9ac_Trynka
Intron_UCSC.bedL2_0	0.388014	0.562841	0.0493389	1.45057	0.127158	0.000634338	NEU	Functional region	Intron_UCSC
Promoter_UCSC.bedL2_0	0.0461422	0.106568	0.0730204	2.30955	1.58251	0.411066	NEU	Functional region	Promoter_UCSC
Repressed_Hoffman.bedL2_0	0.460927	0.2923	0.129604	0.634158	0.281182	0.186992	NEU	Functional region	Repressed_Hoffman
SuperEnhancer_Hnisz.bedL2_0	0.167245	0.434115	0.0391838	2.59568	0.23429	5.81492e-09	NEU	Functional region	SuperEnhancer_Hnisz
TFBS_ENCODE.bedL2_0	0.130648	0.0902535	0.140618	0.690813	1.07631	0.773717	NEU	Functional region	TFBS_ENCODE
Transcribed_Hoffman.bedL2_0	0.344269	0.472584	0.121426	1.37272	0.352707	0.283045	NEU	Functional region	Transcribed_Hoffman
TSS_Hoffman.bedL2_0	0.017738	0.144681	0.0553654	8.15655	3.12129	0.0231314	NEU	Functional region	TSS_Hoffman
UTR_5_UCSC.bedL2_0	0.00543421	0.0141782	0.0286912	2.60906	5.27973	0.761312	NEU	Functional region	UTR_5_UCSC
WeakEnhancer_Hoffman.bedL2_0	0.0208369	0.0416261	0.0731956	1.99771	3.51279	0.776867	NEU	Functional region	WeakEnhancer_Hoffman
eas_meta_MaxPIPL2_0	0.0331496	0.330828	0.0681999	9.97987	2.05734	3.69294e-05	NEU	mQTL_EAS	mQTL_EAS
Coding_UCSC.bedL2_0	0.0141959	0.0805856	0.0411169	5.67669	2.8964	0.110313	PLT	Functional region	Coding_UCSC
Conserved_LindbladToh.bedL2_0	0.0245511	0.173268	0.0506438	7.05745	2.0628	0.00391944	PLT	Functional region	Conserved_LindbladToh
DGF_ENCODE.bedL2_0	0.135055	0.387259	0.142096	2.86743	1.05214	0.0702619	PLT	Functional region	DGF_ENCODE
DHS_Trynka.bedL2_0	0.1655	0.383725	0.130717	2.31858	0.789831	0.0846167	PLT	Functional region	DHS_Trynka
Enhancer_Andersson.bedL2_0	0.00428941	0.0323411	0.0233233	7.53975	5.43743	0.21735	PLT	Functional region	Enhancer_Andersson
Enhancer_Hoffman.bedL2_0	0.0416686	0.226366	0.082529	5.43254	1.9806	0.0182581	PLT	Functional region	Enhancer_Hoffman
FetalDHS_Trynka.bedL2_0	0.0835501	0.259111	0.087991	3.10127	1.05315	0.0524491	PLT	Functional region	FetalDHS_Trynka
H3K27ac_Hnisz.bedL2_0	0.388887	0.821047	0.0466588	2.11127	0.11998	3.65707e-16	PLT	Functional region	H3K27ac_Hnisz
H3K27ac_PGC2.bedL2_0	0.26802	0.681214	0.0822175	2.54166	0.306759	1.63133e-06	PLT	Functional region	H3K27ac_PGC2
H3K4me1_Trynka.bedL2_0	0.422587	0.851716	0.0956488	2.01548	0.226341	2.07483e-06	PLT	Functional region	H3K4me1_Trynka
H3K4me3_Trynka.bedL2_0	0.132461	0.362922	0.0747428	2.73983	0.564261	0.000833903	PLT	Functional region	H3K4me3_Trynka
H3K9ac_Trynka.bedL2_0	0.125027	0.521547	0.0882378	4.17145	0.705747	5.77839e-07	PLT	Functional region	H3K9ac_Trynka
Intron_UCSC.bedL2_0	0.388014	0.548248	0.0402341	1.41296	0.103692	5.95143e-05	PLT	Functional region	Intron_UCSC
PromoterFlanking_Hoffman.bedL2_0	0.00823708	0.0332883	0.034414	4.04128	4.17794	0.459219	PLT	Functional region	PromoterFlanking_Hoffman
Promoter_UCSC.bedL2_0	0.0461422	0.190784	0.0568245	4.13471	1.23151	0.00844814	PLT	Functional region	Promoter_UCSC
Repressed_Hoffman.bedL2_0	0.460927	0.173948	0.0898672	0.377389	0.194971	0.000924178	PLT	Functional region	Repressed_Hoffman
SuperEnhancer_Hnisz.bedL2_0	0.167245	0.478758	0.0372738	2.86261	0.222869	4.49152e-12	PLT	Functional region	SuperEnhancer_Hnisz
TFBS_ENCODE.bedL2_0	0.130648	0.529675	0.121428	4.05421	0.929426	0.000801989	PLT	Functional region	TFBS_ENCODE
Transcribed_Hoffman.bedL2_0	0.344269	0.506145	0.072341	1.4702	0.210129	0.0190164	PLT	Functional region	Transcribed_Hoffman
TSS_Hoffman.bedL2_0	0.017738	0.1997	0.048609	11.2583	2.74039	0.000323353	PLT	Functional region	TSS_Hoffman
UTR_3_UCSC.bedL2_0	0.0111648	0.00443017	0.0190666	0.396797	1.70774	0.72382	PLT	Functional region	UTR_3_UCSC
UTR_5_UCSC.bedL2_0	0.00543421	0.0481078	0.0291437	8.85276	5.363	0.146191	PLT	Functional region	UTR_5_UCSC
WeakEnhancer_Hoffman.bedL2_0	0.0208369	0.0361858	0.0563996	1.73662	2.70672	0.784114	PLT	Functional region	WeakEnhancer_Hoffman
eas_meta_MaxPIPL2_0	0.0331496	0.307205	0.0699723	9.26724	2.11081	0.000254516	PLT	mQTL_EAS	mQTL_EAS
Coding_UCSC.bedL2_0	0.0141959	0.0427506	0.0478883	3.01148	3.37339	0.553934	PP	Functional region	Coding_UCSC
Conserved_LindbladToh.bedL2_0	0.0245511	0.376461	0.0849144	15.3338	3.45869	3.32423e-05	PP	Functional region	Conserved_LindbladToh
DGF_ENCODE.bedL2_0	0.135055	0.356757	0.186524	2.64158	1.3811	0.231593	PP	Functional region	DGF_ENCODE
DHS_Trynka.bedL2_0	0.1655	0.205547	0.190604	1.24197	1.15168	0.833677	PP	Functional region	DHS_Trynka
Enhancer_Andersson.bedL2_0	0.00428941	0.0522572	0.0351007	12.1829	8.18312	0.175479	PP	Functional region	Enhancer_Andersson
Enhancer_Hoffman.bedL2_0	0.0416686	0.0732118	0.0851732	1.757	2.04406	0.711101	PP	Functional region	Enhancer_Hoffman
FetalDHS_Trynka.bedL2_0	0.0835501	0.269397	0.146749	3.22437	1.75642	0.205988	PP	Functional region	FetalDHS_Trynka
H3K27ac_Hnisz.bedL2_0	0.388887	0.802097	0.0651665	2.06254	0.167572	2.5758e-09	PP	Functional region	H3K27ac_Hnisz
H3K27ac_PGC2.bedL2_0	0.26802	0.513296	0.113945	1.91514	0.425138	0.028659	PP	Functional region	H3K27ac_PGC2
H3K4me1_Trynka.bedL2_0	0.422587	0.736288	0.128392	1.74233	0.303823	0.014615	PP	Functional region	H3K4me1_Trynka
H3K4me3_Trynka.bedL2_0	0.132461	0.482192	0.131307	3.64025	0.991282	0.00721472	PP	Functional region	H3K4me3_Trynka
H3K9ac_Trynka.bedL2_0	0.125027	0.52808	0.11911	4.22371	0.952669	0.000503428	PP	Functional region	H3K9ac_Trynka
Intron_UCSC.bedL2_0	0.388014	0.54896	0.0485262	1.41479	0.125063	0.000611316	PP	Functional region	Intron_UCSC
PromoterFlanking_Hoffman.bedL2_0	0.00823708	0.0169727	0.0443842	2.06052	5.38835	0.843619	PP	Functional region	PromoterFlanking_Hoffman
Promoter_UCSC.bedL2_0	0.0461422	0.16148	0.0678516	3.49961	1.47049	0.0885231	PP	Functional region	Promoter_UCSC
Repressed_Hoffman.bedL2_0	0.460927	0.274551	0.128093	0.595649	0.277902	0.147366	PP	Functional region	Repressed_Hoffman
SuperEnhancer_Hnisz.bedL2_0	0.167245	0.413229	0.0430274	2.47079	0.257271	1.96932e-09	PP	Functional region	SuperEnhancer_Hnisz
TFBS_ENCODE.bedL2_0	0.130648	0.210692	0.150052	1.61267	1.14852	0.594645	PP	Functional region	TFBS_ENCODE
Transcribed_Hoffman.bedL2_0	0.344269	0.592384	0.116777	1.7207	0.339204	0.0321334	PP	Functional region	Transcribed_Hoffman
TSS_Hoffman.bedL2_0	0.017738	0.11439	0.0570134	6.44888	3.2142	0.0911854	PP	Functional region	TSS_Hoffman
UTR_3_UCSC.bedL2_0	0.0111648	0.0131333	0.0320665	1.17631	2.8721	0.951031	PP	Functional region	UTR_3_UCSC
WeakEnhancer_Hoffman.bedL2_0	0.0208369	0.0333139	0.0672807	1.5988	3.22892	0.853064	PP	Functional region	WeakEnhancer_Hoffman
eas_meta_MaxPIPL2_0	0.0331496	0.368647	0.0673673	11.1207	2.03222	2.83594e-06	PP	mQTL_EAS	mQTL_EAS
Coding_UCSC.bedL2_0	0.0141959	0.190376	0.0577471	13.4107	4.06788	0.00208067	PrC	Functional region	Coding_UCSC
Conserved_LindbladToh.bedL2_0	0.0245511	0.303988	0.102262	12.3819	4.16526	0.00784107	PrC	Functional region	Conserved_LindbladToh
CTCF_Hoffman.bedL2_0	0.0238676	0.0806807	0.101277	3.38035	4.24331	0.574166	PrC	Functional region	CTCF_Hoffman
DGF_ENCODE.bedL2_0	0.135055	0.189787	0.304977	1.40526	2.25818	0.855703	PrC	Functional region	DGF_ENCODE
DHS_Trynka.bedL2_0	0.1655	0.376416	0.265105	2.27441	1.60184	0.431964	PrC	Functional region	DHS_Trynka
Enhancer_Andersson.bedL2_0	0.00428941	0.135993	0.138799	31.7043	32.3586	0.337535	PrC	Functional region	Enhancer_Andersson
Enhancer_Hoffman.bedL2_0	0.0416686	0.0310418	0.102864	0.744967	2.46861	0.917289	PrC	Functional region	Enhancer_Hoffman
FetalDHS_Trynka.bedL2_0	0.0835501	0.303809	0.217486	3.63625	2.60307	0.31592	PrC	Functional region	FetalDHS_Trynka
H3K27ac_Hnisz.bedL2_0	0.388887	0.733409	0.110817	1.88592	0.284959	0.000407289	PrC	Functional region	H3K27ac_Hnisz
H3K4me1_Trynka.bedL2_0	0.422587	0.606962	0.174533	1.4363	0.41301	0.292993	PrC	Functional region	H3K4me1_Trynka
H3K4me3_Trynka.bedL2_0	0.132461	0.396655	0.155278	2.9945	1.17225	0.0869138	PrC	Functional region	H3K4me3_Trynka
H3K9ac_Trynka.bedL2_0	0.125027	0.135688	0.140957	1.08526	1.12741	0.939609	PrC	Functional region	H3K9ac_Trynka
Intron_UCSC.bedL2_0	0.388014	0.226828	0.0823257	0.584588	0.212172	0.0622058	PrC	Functional region	Intron_UCSC
PromoterFlanking_Hoffman.bedL2_0	0.00823708	0.010518	0.07734	1.27692	9.38925	0.975901	PrC	Functional region	PromoterFlanking_Hoffman
Promoter_UCSC.bedL2_0	0.0461422	0.0687452	0.115569	1.48986	2.50462	0.843172	PrC	Functional region	Promoter_UCSC
Repressed_Hoffman.bedL2_0	0.460927	0.146686	0.19689	0.318242	0.427161	0.0995359	PrC	Functional region	Repressed_Hoffman
SuperEnhancer_Hnisz.bedL2_0	0.167245	0.309614	0.0573343	1.85125	0.342816	0.011524	PrC	Functional region	SuperEnhancer_Hnisz
TFBS_ENCODE.bedL2_0	0.130648	0.291804	0.202518	2.23351	1.5501	0.432393	PrC	Functional region	TFBS_ENCODE
Transcribed_Hoffman.bedL2_0	0.344269	0.375987	0.15823	1.09213	0.459611	0.838744	PrC	Functional region	Transcribed_Hoffman
TSS_Hoffman.bedL2_0	0.017738	0.0216295	0.0806683	1.21939	4.54777	0.96113	PrC	Functional region	TSS_Hoffman
UTR_3_UCSC.bedL2_0	0.0111648	0.165034	0.0616399	14.7816	5.52091	0.0148185	PrC	Functional region	UTR_3_UCSC
UTR_5_UCSC.bedL2_0	0.00543421	0.00378397	0.0361116	0.696324	6.64523	0.963574	PrC	Functional region	UTR_5_UCSC
WeakEnhancer_Hoffman.bedL2_0	0.0208369	0.040345	0.108158	1.93623	5.19072	0.856714	PrC	Functional region	WeakEnhancer_Hoffman
eas_meta_MaxPIPL2_0	0.0331496	0.399467	0.140154	12.0504	4.22792	0.012663	PrC	mQTL_EAS	mQTL_EAS
Coding_UCSC.bedL2_0	0.0141959	0.0660345	0.0339775	4.65167	2.39348	0.122729	RBC	Functional region	Coding_UCSC
Conserved_LindbladToh.bedL2_0	0.0245511	0.239125	0.0541446	9.73993	2.20539	0.000135871	RBC	Functional region	Conserved_LindbladToh
DGF_ENCODE.bedL2_0	0.135055	0.587318	0.126433	4.34874	0.936165	0.000418636	RBC	Functional region	DGF_ENCODE
DHS_Trynka.bedL2_0	0.1655	0.466296	0.145231	2.81749	0.877527	0.0342187	RBC	Functional region	DHS_Trynka
Enhancer_Andersson.bedL2_0	0.00428941	0.0213296	0.0398729	4.97262	9.29567	0.667615	RBC	Functional region	Enhancer_Andersson
Enhancer_Hoffman.bedL2_0	0.0416686	0.206525	0.0939357	4.95636	2.25435	0.0654272	RBC	Functional region	Enhancer_Hoffman
FetalDHS_Trynka.bedL2_0	0.0835501	0.379621	0.101031	4.54363	1.20923	0.00273247	RBC	Functional region	FetalDHS_Trynka
H3K27ac_Hnisz.bedL2_0	0.388887	0.829928	0.0536183	2.13411	0.137876	6.15229e-14	RBC	Functional region	H3K27ac_Hnisz
H3K27ac_PGC2.bedL2_0	0.26802	0.810221	0.094368	3.02299	0.352093	4.83419e-07	RBC	Functional region	H3K27ac_PGC2
H3K4me1_Trynka.bedL2_0	0.422587	0.970258	0.108328	2.29599	0.256344	3.56818e-07	RBC	Functional region	H3K4me1_Trynka
H3K4me3_Trynka.bedL2_0	0.132461	0.654028	0.101123	4.9375	0.763415	1.46158e-07	RBC	Functional region	H3K4me3_Trynka
H3K9ac_Trynka.bedL2_0	0.125027	0.637034	0.126762	5.09515	1.01387	7.61839e-06	RBC	Functional region	H3K9ac_Trynka
Intron_UCSC.bedL2_0	0.388014	0.57552	0.0374318	1.48324	0.0964701	1.69783e-06	RBC	Functional region	Intron_UCSC
PromoterFlanking_Hoffman.bedL2_0	0.00823708	0.0386687	0.0363429	4.69447	4.41211	0.401878	RBC	Functional region	PromoterFlanking_Hoffman
Promoter_UCSC.bedL2_0	0.0461422	0.218588	0.0620795	4.73726	1.3454	0.00466576	RBC	Functional region	Promoter_UCSC
Repressed_Hoffman.bedL2_0	0.460927	0.145503	0.0872558	0.315674	0.189305	0.000193449	RBC	Functional region	Repressed_Hoffman
SuperEnhancer_Hnisz.bedL2_0	0.167245	0.471061	0.0327185	2.81659	0.195632	6.92148e-14	RBC	Functional region	SuperEnhancer_Hnisz
TFBS_ENCODE.bedL2_0	0.130648	0.636054	0.127687	4.86844	0.977335	6.85854e-05	RBC	Functional region	TFBS_ENCODE
Transcribed_Hoffman.bedL2_0	0.344269	0.450285	0.0828323	1.30794	0.240603	0.189215	RBC	Functional region	Transcribed_Hoffman
TSS_Hoffman.bedL2_0	0.017738	0.231391	0.0506583	13.0449	2.85592	1.09261e-05	RBC	Functional region	TSS_Hoffman
UTR_3_UCSC.bedL2_0	0.0111648	0.0324219	0.0237323	2.90394	2.12563	0.366087	RBC	Functional region	UTR_3_UCSC
UTR_5_UCSC.bedL2_0	0.00543421	0.0467614	0.0256288	8.605	4.7162	0.107735	RBC	Functional region	UTR_5_UCSC
WeakEnhancer_Hoffman.bedL2_0	0.0208369	0.0340339	0.0578187	1.63335	2.77483	0.820235	RBC	Functional region	WeakEnhancer_Hoffman
eas_meta_MaxPIPL2_0	0.0331496	0.431814	0.0710092	13.0262	2.14209	2.74894e-06	RBC	mQTL_EAS	mQTL_EAS
Coding_UCSC.bedL2_0	0.0141959	0.0696251	0.0669163	4.9046	4.71378	0.395358	SAP	Functional region	Coding_UCSC
Conserved_LindbladToh.bedL2_0	0.0245511	0.119533	0.122649	4.86876	4.99568	0.431995	SAP	Functional region	Conserved_LindbladToh
DGF_ENCODE.bedL2_0	0.135055	0.0794717	0.233021	0.588441	1.72538	0.811337	SAP	Functional region	DGF_ENCODE
DHS_Trynka.bedL2_0	0.1655	0.467935	0.273085	2.8274	1.65006	0.274759	SAP	Functional region	DHS_Trynka
Enhancer_Andersson.bedL2_0	0.00428941	0.0641053	0.0475252	14.945	11.0797	0.193023	SAP	Functional region	Enhancer_Andersson
Enhancer_Hoffman.bedL2_0	0.0416686	0.329105	0.110524	7.89816	2.65245	0.0111639	SAP	Functional region	Enhancer_Hoffman
FetalDHS_Trynka.bedL2_0	0.0835501	0.232913	0.176225	2.78771	2.10921	0.394595	SAP	Functional region	FetalDHS_Trynka
H3K27ac_Hnisz.bedL2_0	0.388887	0.930082	0.0791116	2.39165	0.203431	2.76062e-10	SAP	Functional region	H3K27ac_Hnisz
H3K27ac_PGC2.bedL2_0	0.26802	0.635364	0.140975	2.37058	0.525988	0.0115217	SAP	Functional region	H3K27ac_PGC2
H3K4me1_Trynka.bedL2_0	0.422587	0.708346	0.15687	1.67621	0.371213	0.0633942	SAP	Functional region	H3K4me1_Trynka
H3K4me3_Trynka.bedL2_0	0.132461	0.271694	0.119466	2.05112	0.901893	0.248303	SAP	Functional region	H3K4me3_Trynka
H3K9ac_Trynka.bedL2_0	0.125027	0.696605	0.143201	5.57161	1.14535	0.000118067	SAP	Functional region	H3K9ac_Trynka
Intron_UCSC.bedL2_0	0.388014	0.531225	0.0657784	1.36909	0.169526	0.0318708	SAP	Functional region	Intron_UCSC
PromoterFlanking_Hoffman.bedL2_0	0.00823708	0.0156228	0.0493279	1.89664	5.98852	0.880471	SAP	Functional region	PromoterFlanking_Hoffman
Promoter_UCSC.bedL2_0	0.0461422	0.153857	0.0903347	3.33441	1.95775	0.237799	SAP	Functional region	Promoter_UCSC
Repressed_Hoffman.bedL2_0	0.460927	0.303868	0.176689	0.659254	0.383333	0.368097	SAP	Functional region	Repressed_Hoffman
SuperEnhancer_Hnisz.bedL2_0	0.167245	0.426658	0.0542639	2.55109	0.324457	3.67417e-06	SAP	Functional region	SuperEnhancer_Hnisz
TFBS_ENCODE.bedL2_0	0.130648	0.510093	0.198971	3.90433	1.52295	0.0630411	SAP	Functional region	TFBS_ENCODE
Transcribed_Hoffman.bedL2_0	0.344269	0.282743	0.146531	0.821286	0.42563	0.676659	SAP	Functional region	Transcribed_Hoffman
TSS_Hoffman.bedL2_0	0.017738	0.179709	0.0751022	10.1313	4.23398	0.0288169	SAP	Functional region	TSS_Hoffman
UTR_3_UCSC.bedL2_0	0.0111648	0.0376102	0.0442134	3.36863	3.96007	0.543359	SAP	Functional region	UTR_3_UCSC
UTR_5_UCSC.bedL2_0	0.00543421	0.00573609	0.039836	1.05555	7.33059	0.993847	SAP	Functional region	UTR_5_UCSC
WeakEnhancer_Hoffman.bedL2_0	0.0208369	0.0822108	0.0956531	3.94545	4.59057	0.527504	SAP	Functional region	WeakEnhancer_Hoffman
eas_meta_MaxPIPL2_0	0.0331496	0.276212	0.100606	8.3323	3.03492	0.0128909	SAP	mQTL_EAS	mQTL_EAS
Coding_UCSC.bedL2_0	0.0141959	0.0905678	0.0378013	6.37986	2.66284	0.0414294	SBP	Functional region	Coding_UCSC
Conserved_LindbladToh.bedL2_0	0.0245511	0.440686	0.0711111	17.9498	2.89646	1.06469e-07	SBP	Functional region	Conserved_LindbladToh
DGF_ENCODE.bedL2_0	0.135055	0.420955	0.135511	3.11692	1.00338	0.0292608	SBP	Functional region	DGF_ENCODE
DHS_Trynka.bedL2_0	0.1655	0.268947	0.142935	1.62506	0.863654	0.460993	SBP	Functional region	DHS_Trynka
Enhancer_Andersson.bedL2_0	0.00428941	0.041548	0.0298276	9.68619	6.95379	0.197098	SBP	Functional region	Enhancer_Andersson
Enhancer_Hoffman.bedL2_0	0.0416686	0.127588	0.0642648	3.06197	1.54228	0.173171	SBP	Functional region	Enhancer_Hoffman
FetalDHS_Trynka.bedL2_0	0.0835501	0.331988	0.106345	3.97352	1.27283	0.0202453	SBP	Functional region	FetalDHS_Trynka
H3K27ac_Hnisz.bedL2_0	0.388887	0.701115	0.0534905	1.80287	0.137548	3.46102e-09	SBP	Functional region	H3K27ac_Hnisz
H3K27ac_PGC2.bedL2_0	0.26802	0.604384	0.0820005	2.255	0.305949	0.000120181	SBP	Functional region	H3K27ac_PGC2
H3K4me1_Trynka.bedL2_0	0.422587	0.714666	0.0931789	1.69117	0.220496	0.00163917	SBP	Functional region	H3K4me1_Trynka
H3K4me3_Trynka.bedL2_0	0.132461	0.385027	0.084186	2.90671	0.635552	0.00189204	SBP	Functional region	H3K4me3_Trynka
H3K9ac_Trynka.bedL2_0	0.125027	0.543741	0.115865	4.34897	0.926713	9.22102e-05	SBP	Functional region	H3K9ac_Trynka
Intron_UCSC.bedL2_0	0.388014	0.502379	0.0412195	1.29474	0.106232	0.00681142	SBP	Functional region	Intron_UCSC
PromoterFlanking_Hoffman.bedL2_0	0.00823708	0.0318342	0.0328321	3.86475	3.98589	0.464031	SBP	Functional region	PromoterFlanking_Hoffman
Promoter_UCSC.bedL2_0	0.0461422	0.178753	0.0619507	3.87395	1.3426	0.030821	SBP	Functional region	Promoter_UCSC
Repressed_Hoffman.bedL2_0	0.460927	0.344792	0.110214	0.748042	0.239113	0.281851	SBP	Functional region	Repressed_Hoffman
SuperEnhancer_Hnisz.bedL2_0	0.167245	0.434899	0.0394021	2.60037	0.235595	3.2478e-12	SBP	Functional region	SuperEnhancer_Hnisz
TFBS_ENCODE.bedL2_0	0.130648	0.452599	0.118926	3.46426	0.910277	0.00610805	SBP	Functional region	TFBS_ENCODE
Transcribed_Hoffman.bedL2_0	0.344269	0.358964	0.0958544	1.04268	0.278428	0.877059	SBP	Functional region	Transcribed_Hoffman
TSS_Hoffman.bedL2_0	0.017738	0.10291	0.0472313	5.80169	2.66272	0.0710379	SBP	Functional region	TSS_Hoffman
UTR_3_UCSC.bedL2_0	0.0111648	0.0664231	0.0266516	5.94932	2.38711	0.0386955	SBP	Functional region	UTR_3_UCSC
UTR_5_UCSC.bedL2_0	0.00543421	0.0141965	0.0203576	2.61243	3.74618	0.667097	SBP	Functional region	UTR_5_UCSC
WeakEnhancer_Hoffman.bedL2_0	0.0208369	0.0169628	0.0546941	0.814075	2.62487	0.943465	SBP	Functional region	WeakEnhancer_Hoffman
eas_meta_MaxPIPL2_0	0.0331496	0.352178	0.06083	10.6239	1.83502	5.17241e-06	SBP	mQTL_EAS	mQTL_EAS
Coding_UCSC.bedL2_0	0.0141959	0.0600518	0.0359328	4.23023	2.53121	0.202382	sCr	Functional region	Coding_UCSC
Conserved_LindbladToh.bedL2_0	0.0245511	0.265446	0.0536562	10.812	2.1855	1.79387e-05	sCr	Functional region	Conserved_LindbladToh
CTCF_Hoffman.bedL2_0	0.0238676	0.0430014	0.0479016	1.80167	2.00698	0.689314	sCr	Functional region	CTCF_Hoffman
DGF_ENCODE.bedL2_0	0.135055	0.350785	0.1163	2.59735	0.861131	0.0620687	sCr	Functional region	DGF_ENCODE
DHS_Trynka.bedL2_0	0.1655	0.382755	0.127424	2.31271	0.769932	0.0876289	sCr	Functional region	DHS_Trynka
Enhancer_Andersson.bedL2_0	0.00428941	0.00540509	0.0207718	1.2601	4.84258	0.957089	sCr	Functional region	Enhancer_Andersson
Enhancer_Hoffman.bedL2_0	0.0416686	0.17954	0.0528447	4.30875	1.26821	0.00796594	sCr	Functional region	Enhancer_Hoffman
FetalDHS_Trynka.bedL2_0	0.0835501	0.33296	0.0880499	3.98515	1.05386	0.00564431	sCr	Functional region	FetalDHS_Trynka
H3K27ac_Hnisz.bedL2_0	0.388887	0.716266	0.0450561	1.84184	0.115859	1.51736e-12	sCr	Functional region	H3K27ac_Hnisz
H3K27ac_PGC2.bedL2_0	0.26802	0.620649	0.0739631	2.31568	0.275961	3.34492e-06	sCr	Functional region	H3K27ac_PGC2
H3K4me1_Trynka.bedL2_0	0.422587	0.759928	0.090993	1.79827	0.215323	0.000205767	sCr	Functional region	H3K4me1_Trynka
H3K4me3_Trynka.bedL2_0	0.132461	0.342605	0.0732007	2.58646	0.552619	0.00368556	sCr	Functional region	H3K4me3_Trynka
H3K9ac_Trynka.bedL2_0	0.125027	0.592842	0.0840838	4.7417	0.672523	3.77938e-08	sCr	Functional region	H3K9ac_Trynka
Intron_UCSC.bedL2_0	0.388014	0.554591	0.0412188	1.42931	0.10623	9.5258e-05	sCr	Functional region	Intron_UCSC
Promoter_UCSC.bedL2_0	0.0461422	0.142447	0.0460349	3.08712	0.997674	0.0345546	sCr	Functional region	Promoter_UCSC
Repressed_Hoffman.bedL2_0	0.460927	0.158754	0.0928148	0.344423	0.201366	0.00083854	sCr	Functional region	Repressed_Hoffman
SuperEnhancer_Hnisz.bedL2_0	0.167245	0.394773	0.0265522	2.36044	0.158762	8.43043e-14	sCr	Functional region	SuperEnhancer_Hnisz
TFBS_ENCODE.bedL2_0	0.130648	0.472564	0.135815	3.61707	1.03954	0.0117772	sCr	Functional region	TFBS_ENCODE
Transcribed_Hoffman.bedL2_0	0.344269	0.377146	0.0835399	1.0955	0.242659	0.691262	sCr	Functional region	Transcribed_Hoffman
TSS_Hoffman.bedL2_0	0.017738	0.0882217	0.0450347	4.9736	2.53889	0.113833	sCr	Functional region	TSS_Hoffman
UTR_3_UCSC.bedL2_0	0.0111648	0.0476107	0.0291114	4.26435	2.60743	0.210667	sCr	Functional region	UTR_3_UCSC
UTR_5_UCSC.bedL2_0	0.00543421	0.0326228	0.0271012	6.00322	4.98714	0.317172	sCr	Functional region	UTR_5_UCSC
WeakEnhancer_Hoffman.bedL2_0	0.0208369	0.0176653	0.0507262	0.847792	2.43444	0.950092	sCr	Functional region	WeakEnhancer_Hoffman
eas_meta_MaxPIPL2_0	0.0331496	0.262987	0.0508079	7.93335	1.53269	1.54442e-05	sCr	mQTL_EAS	mQTL_EAS
Coding_UCSC.bedL2_0	0.0141959	0.0856321	0.0466776	6.03218	3.28811	0.124385	T2D	Functional region	Coding_UCSC
Conserved_LindbladToh.bedL2_0	0.0245511	0.257438	0.0638669	10.4858	2.60139	0.000177332	T2D	Functional region	Conserved_LindbladToh
CTCF_Hoffman.bedL2_0	0.0238676	0.0203823	0.0482533	0.853976	2.02171	0.942355	T2D	Functional region	CTCF_Hoffman
DGF_ENCODE.bedL2_0	0.135055	0.307825	0.141483	2.27926	1.0476	0.223474	T2D	Functional region	DGF_ENCODE
DHS_Trynka.bedL2_0	0.1655	0.332351	0.152413	2.00816	0.920921	0.271894	T2D	Functional region	DHS_Trynka
Enhancer_Hoffman.bedL2_0	0.0416686	0.18629	0.065092	4.47076	1.56213	0.0249466	T2D	Functional region	Enhancer_Hoffman
FetalDHS_Trynka.bedL2_0	0.0835501	0.14654	0.105837	1.75392	1.26675	0.550359	T2D	Functional region	FetalDHS_Trynka
H3K27ac_Hnisz.bedL2_0	0.388887	0.657488	0.046542	1.69069	0.11968	1.54702e-08	T2D	Functional region	H3K27ac_Hnisz
H3K27ac_PGC2.bedL2_0	0.26802	0.498333	0.117868	1.85931	0.439772	0.0481317	T2D	Functional region	H3K27ac_PGC2
H3K4me1_Trynka.bedL2_0	0.422587	0.868747	0.0977969	2.05578	0.231424	2.40359e-05	T2D	Functional region	H3K4me1_Trynka
H3K4me3_Trynka.bedL2_0	0.132461	0.419376	0.0993804	3.16603	0.75026	0.00333155	T2D	Functional region	H3K4me3_Trynka
H3K9ac_Trynka.bedL2_0	0.125027	0.542774	0.0985571	4.34124	0.788283	1.193e-05	T2D	Functional region	H3K9ac_Trynka
Intron_UCSC.bedL2_0	0.388014	0.502781	0.0426816	1.29578	0.11	0.00852447	T2D	Functional region	Intron_UCSC
PromoterFlanking_Hoffman.bedL2_0	0.00823708	0.00281052	0.0403171	0.341204	4.89458	0.893049	T2D	Functional region	PromoterFlanking_Hoffman
Promoter_UCSC.bedL2_0	0.0461422	0.0980246	0.0474729	2.1244	1.02884	0.272234	T2D	Functional region	Promoter_UCSC
Repressed_Hoffman.bedL2_0	0.460927	0.0428755	0.120239	0.0930201	0.260864	0.0014193	T2D	Functional region	Repressed_Hoffman
SuperEnhancer_Hnisz.bedL2_0	0.167245	0.314214	0.0338158	1.87876	0.202193	1.17821e-05	T2D	Functional region	SuperEnhancer_Hnisz
TFBS_ENCODE.bedL2_0	0.130648	0.412404	0.106121	3.1566	0.812268	0.00647865	T2D	Functional region	TFBS_ENCODE
Transcribed_Hoffman.bedL2_0	0.344269	0.629108	0.118297	1.82737	0.343618	0.0232175	T2D	Functional region	Transcribed_Hoffman
TSS_Hoffman.bedL2_0	0.017738	0.146321	0.0557018	8.24904	3.14026	0.0186206	T2D	Functional region	TSS_Hoffman
UTR_3_UCSC.bedL2_0	0.0111648	0.0392401	0.0253423	3.51462	2.26984	0.26722	T2D	Functional region	UTR_3_UCSC
UTR_5_UCSC.bedL2_0	0.00543421	0.122437	0.0913231	22.5308	16.8052	0.199508	T2D	Functional region	UTR_5_UCSC
WeakEnhancer_Hoffman.bedL2_0	0.0208369	0.072279	0.0614171	3.4688	2.94752	0.404553	T2D	Functional region	WeakEnhancer_Hoffman
eas_meta_MaxPIPL2_0	0.0331496	0.259299	0.0539641	7.82209	1.6279	0.000112646	T2D	mQTL_EAS	mQTL_EAS
Coding_UCSC.bedL2_0	0.0141959	0.103158	0.0836991	7.26678	5.89601	0.297792	TC	Functional region	Coding_UCSC
Conserved_LindbladToh.bedL2_0	0.0245511	0.189562	0.118026	7.72113	4.80735	0.171192	TC	Functional region	Conserved_LindbladToh
DGF_ENCODE.bedL2_0	0.135055	0.213312	0.337192	1.57945	2.4967	0.814266	TC	Functional region	DGF_ENCODE
DHS_Trynka.bedL2_0	0.1655	0.730534	0.26881	4.4141	1.62423	0.0436937	TC	Functional region	DHS_Trynka
Enhancer_Andersson.bedL2_0	0.00428941	0.0386162	0.0429822	9.0027	10.0205	0.432314	TC	Functional region	Enhancer_Andersson
Enhancer_Hoffman.bedL2_0	0.0416686	0.222854	0.166828	5.34824	4.00369	0.281918	TC	Functional region	Enhancer_Hoffman
FetalDHS_Trynka.bedL2_0	0.0835501	0.14185	0.205194	1.69778	2.45593	0.773395	TC	Functional region	FetalDHS_Trynka
H3K27ac_Hnisz.bedL2_0	0.388887	0.939227	0.113669	2.41517	0.292293	5.24478e-07	TC	Functional region	H3K27ac_Hnisz
H3K4me3_Trynka.bedL2_0	0.132461	0.41739	0.124869	3.15103	0.942684	0.0261012	TC	Functional region	H3K4me3_Trynka
H3K9ac_Trynka.bedL2_0	0.125027	0.76022	0.159588	6.08042	1.27643	0.000250978	TC	Functional region	H3K9ac_Trynka
Intron_UCSC.bedL2_0	0.388014	0.471238	0.0919527	1.21449	0.236983	0.341799	TC	Functional region	Intron_UCSC
Promoter_UCSC.bedL2_0	0.0461422	0.0960465	0.129788	2.08153	2.81279	0.697762	TC	Functional region	Promoter_UCSC
SuperEnhancer_Hnisz.bedL2_0	0.167245	0.574968	0.0785055	3.43787	0.469403	1.73801e-07	TC	Functional region	SuperEnhancer_Hnisz
TFBS_ENCODE.bedL2_0	0.130648	0.57201	0.235852	4.37825	1.80525	0.0697622	TC	Functional region	TFBS_ENCODE
Transcribed_Hoffman.bedL2_0	0.344269	0.510984	0.175707	1.48426	0.510376	0.325015	TC	Functional region	Transcribed_Hoffman
TSS_Hoffman.bedL2_0	0.017738	0.0899391	0.0874065	5.07042	4.92764	0.407088	TC	Functional region	TSS_Hoffman
UTR_3_UCSC.bedL2_0	0.0111648	0.0121868	0.052216	1.09153	4.67683	0.984343	TC	Functional region	UTR_3_UCSC
WeakEnhancer_Hoffman.bedL2_0	0.0208369	0.0945179	0.0981458	4.53609	4.7102	0.456951	TC	Functional region	WeakEnhancer_Hoffman
eas_meta_MaxPIPL2_0	0.0331496	0.17576	0.111321	5.30204	3.35815	0.204364	TC	mQTL_EAS	mQTL_EAS
Coding_UCSC.bedL2_0	0.0141959	0.0304021	0.0624895	2.14161	4.40195	0.794819	TG	Functional region	Coding_UCSC
Conserved_LindbladToh.bedL2_0	0.0245511	0.222502	0.0792589	9.06283	3.22833	0.00968571	TG	Functional region	Conserved_LindbladToh
CTCF_Hoffman.bedL2_0	0.0238676	0.0208608	0.082495	0.874025	3.45636	0.970898	TG	Functional region	CTCF_Hoffman
DGF_ENCODE.bedL2_0	0.135055	0.594621	0.220966	4.40282	1.63612	0.0297213	TG	Functional region	DGF_ENCODE
DHS_Trynka.bedL2_0	0.1655	0.275535	0.223987	1.66486	1.35339	0.620934	TG	Functional region	DHS_Trynka
Enhancer_Hoffman.bedL2_0	0.0416686	0.0778543	0.0900358	1.86842	2.16076	0.685453	TG	Functional region	Enhancer_Hoffman
FetalDHS_Trynka.bedL2_0	0.0835501	0.211568	0.161123	2.53223	1.92846	0.425271	TG	Functional region	FetalDHS_Trynka
H3K27ac_Hnisz.bedL2_0	0.388887	0.677078	0.0885603	1.74107	0.227727	0.00185572	TG	Functional region	H3K27ac_Hnisz
H3K27ac_PGC2.bedL2_0	0.26802	0.756724	0.158868	2.82339	0.592747	0.00292282	TG	Functional region	H3K27ac_PGC2
H3K4me1_Trynka.bedL2_0	0.422587	0.807016	0.165718	1.9097	0.392151	0.0177422	TG	Functional region	H3K4me1_Trynka
H3K4me3_Trynka.bedL2_0	0.132461	0.259209	0.107472	1.95687	0.811349	0.230448	TG	Functional region	H3K4me3_Trynka
H3K9ac_Trynka.bedL2_0	0.125027	0.479865	0.129173	3.83808	1.03316	0.00392949	TG	Functional region	H3K9ac_Trynka
Intron_UCSC.bedL2_0	0.388014	0.491791	0.0613598	1.26746	0.158138	0.101839	TG	Functional region	Intron_UCSC
PromoterFlanking_Hoffman.bedL2_0	0.00823708	0.0991671	0.0671294	12.0391	8.14966	0.168306	TG	Functional region	PromoterFlanking_Hoffman
Promoter_UCSC.bedL2_0	0.0461422	0.120248	0.0700104	2.60603	1.51728	0.289512	TG	Functional region	Promoter_UCSC
Repressed_Hoffman.bedL2_0	0.460927	0.204068	0.152103	0.442734	0.329995	0.0913561	TG	Functional region	Repressed_Hoffman
SuperEnhancer_Hnisz.bedL2_0	0.167245	0.403928	0.0549512	2.41518	0.328567	7.09497e-05	TG	Functional region	SuperEnhancer_Hnisz
TFBS_ENCODE.bedL2_0	0.130648	0.390938	0.164843	2.99229	1.26173	0.10324	TG	Functional region	TFBS_ENCODE
Transcribed_Hoffman.bedL2_0	0.344269	0.474756	0.136338	1.37903	0.39602	0.347232	TG	Functional region	Transcribed_Hoffman
TSS_Hoffman.bedL2_0	0.017738	0.0651837	0.0623918	3.67481	3.51741	0.443093	TG	Functional region	TSS_Hoffman
UTR_3_UCSC.bedL2_0	0.0111648	0.0294751	0.0435458	2.64	3.90027	0.67165	TG	Functional region	UTR_3_UCSC
WeakEnhancer_Hoffman.bedL2_0	0.0208369	0.0628147	0.089078	3.01459	4.27502	0.638162	TG	Functional region	WeakEnhancer_Hoffman
eas_meta_MaxPIPL2_0	0.0331496	0.316966	0.0778216	9.5617	2.34759	0.000371004	TG	mQTL_EAS	mQTL_EAS
Coding_UCSC.bedL2_0	0.0141959	0.148508	0.0730089	10.4613	5.14296	0.0690402	TP	Functional region	Coding_UCSC
Conserved_LindbladToh.bedL2_0	0.0245511	0.208439	0.0978896	8.49001	3.98719	0.0639357	TP	Functional region	Conserved_LindbladToh
DGF_ENCODE.bedL2_0	0.135055	0.485477	0.161748	3.59467	1.19765	0.0331177	TP	Functional region	DGF_ENCODE
DHS_Trynka.bedL2_0	0.1655	0.208608	0.155003	1.26047	0.936571	0.780913	TP	Functional region	DHS_Trynka
Enhancer_Andersson.bedL2_0	0.00428941	0.0673337	0.0400197	15.6977	9.32989	0.116424	TP	Functional region	Enhancer_Andersson
Enhancer_Hoffman.bedL2_0	0.0416686	0.349894	0.0956745	8.39707	2.29608	0.00141146	TP	Functional region	Enhancer_Hoffman
FetalDHS_Trynka.bedL2_0	0.0835501	0.26705	0.125621	3.19628	1.50354	0.147382	TP	Functional region	FetalDHS_Trynka
H3K27ac_Hnisz.bedL2_0	0.388887	0.93757	0.0667654	2.4109	0.171683	7.47132e-13	TP	Functional region	H3K27ac_Hnisz
H3K27ac_PGC2.bedL2_0	0.26802	0.995707	0.109311	3.71505	0.407847	3.9177e-09	TP	Functional region	H3K27ac_PGC2
H3K4me3_Trynka.bedL2_0	0.132461	0.578768	0.154539	4.36934	1.16668	0.00319807	TP	Functional region	H3K4me3_Trynka
H3K9ac_Trynka.bedL2_0	0.125027	0.468325	0.115621	3.74577	0.924761	0.00222913	TP	Functional region	H3K9ac_Trynka
Intron_UCSC.bedL2_0	0.388014	0.450767	0.0647892	1.16173	0.166976	0.326957	TP	Functional region	Intron_UCSC
Promoter_UCSC.bedL2_0	0.0461422	0.192669	0.108993	4.17554	2.36211	0.173078	TP	Functional region	Promoter_UCSC
Repressed_Hoffman.bedL2_0	0.460927	0.255548	0.0979527	0.554423	0.212513	0.0355306	TP	Functional region	Repressed_Hoffman
SuperEnhancer_Hnisz.bedL2_0	0.167245	0.536986	0.0417429	3.21077	0.249591	5.51976e-14	TP	Functional region	SuperEnhancer_Hnisz
TFBS_ENCODE.bedL2_0	0.130648	0.483662	0.128759	3.70202	0.985543	0.0062414	TP	Functional region	TFBS_ENCODE
Transcribed_Hoffman.bedL2_0	0.344269	0.351079	0.090086	1.01978	0.261673	0.939728	TP	Functional region	Transcribed_Hoffman
TSS_Hoffman.bedL2_0	0.017738	0.364028	0.0865864	20.5225	4.88141	0.000140754	TP	Functional region	TSS_Hoffman
UTR_3_UCSC.bedL2_0	0.0111648	0.028281	0.0555942	2.53305	4.97941	0.758015	TP	Functional region	UTR_3_UCSC
UTR_5_UCSC.bedL2_0	0.00543421	0.0701465	0.0294621	12.9083	5.4216	0.0272247	TP	Functional region	UTR_5_UCSC
WeakEnhancer_Hoffman.bedL2_0	0.0208369	0.0994225	0.0815712	4.77147	3.91475	0.335636	TP	Functional region	WeakEnhancer_Hoffman
eas_meta_MaxPIPL2_0	0.0331496	0.350707	0.080258	10.5795	2.42109	0.000217587	TP	mQTL_EAS	mQTL_EAS
Coding_UCSC.bedL2_0	0.0141959	0.0930276	0.0765794	6.55314	5.39448	0.30138	UAP	Functional region	Coding_UCSC
Conserved_LindbladToh.bedL2_0	0.0245511	0.337964	0.129918	13.7658	5.29174	0.0175796	UAP	Functional region	Conserved_LindbladToh
DGF_ENCODE.bedL2_0	0.135055	0.299352	0.282102	2.21652	2.0888	0.550087	UAP	Functional region	DGF_ENCODE
DHS_Trynka.bedL2_0	0.1655	0.454836	0.297753	2.74825	1.79911	0.33406	UAP	Functional region	DHS_Trynka
Enhancer_Andersson.bedL2_0	0.00428941	0.0736591	0.0573156	17.1723	13.3621	0.208356	UAP	Functional region	Enhancer_Andersson
Enhancer_Hoffman.bedL2_0	0.0416686	0.208622	0.105451	5.00668	2.53071	0.122246	UAP	Functional region	Enhancer_Hoffman
FetalDHS_Trynka.bedL2_0	0.0835501	0.202512	0.186536	2.42384	2.23262	0.526458	UAP	Functional region	FetalDHS_Trynka
H3K27ac_Hnisz.bedL2_0	0.388887	0.852659	0.103775	2.19256	0.266851	1.25811e-06	UAP	Functional region	H3K27ac_Hnisz
H3K27ac_PGC2.bedL2_0	0.26802	0.991999	0.19905	3.70122	0.742667	5.32716e-05	UAP	Functional region	H3K27ac_PGC2
H3K4me1_Trynka.bedL2_0	0.422587	0.814612	0.19118	1.92768	0.452402	0.0320539	UAP	Functional region	H3K4me1_Trynka
H3K4me3_Trynka.bedL2_0	0.132461	0.196692	0.146155	1.4849	1.10338	0.661904	UAP	Functional region	H3K4me3_Trynka
H3K9ac_Trynka.bedL2_0	0.125027	0.447645	0.141365	3.58037	1.13067	0.0183018	UAP	Functional region	H3K9ac_Trynka
Intron_UCSC.bedL2_0	0.388014	0.481438	0.0707673	1.24077	0.182383	0.19203	UAP	Functional region	Intron_UCSC
Promoter_UCSC.bedL2_0	0.0461422	0.390701	0.109245	8.46733	2.36758	0.00167091	UAP	Functional region	Promoter_UCSC
Repressed_Hoffman.bedL2_0	0.460927	0.217211	0.229698	0.471249	0.49834	0.284258	UAP	Functional region	Repressed_Hoffman
SuperEnhancer_Hnisz.bedL2_0	0.167245	0.373911	0.0708623	2.23571	0.423703	0.00132694	UAP	Functional region	SuperEnhancer_Hnisz
TFBS_ENCODE.bedL2_0	0.130648	0.238751	0.227989	1.82743	1.74506	0.636695	UAP	Functional region	TFBS_ENCODE
Transcribed_Hoffman.bedL2_0	0.344269	0.304655	0.188212	0.884933	0.5467	0.832807	UAP	Functional region	Transcribed_Hoffman
TSS_Hoffman.bedL2_0	0.017738	0.18745	0.0784677	10.5677	4.42371	0.0209223	UAP	Functional region	TSS_Hoffman
UTR_3_UCSC.bedL2_0	0.0111648	0.0591882	0.0488767	5.30131	4.37774	0.317383	UAP	Functional region	UTR_3_UCSC
UTR_5_UCSC.bedL2_0	0.00543421	0.0525309	0.0509339	9.66669	9.37282	0.352777	UAP	Functional region	UTR_5_UCSC
WeakEnhancer_Hoffman.bedL2_0	0.0208369	0.232594	0.108885	11.1626	5.22559	0.0499677	UAP	Functional region	WeakEnhancer_Hoffman
eas_meta_MaxPIPL2_0	0.0331496	0.202471	0.11621	6.1078	3.50561	0.171432	UAP	mQTL_EAS	mQTL_EAS
Coding_UCSC.bedL2_0	0.0141959	0.0812121	0.0914289	5.72083	6.44053	0.460178	UF	Functional region	Coding_UCSC
Conserved_LindbladToh.bedL2_0	0.0245511	0.321612	0.133975	13.0997	5.45699	0.0267973	UF	Functional region	Conserved_LindbladToh
CTCF_Hoffman.bedL2_0	0.0238676	0.252276	0.134525	10.5698	5.63629	0.0954307	UF	Functional region	CTCF_Hoffman
DGF_ENCODE.bedL2_0	0.135055	0.191872	0.316253	1.4207	2.34167	0.856765	UF	Functional region	DGF_ENCODE
DHS_Trynka.bedL2_0	0.1655	0.410786	0.416235	2.48209	2.51501	0.549437	UF	Functional region	DHS_Trynka
Enhancer_Andersson.bedL2_0	0.00428941	0.088935	0.066532	20.7336	15.5108	0.170124	UF	Functional region	Enhancer_Andersson
FetalDHS_Trynka.bedL2_0	0.0835501	0.199103	0.348352	2.38304	4.16937	0.73002	UF	Functional region	FetalDHS_Trynka
H3K27ac_Hnisz.bedL2_0	0.388887	0.745953	0.11688	1.91817	0.300549	0.00854915	UF	Functional region	H3K27ac_Hnisz
H3K27ac_PGC2.bedL2_0	0.26802	0.513147	0.223248	1.91458	0.832954	0.278437	UF	Functional region	H3K27ac_PGC2
H3K4me1_Trynka.bedL2_0	0.422587	0.857362	0.258274	2.02884	0.611174	0.0890741	UF	Functional region	H3K4me1_Trynka
H3K4me3_Trynka.bedL2_0	0.132461	0.446555	0.179526	3.37121	1.35531	0.0899642	UF	Functional region	H3K4me3_Trynka
H3K9ac_Trynka.bedL2_0	0.125027	0.436447	0.292168	3.49081	2.33683	0.245277	UF	Functional region	H3K9ac_Trynka
Intron_UCSC.bedL2_0	0.388014	0.565238	0.108346	1.45675	0.279233	0.0764687	UF	Functional region	Intron_UCSC
PromoterFlanking_Hoffman.bedL2_0	0.00823708	0.156694	0.0868063	19.023	10.5385	0.0876377	UF	Functional region	PromoterFlanking_Hoffman
Promoter_UCSC.bedL2_0	0.0461422	0.0682572	0.128042	1.47928	2.77495	0.860624	UF	Functional region	Promoter_UCSC
SuperEnhancer_Hnisz.bedL2_0	0.167245	0.409134	0.0891087	2.44631	0.532802	0.0231525	UF	Functional region	SuperEnhancer_Hnisz
TFBS_ENCODE.bedL2_0	0.130648	0.072626	0.240656	0.55589	1.84201	0.809039	UF	Functional region	TFBS_ENCODE
Transcribed_Hoffman.bedL2_0	0.344269	0.675163	0.220454	1.96115	0.640352	0.116716	UF	Functional region	Transcribed_Hoffman
TSS_Hoffman.bedL2_0	0.017738	0.180614	0.132236	10.1823	7.45494	0.212073	UF	Functional region	TSS_Hoffman
UTR_3_UCSC.bedL2_0	0.0111648	0.102179	0.093378	9.15184	8.36359	0.331089	UF	Functional region	UTR_3_UCSC
WeakEnhancer_Hoffman.bedL2_0	0.0208369	0.0515065	0.153947	2.47189	7.38819	0.83761	UF	Functional region	WeakEnhancer_Hoffman
eas_meta_MaxPIPL2_0	0.0331496	0.255649	0.113065	7.71199	3.41075	0.0569947	UF	mQTL_EAS	mQTL_EAS
Coding_UCSC.bedL2_0	0.0141959	0.107147	0.0353702	7.54773	2.49159	0.00922012	WBC	Functional region	Coding_UCSC
Conserved_LindbladToh.bedL2_0	0.0245511	0.195754	0.0442358	7.97333	1.80179	0.000189756	WBC	Functional region	Conserved_LindbladToh
DGF_ENCODE.bedL2_0	0.135055	0.24211	0.112815	1.79269	0.835327	0.340331	WBC	Functional region	DGF_ENCODE
DHS_Trynka.bedL2_0	0.1655	0.214156	0.113907	1.29399	0.68826	0.66879	WBC	Functional region	DHS_Trynka
Enhancer_Andersson.bedL2_0	0.00428941	0.0517547	0.0258271	12.0657	6.02114	0.0610517	WBC	Functional region	Enhancer_Andersson
Enhancer_Hoffman.bedL2_0	0.0416686	0.213972	0.0563435	5.13508	1.35218	0.001799	WBC	Functional region	Enhancer_Hoffman
FetalDHS_Trynka.bedL2_0	0.0835501	0.270875	0.0810091	3.24207	0.969587	0.0224027	WBC	Functional region	FetalDHS_Trynka
H3K27ac_Hnisz.bedL2_0	0.388887	0.800951	0.0422972	2.0596	0.108765	1.02066e-16	WBC	Functional region	H3K27ac_Hnisz
H3K27ac_PGC2.bedL2_0	0.26802	0.704054	0.0660894	2.62687	0.246584	1.08189e-09	WBC	Functional region	H3K27ac_PGC2
H3K4me1_Trynka.bedL2_0	0.422587	0.954473	0.0850338	2.25864	0.201222	2.85817e-09	WBC	Functional region	H3K4me1_Trynka
H3K4me3_Trynka.bedL2_0	0.132461	0.526218	0.0943612	3.97262	0.712368	3.87955e-05	WBC	Functional region	H3K4me3_Trynka
H3K9ac_Trynka.bedL2_0	0.125027	0.498405	0.0824231	3.98636	0.65924	8.40937e-06	WBC	Functional region	H3K9ac_Trynka
Intron_UCSC.bedL2_0	0.388014	0.46884	0.0385597	1.20831	0.099377	0.0366688	WBC	Functional region	Intron_UCSC
PromoterFlanking_Hoffman.bedL2_0	0.00823708	0.0559946	0.0324773	6.79788	3.94282	0.143076	WBC	Functional region	PromoterFlanking_Hoffman
Promoter_UCSC.bedL2_0	0.0461422	0.208909	0.0501769	4.52752	1.08744	0.00173067	WBC	Functional region	Promoter_UCSC
Repressed_Hoffman.bedL2_0	0.460927	0.148035	0.0863469	0.321169	0.187333	0.000346358	WBC	Functional region	Repressed_Hoffman
SuperEnhancer_Hnisz.bedL2_0	0.167245	0.479102	0.0280763	2.86467	0.167875	9.97996e-21	WBC	Functional region	SuperEnhancer_Hnisz
TFBS_ENCODE.bedL2_0	0.130648	0.33065	0.097552	2.53084	0.746677	0.0385623	WBC	Functional region	TFBS_ENCODE
Transcribed_Hoffman.bedL2_0	0.344269	0.540094	0.0851654	1.56881	0.24738	0.0206171	WBC	Functional region	Transcribed_Hoffman
TSS_Hoffman.bedL2_0	0.017738	0.167327	0.0402701	9.43325	2.27027	0.000321326	WBC	Functional region	TSS_Hoffman
UTR_3_UCSC.bedL2_0	0.0111648	0.0331895	0.0211611	2.97268	1.89534	0.29824	WBC	Functional region	UTR_3_UCSC
UTR_5_UCSC.bedL2_0	0.00543421	0.0207125	0.0194161	3.81149	3.57293	0.433307	WBC	Functional region	UTR_5_UCSC
WeakEnhancer_Hoffman.bedL2_0	0.0208369	0.0625508	0.0503503	3.00193	2.4164	0.40608	WBC	Functional region	WeakEnhancer_Hoffman
eas_meta_MaxPIPL2_0	0.0331496	0.390193	0.0536892	11.7707	1.61961	3.26785e-10	WBC	mQTL_EAS	mQTL_EAS

## Sheet: Figure 3b
Enrichment of heritability for 48 complex traits and diseases from the BBJ in EAS and EUR mQTL
*, Category: EAS: EAS mQTL; EUR: EUR mQTL; EAS_450K: EAS mQTL with CpGs shared in both EPIC and 450K arrays
**, Enrichment_p: The P-values from LDSC analysis (one-sided)
Category*	pop	type	Prop._SNPs	Prop._h2	Prop._h2_std_error	Enrichment	Enrichment_std_error	Enrichment_p**	trait
EUR	EUR	mQTL_EUR	0.0164733	0.0784424	0.0579899	4.7618	3.52024	0.283674	Alb
EAS	EAS	mQTL_EAS	0.0331496	0.35434	0.0842346	10.6891	2.54105	0.000141707	Alb
EAS_450K	EAS	mQTL_EAS	0.0177762	0.140462	0.0646041	7.90169	3.63431	0.0642524	Alb
EAS	EAS	mQTL_EAS	0.0331496	0.443207	0.089104	13.3699	2.68794	0.000124006	ALT
EAS_450K	EAS	mQTL_EAS	0.0177762	0.238461	0.0606714	13.4146	3.41307	0.000883717	ALT
EUR	EUR	mQTL_EUR	0.0164733	0.18955	0.0730973	11.5065	4.43733	0.0192399	Angina
EAS	EAS	mQTL_EAS	0.0331496	0.208815	0.105852	6.29919	3.19316	0.0993766	Angina
EAS_450K	EAS	mQTL_EAS	0.0177762	0.0949898	0.0762205	5.34365	4.28778	0.308511	Angina
EUR	EUR	mQTL_EUR	0.0164733	0.0757687	0.0494691	4.5995	3.00299	0.19046	AST
EAS	EAS	mQTL_EAS	0.0331496	0.369148	0.102362	11.1358	3.08787	0.00919859	AST
EAS_450K	EAS	mQTL_EAS	0.0177762	0.158885	0.0487569	8.93809	2.74282	0.0121444	AST
EUR	EUR	mQTL_EUR	0.0164733	0.157106	0.0686758	9.53705	4.16892	0.0412122	Asthma
EAS	EAS	mQTL_EAS	0.0331496	0.107154	0.083503	3.23245	2.51898	0.379449	Asthma
EAS_450K	EAS	mQTL_EAS	0.0177762	0.0558136	0.0664517	3.1398	3.73824	0.570039	Asthma
EUR	EUR	mQTL_EUR	0.0164733	0.169541	0.0389859	10.2919	2.36662	8.9e-05	ATC_A10
EAS	EAS	mQTL_EAS	0.0331496	0.240531	0.0547087	7.25592	1.65036	0.000333831	ATC_A10
EAS_450K	EAS	mQTL_EAS	0.0177762	0.128139	0.0480362	7.20846	2.70227	0.0253279	ATC_A10
EUR	EUR	mQTL_EUR	0.0164733	0.147293	0.0546984	8.94136	3.32043	0.0140083	ATC_C01D
EAS	EAS	mQTL_EAS	0.0331496	0.129986	0.0913855	3.9212	2.75676	0.293497	ATC_C01D
EAS_450K	EAS	mQTL_EAS	0.0177762	0.0826471	0.0612514	4.64931	3.4457	0.286348	ATC_C01D
EUR	EUR	mQTL_EUR	0.0164733	0.0753117	0.040111	4.57176	2.43492	0.138992	ATC_C08
EAS	EAS	mQTL_EAS	0.0331496	0.218056	0.0618595	6.57793	1.86607	0.0036021	ATC_C08
EAS_450K	EAS	mQTL_EAS	0.0177762	0.130704	0.0514154	7.35276	2.89237	0.0299123	ATC_C08
EUR	EUR	mQTL_EUR	0.0164733	0.146153	0.0427304	8.87215	2.59393	0.00289564	ATC_C09
EAS	EAS	mQTL_EAS	0.0331496	0.215226	0.0683435	6.49257	2.06167	0.00750763	ATC_C09
EAS_450K	EAS	mQTL_EAS	0.0177762	0.0431812	0.0524463	2.42916	2.95036	0.629622	ATC_C09
EUR	EUR	mQTL_EUR	0.0164733	0.0390989	0.0533088	2.37348	3.23608	0.669357	ATC_C10AA
EAS	EAS	mQTL_EAS	0.0331496	0.411129	0.0966272	12.4023	2.91489	0.000331614	ATC_C10AA
EAS_450K	EAS	mQTL_EAS	0.0177762	0.206379	0.0703506	11.6098	3.95757	0.00689943	ATC_C10AA
EUR	EUR	mQTL_EUR	0.0164733	0.138151	0.0539982	8.38636	3.27793	0.0203588	ATC_N02BA
EAS	EAS	mQTL_EAS	0.0331496	0.151283	0.0845581	4.56366	2.55081	0.182552	ATC_N02BA
EUR	EUR	mQTL_EUR	0.0164733	0.180462	0.0692228	10.9549	4.20213	0.0226932	BAS
EAS	EAS	mQTL_EAS	0.0331496	0.317141	0.112441	9.56698	3.39194	0.007897	BAS
EAS_450K	EAS	mQTL_EAS	0.0177762	0.0650773	0.0770413	3.66092	4.33396	0.527781	BAS
EUR	EUR	mQTL_EUR	0.0164733	0.0849272	0.0251856	5.15546	1.52888	0.00721184	BMI
EAS	EAS	mQTL_EAS	0.0331496	0.246055	0.0338508	7.42258	1.02115	9.63e-09	BMI
EAS_450K	EAS	mQTL_EAS	0.0177762	0.16546	0.0305583	9.30794	1.71906	6.11e-06	BMI
EUR	EUR	mQTL_EUR	0.0164733	0.129306	0.10407	7.84944	6.31752	0.253774	BrC
EAS	EAS	mQTL_EAS	0.0331496	0.28976	0.145541	8.74098	4.39045	0.0855007	BrC
EAS_450K	EAS	mQTL_EAS	0.0177762	0.00112538	0.119431	0.0633083	6.71857	0.888506	BrC
EUR	EUR	mQTL_EUR	0.0164733	0.0362713	0.0404051	2.20183	2.45277	0.621923	BUN
EAS	EAS	mQTL_EAS	0.0331496	0.308779	0.0636895	9.31472	1.92128	9.62e-05	BUN
EAS_450K	EAS	mQTL_EAS	0.0177762	0.126022	0.0414063	7.08937	2.32931	0.0118868	BUN
EUR	EUR	mQTL_EUR	0.0164733	0.0940801	0.0224563	5.71108	1.3632	0.000688162	BW
EAS	EAS	mQTL_EAS	0.0331496	0.264163	0.0313252	7.96883	0.944966	2.94e-11	BW
EAS_450K	EAS	mQTL_EAS	0.0177762	0.16501	0.0286815	9.28266	1.61348	1.2e-06	BW
EUR	EUR	mQTL_EUR	0.0164733	0.0806673	0.0636854	4.89687	3.86599	0.316638	Ca
EAS	EAS	mQTL_EAS	0.0331496	0.196088	0.107179	5.91526	3.23318	0.127915	Ca
EAS_450K	EAS	mQTL_EAS	0.0177762	0.0790984	0.0846588	4.44968	4.76248	0.466067	Ca
EUR	EUR	mQTL_EUR	0.0164733	0.100307	0.0473842	6.08909	2.87643	0.0696579	DBP
EAS	EAS	mQTL_EAS	0.0331496	0.27525	0.0711917	8.30327	2.14759	0.00256256	DBP
EAS_450K	EAS	mQTL_EAS	0.0177762	0.102679	0.0545691	5.7762	3.06979	0.127824	DBP
EUR	EUR	mQTL_EUR	0.0164733	0.112753	0.0526003	6.84461	3.19307	0.0682605	EOS
EAS	EAS	mQTL_EAS	0.0331496	0.392817	0.0891033	11.8498	2.68792	8.03e-05	EOS
EAS_450K	EAS	mQTL_EAS	0.0177762	0.0839082	0.0565737	4.72025	3.18255	0.247317	EOS
EUR	EUR	mQTL_EUR	0.0164733	0.061448	0.0405118	3.73017	2.45925	0.270565	GGT
EAS	EAS	mQTL_EAS	0.0331496	0.352478	0.0787986	10.633	2.37706	0.00138392	GGT
EAS_450K	EAS	mQTL_EAS	0.0177762	0.173066	0.0465847	9.73585	2.62062	0.00485491	GGT
EUR	EUR	mQTL_EUR	0.0164733	0.116868	0.0893004	7.09439	5.42093	0.254727	Glucose
EAS	EAS	mQTL_EAS	0.0331496	0.102466	0.114237	3.09102	3.44611	0.544346	Glucose
EAS_450K	EAS	mQTL_EAS	0.0177762	0.0431858	0.0836158	2.42942	4.70381	0.761976	Glucose
EUR	EUR	mQTL_EUR	0.0164733	0.0645702	0.0410447	3.9197	2.4916	0.244105	Hb
EAS	EAS	mQTL_EAS	0.0331496	0.393569	0.0770879	11.8725	2.32546	2.24e-05	Hb
EAS_450K	EAS	mQTL_EAS	0.0177762	0.226575	0.0516494	12.746	2.90553	9.73e-05	Hb
EUR	EUR	mQTL_EUR	0.0164733	0.0682772	0.082178	4.14473	4.98857	0.528545	HbA1c
EAS	EAS	mQTL_EAS	0.0331496	0.28536	0.10285	8.60827	3.10261	0.0248272	HbA1c
EAS_450K	EAS	mQTL_EAS	0.0177762	0.137115	0.0825682	7.7134	4.64488	0.162942	HbA1c
EUR	EUR	mQTL_EUR	0.0164733	0.00473304	0.0586478	0.287316	3.56019	0.842428	HDLC
EAS	EAS	mQTL_EAS	0.0331496	0.305088	0.119002	9.20337	3.58984	0.0367818	HDLC
EAS_450K	EAS	mQTL_EAS	0.0177762	0.119857	0.0689797	6.74257	3.88046	0.14885	HDLC
EUR	EUR	mQTL_EUR	0.0164733	0.0912888	0.0214109	5.54164	1.29974	0.00067599	Height
EAS	EAS	mQTL_EAS	0.0331496	0.215265	0.0310729	6.49375	0.937355	3.17e-08	Height
EAS_450K	EAS	mQTL_EAS	0.0177762	0.131128	0.0287992	7.37662	1.6201	0.000175903	Height
EUR	EUR	mQTL_EUR	0.0164733	0.0640817	0.0455054	3.89004	2.76238	0.297961	Ht
EAS	EAS	mQTL_EAS	0.0331496	0.396251	0.063605	11.9534	1.91873	5.04e-07	Ht
EAS_450K	EAS	mQTL_EAS	0.0177762	0.213884	0.0454338	12.0321	2.55588	3.47e-05	Ht
EAS	EAS	mQTL_EAS	0.0331496	0.322264	0.13399	9.7215	4.04198	0.0486785	LDLC
EAS_450K	EAS	mQTL_EAS	0.0177762	0.1899	0.0963144	10.6828	5.41817	0.0800032	LDLC
EUR	EUR	mQTL_EUR	0.0164733	0.0512098	0.0495019	3.10866	3.00498	0.479666	LYM
EAS	EAS	mQTL_EAS	0.0331496	0.278295	0.0758031	8.39514	2.2867	0.000870688	LYM
EAS_450K	EAS	mQTL_EAS	0.0177762	0.0454005	0.0474503	2.554	2.66932	0.559608	LYM
EUR	EUR	mQTL_EUR	0.0164733	0.108391	0.0523654	6.57983	3.17881	0.0714899	MCH
EAS	EAS	mQTL_EAS	0.0331496	0.441006	0.0748568	13.3035	2.25815	4.43e-05	MCH
EAS_450K	EAS	mQTL_EAS	0.0177762	0.194476	0.065726	10.9402	3.69742	0.0110344	MCH
EUR	EUR	mQTL_EUR	0.0164733	0.0823601	0.105786	4.99962	6.42171	0.528316	MCHC
EAS	EAS	mQTL_EAS	0.0331496	0.294418	0.135018	8.88151	4.073	0.067451	MCHC
EAS_450K	EAS	mQTL_EAS	0.0177762	0.10097	0.117768	5.68007	6.62506	0.480248	MCHC
EUR	EUR	mQTL_EUR	0.0164733	0.0898582	0.0480177	5.45479	2.91489	0.118881	MCV
EAS	EAS	mQTL_EAS	0.0331496	0.426178	0.0853504	12.8562	2.57471	8.67e-05	MCV
EAS_450K	EAS	mQTL_EAS	0.0177762	0.196302	0.0769688	11.043	4.32988	0.0249855	MCV
EUR	EUR	mQTL_EUR	0.0164733	0.12306	0.0436673	7.47028	2.6508	0.00353825	MI
EAS	EAS	mQTL_EAS	0.0331496	0.283232	0.103327	8.54407	3.11699	0.0320098	MI
EAS_450K	EAS	mQTL_EAS	0.0177762	0.124129	0.0531638	6.9829	2.99073	0.0644087	MI
EUR	EUR	mQTL_EUR	0.0164733	0.0743884	0.0552706	4.51571	3.35517	0.307381	MON
EAS	EAS	mQTL_EAS	0.0331496	0.362397	0.0901512	10.9322	2.71953	5.71e-05	MON
EAS_450K	EAS	mQTL_EAS	0.0177762	0.152891	0.0642199	8.60088	3.61269	0.0218286	MON
EUR	EUR	mQTL_EUR	0.0164733	0.134556	0.0488841	8.16815	2.96748	0.0159628	NEU
EAS	EAS	mQTL_EAS	0.0331496	0.330828	0.0681999	9.97987	2.05734	3.69e-05	NEU
EAS_450K	EAS	mQTL_EAS	0.0177762	0.134325	0.0510866	7.55646	2.87388	0.0216504	NEU
EUR	EUR	mQTL_EUR	0.0164733	0.0355917	0.0345242	2.16057	2.09577	0.58007	PLT
EAS	EAS	mQTL_EAS	0.0331496	0.307205	0.0699723	9.26724	2.11081	0.000254516	PLT
EAS_450K	EAS	mQTL_EAS	0.0177762	0.161721	0.0405905	9.09759	2.28342	0.000334183	PLT
EAS	EAS	mQTL_EAS	0.0331496	0.368647	0.0673673	11.1207	2.03222	2.84e-06	PP
EAS_450K	EAS	mQTL_EAS	0.0177762	0.22318	0.0551624	12.555	3.10316	0.000367741	PP
EUR	EUR	mQTL_EUR	0.0164733	0.130761	0.0678887	7.93776	4.12114	0.0917094	PrC
EAS	EAS	mQTL_EAS	0.0331496	0.399467	0.140154	12.0504	4.22792	0.012663	PrC
EAS_450K	EAS	mQTL_EAS	0.0177762	0.226684	0.107801	12.7521	6.06436	0.0660476	PrC
EUR	EUR	mQTL_EUR	0.0164733	0.122574	0.0539258	7.44079	3.27354	0.0528384	RBC
EAS	EAS	mQTL_EAS	0.0331496	0.431814	0.0710092	13.0262	2.14209	2.75e-06	RBC
EAS_450K	EAS	mQTL_EAS	0.0177762	0.204666	0.0592333	11.5135	3.33217	0.00175453	RBC
EUR	EUR	mQTL_EUR	0.0164733	0.205684	0.065201	12.4859	3.95799	0.00257159	SAP
EAS	EAS	mQTL_EAS	0.0331496	0.276212	0.100606	8.3323	3.03492	0.0128909	SAP
EAS_450K	EAS	mQTL_EAS	0.0177762	0.0897161	0.075257	5.04698	4.23358	0.339053	SAP
EUR	EUR	mQTL_EUR	0.0164733	0.0687249	0.0365657	4.1719	2.2197	0.152038	SBP
EAS	EAS	mQTL_EAS	0.0331496	0.352178	0.06083	10.6239	1.83502	5.17e-06	SBP
EAS_450K	EAS	mQTL_EAS	0.0177762	0.178814	0.0505429	10.0592	2.84329	0.00210518	SBP
EUR	EUR	mQTL_EUR	0.0164733	0.0676409	0.0290193	4.1061	1.7616	0.0786342	sCr
EAS	EAS	mQTL_EAS	0.0331496	0.262987	0.0508079	7.93335	1.53269	1.54e-05	sCr
EAS_450K	EAS	mQTL_EAS	0.0177762	0.192141	0.0409491	10.8089	2.30359	3.65e-05	sCr
EUR	EUR	mQTL_EUR	0.0164733	0.152863	0.0419763	9.27947	2.54815	0.0014368	T2D
EAS	EAS	mQTL_EAS	0.0331496	0.259299	0.0539641	7.82209	1.6279	0.000112646	T2D
EAS_450K	EAS	mQTL_EAS	0.0177762	0.16553	0.0458392	9.31188	2.57869	0.00207782	T2D
EUR	EUR	mQTL_EUR	0.0164733	0.0247664	0.0670105	1.50343	4.06784	0.900321	TC
EAS	EAS	mQTL_EAS	0.0331496	0.17576	0.111321	5.30204	3.35815	0.204364	TC
EAS_450K	EAS	mQTL_EAS	0.0177762	0.052297	0.0792788	2.94197	4.45983	0.658852	TC
EUR	EUR	mQTL_EUR	0.0164733	0.0820691	0.0614304	4.98196	3.7291	0.288094	TG
EAS	EAS	mQTL_EAS	0.0331496	0.316966	0.0778216	9.5617	2.34759	0.000371004	TG
EAS_450K	EAS	mQTL_EAS	0.0177762	0.196642	0.0624189	11.0621	3.51138	0.00469938	TG
EUR	EUR	mQTL_EUR	0.0164733	0.0662192	0.0413475	4.0198	2.50998	0.22527	TP
EAS	EAS	mQTL_EAS	0.0331496	0.350707	0.080258	10.5795	2.42109	0.000217587	TP
EAS_450K	EAS	mQTL_EAS	0.0177762	0.168952	0.052786	9.50439	2.96947	0.00610315	TP
EUR	EUR	mQTL_EUR	0.0164733	0.144659	0.0750347	8.78146	4.55494	0.0693266	UAP
EAS	EAS	mQTL_EAS	0.0331496	0.202471	0.11621	6.1078	3.50561	0.171432	UAP
EAS_450K	EAS	mQTL_EAS	0.0177762	0.0997206	0.0789596	5.60978	4.44187	0.308629	UAP
EUR	EUR	mQTL_EUR	0.0164733	0.110799	0.0899688	6.72597	5.46151	0.297918	UF
EAS	EAS	mQTL_EAS	0.0331496	0.255649	0.113065	7.71199	3.41075	0.0569947	UF
EUR	EUR	mQTL_EUR	0.0164733	0.0843317	0.0342605	5.11931	2.07976	0.0513605	WBC
EAS	EAS	mQTL_EAS	0.0331496	0.390193	0.0536892	11.7707	1.61961	3.27e-10	WBC
EAS_450K	EAS	mQTL_EAS	0.0177762	0.181366	0.0443298	10.2028	2.49377	0.000229888	WBC

## Sheet: Figure 3c
Enrichment of heritability for IBD and SCZ GWAS from EAS in mQTL of EAS and EUR
*, Enrichment_p: The P-values from LDSC analysis (one-sided)
**, Significant: 1: significant (P < 0.05 / 8 = 6.3e-3, Bonferroni correction); 0: not significant
Category	trait	pop	Prop._SNPs	Prop._h2	Prop._h2_std_error	Enrichment	Enrichment_std_error	Enrichment_p*	Significant**
mQTL_EAS	SCZ	EAS	0.0331496	0.166096	0.0435744	5.01051	1.31448	0.00258721	1
mQTL_EAS	CD	EAS	0.0331496	0.338495	0.0604154	10.2111	1.82251	1.75e-06	1
mQTL_EAS	UC	EAS	0.0331496	0.257188	0.085681	7.75841	2.58468	0.00741218	0
mQTL_EAS	IBD	EAS	0.0331496	0.313691	0.0629119	9.46291	1.89782	1.69e-05	1
mQTL_EUR	SCZ	EUR	0.0164733	0.0932579	0.0286178	5.66117	1.73723	0.00753591	0
mQTL_EUR	CD	EUR	0.0164733	0.0585099	0.0532684	3.55181	3.23363	0.424602	0
mQTL_EUR	UC	EUR	0.0164733	0.16597	0.0653086	10.0751	3.96452	0.0227871	0
mQTL_EUR	IBD	EUR	0.0164733	0.0765468	0.0493274	4.64673	2.99439	0.217268	0

## Sheet: Supplementary Figure 2
Comparison of mQTL effect sizes across EAS studies
cpg_snp	EAS_Hatton_Effect	EAS_TWB_Effect	EAS_Peng_Effect
cg00001874_rs61854791	0.364193	0.533923	0.365522
cg00002033_rs30458	0.686146	0.600583	0.590408
cg00002224_rs11136299	0.60502	0.602595	0.511635
cg00003625_rs9905568	0.284636	0.23291	0.224937
cg00003994_rs1050290	0.321886	0.308569	0.33632
cg00004105_rs2015972	0.524577	0.662369	0.579176
cg00007420_rs1009031	0.458451	0.394889	0.424368
cg00008665_rs4683355	0.356159	0.432818	0.47829
cg00009292_rs1278537	0.301564	0.287257	0.4386
cg00010654_rs8681	0.200673	0.268355	0.243285
cg00011203_rs7551097	0.385737	0.525273	0.516139
cg00011239_rs340595	0.50297	0.522454	0.445309
cg00011482_rs2073246	0.220991	0.349128	0.257594
cg00012238_rs9675662	0.342012	0.397924	0.35476
cg00012576_rs11070059	0.258891	0.303834	0.371826
cg00012692_rs73431581	0.51319	0.763498	0.547011
cg00013301_rs6817386	0.403375	0.604883	0.602971
cg00013899_rs305575	0.272564	0.341722	0.258966
cg00014104_rs9610500	0.403294	0.52393	0.462791
cg00017931_rs924927	0.212309	0.30233	0.240931
cg00017970_rs12565228	1.10064	1.17365	0.960966
cg00018229_rs11122174	0.432974	0.42359	0.443604
cg00020474_rs12564077	0.353939	0.319591	0.36539
cg00021123_rs2273113	0.661588	0.535135	0.579853
cg00021540_rs12953310	0.538751	0.634547	0.585441
cg00021855_rs11786237	0.766864	0.866934	0.807561
cg00022101_rs79011733	0.240023	0.509259	0.378541
cg00022866_rs55970722	0.576997	0.699189	0.593992
cg00023464_rs330551	0.927641	0.968307	0.910903
cg00024404_rs1126176	0.491698	0.630819	0.509013
cg00024494_rs7404072	0.172552	0.422351	0.359247
cg00025211_rs56110740	0.353296	0.514429	0.321573
cg00025357_rs12030076	1.47078	1.57611	1.5749
cg00026362_rs11965885	0.29395	0.232589	0.220392
cg00026553_rs1106990	0.459803	0.682816	0.608167
cg00026909_rs3087585	0.925601	0.890734	0.864378
cg00027081_rs4854150	0.538135	0.661894	0.623884
cg00027674_rs11822787	0.263666	0.262575	0.313246
cg00028034_rs6141639	0.353994	0.505465	0.42805
cg00029284_rs1966303	0.112084	0.229146	0.12825
cg00032366_rs3892355	0.536236	0.427094	0.381527
cg00035220_rs67537656	0.492825	0.570981	0.548236
cg00036871_rs11893842	0.745338	0.792619	0.644438
cg00038736_rs12609258	0.473778	0.558237	0.465698
cg00039463_rs11641279	0.315978	0.321269	0.278326
cg00039480_rs11656096	0.609161	0.736184	0.838331
cg00039864_rs13187323	0.578247	0.779986	0.595872
cg00040466_rs2144746	0.354545	0.3708	0.303584
cg00041270_rs6820663	0.452484	0.534999	0.634318
cg00041575_rs2074019	0.791829	0.928462	1.09766
cg00042186_rs6544994	0.131189	0.180032	0.204864
cg00042409_rs12629498	0.219594	0.282219	0.264752
cg00043564_rs66510359	0.514597	0.667473	0.651388
cg00048759_rs1727123	0.382542	0.406484	0.469482
cg00049156_rs181072050	0.241127	0.463576	0.371887
cg00049323_rs11134022	0.753474	0.82043	0.675521
cg00049382_rs9597924	1.15113	1.27083	1.28128
cg00049440_rs3780603	0.535062	0.618171	0.527858
cg00049595_rs9349199	0.820095	0.827563	0.763509
cg00049729_rs593979	1.26148	1.22789	1.04825
cg00049883_rs7188126	0.795764	1.2338	1.10728
cg00050482_rs12149424	0.0454311	0.174908	0.190504
cg00051179_rs12658835	0.226706	0.318012	0.318453
cg00053373_rs12944213	0.345669	0.423068	0.417314
cg00053851_rs4570386	0.25966	0.408251	0.413825
cg00054472_rs6786980	0.877586	0.956223	0.878674
cg00054774_rs117881296	0.936991	1.10756	0.946321
cg00054971_rs7081735	0.378812	0.60955	0.535525
cg00055341_rs1450570	0.520881	0.682538	0.623997
cg00055555_rs1775908	0.378203	0.388678	0.384297
cg00055603_rs10788880	0.808464	1.05464	1.06988
cg00055679_rs4885537	0.407744	0.576174	0.558598
cg00056257_rs342041	0.861221	0.842999	0.698114
cg00056497_rs4462259	0.765333	0.794578	0.703742
cg00056767_rs3816311	0.0757394	0.157359	0.225543
cg00057593_rs4636185	0.14397	0.104737	0.124847
cg00057667_rs9376459	0.461078	0.818445	0.732636
cg00058708_rs11675585	0.393748	0.608515	0.545384
cg00059225_rs2071220	0.26259	0.203087	0.286783
cg00060484_rs3135063	0.882013	0.990189	0.877285
cg00060800_rs112590259	0.200781	0.156889	0.093612
cg00060956_rs28695628	0.349334	0.586701	0.513362
cg00061413_rs35169237	0.291777	0.299124	0.296575
cg00061520_rs2531975	1.02779	1.04907	0.883654
cg00061635_rs10852900	1.19335	1.26968	1.14703
cg00061860_rs12595350	0.238191	0.292618	0.159564
cg00063111_rs56386899	0.378062	0.439329	0.401825
cg00064080_rs1271526	0.603694	0.470132	0.464413
cg00064840_rs7784748	0.553153	0.770321	0.785639
cg00064950_rs5412	0.847588	0.98831	0.818165
cg00065048_rs3737803	0.930954	1.08484	0.852935
cg00066239_rs9892081	0.784932	0.826882	0.780623
cg00068779_rs6812295	0.460165	0.599881	0.701158
cg00070383_rs7673462	0.434631	0.555063	0.482714
cg00070899_rs4713735	0.233548	0.295846	0.207226
cg00071950_rs13129697	0.839145	0.819507	0.806034
cg00072675_rs12140958	0.0936161	0.251311	0.265583
cg00072720_rs402514	0.371518	0.335377	0.358076
cg00073543_rs2244944	0.798709	0.850322	0.80818
cg00074086_rs13242220	0.646896	0.718629	0.661453
cg00074746_rs55761539	0.299667	0.572547	0.648563
cg00074818_rs7012395	0.744284	0.797743	0.750215
cg00075467_rs6432044	0.294956	0.267201	0.230549
cg00077426_rs890973	0.340362	0.424019	0.390683
cg00077606_rs12515518	0.847103	0.909475	0.827415
cg00077838_rs138481	0.41995	0.496929	0.547232
cg00078025_rs73551528	0.90404	1.13372	0.962798
cg00078245_rs12824946	0.20611	0.281844	0.179935
cg00078857_rs13255660	0.137108	0.150381	0.137387
cg00078996_rs11246766	0.841326	0.858144	0.723645
cg00079056_rs706107	0.503434	0.591513	0.546686
cg00079598_rs11219307	1.06566	1.18791	1.01362
cg00080972_rs6601043	1.14535	1.08959	0.96328
cg00081084_rs8104047	0.252823	0.444062	0.48914
cg00081729_rs12137158	0.257782	0.275195	0.178146
cg00083188_rs2719979	0.702639	0.462988	0.537975
cg00083206_rs7753212	1.05191	0.998055	0.890332
cg00084184_rs7666545	0.202945	0.228715	0.209915
cg00084202_rs9324585	0.287468	0.415269	0.388935
cg00084347_rs11057383	0.746595	0.92103	0.814767
cg00084398_rs2396004	0.475779	0.563907	0.389589
cg00085123_rs10173427	0.442303	0.605578	0.488038
cg00085416_rs10106254	0.273487	0.339327	0.182187
cg00086670_rs10786718	0.213003	0.284208	0.227587
cg00087274_rs67609058	0.345007	0.459556	0.411598
cg00087735_rs1473497	0.653295	0.700893	0.618458
cg00088007_rs12549294	0.513143	0.630445	0.566591
cg00088183_rs12745047	0.469637	0.532162	0.468733
cg00088688_rs3093001	0.494276	0.569164	0.449655
cg00088797_rs68074206	0.744934	0.884826	0.784243
cg00088844_rs11169956	0.116532	0.133253	0.199916
cg00089821_rs9460025	0.286559	0.34548	0.270285
cg00089945_rs2936054	0.216185	0.289475	0.244939
cg00090261_rs2453635	0.200675	0.338014	0.295961
cg00090674_rs137862	0.530371	0.398235	0.424903
cg00090737_rs4326710	0.435175	0.570595	0.523575
cg00091060_rs12978811	0.425843	0.349682	0.367451
cg00091302_rs535334	0.465238	0.548344	0.403801
cg00092400_rs10876171	0.5047	0.575611	0.532897
cg00094595_rs17837079	0.20171	0.563771	0.56054
cg00095259_rs1539996	0.416788	0.49439	0.472894
cg00095326_rs190251	0.236126	0.290819	0.19984
cg00095930_rs11065625	0.664836	0.693888	0.551146
cg00096328_rs880026	0.265176	0.242059	0.284885
cg00099240_rs5754391	0.629016	0.535278	0.529733
cg00099383_rs4708700	0.0164438	0.416163	0.441272
cg00099519_rs6894246	0.59972	0.771183	0.726948
cg00099976_rs79738503	0.717331	0.767359	0.692218
cg00100948_rs9824398	0.700662	0.660872	0.649616
cg00101154_rs11649268	0.739119	0.803769	0.79017
cg00101629_rs6660333	0.573873	0.740953	0.676109
cg00101715_rs73143813	0.735016	0.945837	0.836545
cg00103329_rs6676458	0.512575	0.413672	0.443537
cg00103568_rs11582660	0.189688	0.241316	0.293647
cg00104845_rs12522562	0.534603	0.679929	0.678352
cg00105253_rs12894531	0.199073	0.228003	0.3031
cg00105640_rs9424282	0.42836	0.536463	0.37966
cg00106808_rs17040704	0.413589	0.496361	0.572867
cg00108944_rs12371293	0.243348	0.234384	0.233827
cg00110688_rs35443572	0.805552	0.872071	0.804819
cg00111778_rs17018004	0.19048	0.400972	0.274349
cg00112260_rs4949447	0.664236	0.746102	0.606754
cg00114012_rs3808838	0.577907	0.666496	0.522167
cg00115194_rs989798	0.33414	0.506881	0.537293
cg00115288_rs6597996	0.342876	0.463127	0.406738
cg00115747_rs11871532	0.47979	0.52566	0.427473
cg00115954_rs4840575	0.439485	0.536919	0.494659
cg00116315_rs7744287	0.630449	0.748332	0.611622
cg00117018_rs4330728	0.353841	0.426298	0.363468
cg00118978_rs4449299	0.725432	0.626754	0.650652
cg00119073_rs62289742	1.13131	1.17542	1.07096
cg00119079_rs17803349	0.276136	0.196016	0.434648
cg00120147_rs243845	0.25158	0.319871	0.316763
cg00121634_rs9878797	0.136279	0.291854	0.35239
cg00121876_rs12173728	0.416533	0.380921	0.361886
cg00122347_rs3740409	0.481863	0.596856	0.589915
cg00122854_rs10932740	0.230972	0.285739	0.232083
cg00123104_rs11121493	0.30071	0.323804	0.317297
cg00123512_rs3809627	0.157013	0.163026	0.289631
cg00123762_rs4714454	0.434325	0.538887	0.547574
cg00124004_rs28783474	0.190685	0.331247	0.326935
cg00124095_rs4621297	0.210352	0.275212	0.192368
cg00128601_rs1388941	0.286492	0.306558	0.338465
cg00128695_rs11595059	0.902049	0.998934	0.810109
cg00129273_rs72662082	0.374013	0.329153	0.345811
cg00129785_rs2839087	0.416016	0.707781	0.610232
cg00129811_rs17255966	0.0956173	0.0630049	0.147666
cg00131758_rs5992929	0.326098	0.44402	0.408232
cg00132208_rs11723016	0.336659	0.171771	0.171535
cg00133909_rs61012032	0.220481	0.159622	0.127743
cg00133970_rs4724281	0.318599	0.237992	0.283869
cg00134210_rs17155703	0.649391	0.721219	0.641165
cg00134415_rs196066	0.205782	0.389629	0.318287
cg00134645_rs2241367	0.181436	0.12428	0.282708
cg00135056_rs4075182	0.380804	0.434176	0.466384
cg00136477_rs292001	0.475575	0.670287	0.553214
cg00136968_rs7801852	0.247289	0.250365	0.332581
cg00137016_rs4802897	0.325013	0.29324	0.303975
cg00139681_rs2005761	0.30099	0.329023	0.343186
cg00139947_rs57772271	0.657816	0.824728	0.712868
cg00140889_rs12824716	0.17338	0.214605	0.347484
cg00142239_rs2956895	0.19931	0.303115	0.363295
cg00142257_rs989798	1.2607	1.144	1.1218
cg00143376_rs9789524	0.273899	0.408987	0.310142
cg00146027_rs10827167	1.23935	1.19322	1.15934
cg00146437_rs4844815	0.201898	0.270187	0.299683
cg00146805_rs56123344	0.498815	0.538823	0.576677
cg00146864_rs4792847	0.389492	0.528201	0.318265
cg00147244_rs11651877	0.0888372	0.196676	0.104268
cg00147788_rs17053351	0.367232	0.345331	0.472504
cg00148223_rs35188965	0.4949	0.434053	0.385758
cg00148355_rs4889545	0.11052	0.458793	0.489081
cg00148825_rs2014110	0.457537	0.493073	0.430069
cg00148862_rs28678499	0.388704	0.353392	0.388164
cg00149716_rs6109777	0.687321	0.758514	0.644676
cg00151370_rs2073519	0.606216	0.636268	0.549085
cg00152041_rs6062689	0.351183	0.37933	0.335934
cg00152047_rs926265	0.386155	0.660124	0.670202
cg00152322_rs8040326	1.16735	1.35574	1.53569
cg00152799_rs2227273	0.709155	0.649567	0.60288
cg00152942_rs289721	0.391145	0.39418	0.307082
cg00153693_rs71412563	0.242021	0.356843	0.264937
cg00153707_rs62576217	0.505545	0.501016	0.296476
cg00153919_rs8052231	0.927954	1.23147	0.962632
cg00154986_rs11073889	0.294414	0.472501	0.265931
cg00156427_rs3138089	0.396286	0.310119	0.35738
cg00156991_rs12049023	0.844781	0.901901	0.822235
cg00157109_rs35503973	0.406401	0.133549	0.248547
cg00157359_rs3107024	0.468172	0.445187	0.406135
cg00157796_rs485738	0.618149	0.879434	0.866116
cg00157962_rs12745530	0.642691	0.678523	0.582647
cg00158122_rs11596008	0.635044	0.78108	0.781981
cg00158530_rs35967356	0.532415	0.301741	0.420177
cg00158539_rs4564802	0.366408	0.257158	0.24954
cg00159439_rs2413507	0.549304	0.893041	0.731168
cg00159682_rs6990020	0.945752	0.982931	1.06802
cg00159764_rs1275393	0.301435	0.354462	0.38033
cg00160388_rs878340	1.12614	1.30753	1.10157
cg00160505_rs57432042	0.288119	0.6074	0.556035
cg00160667_rs2452774	0.385108	0.363572	0.337304
cg00160976_rs11710513	0.305056	0.349341	0.51949
cg00161556_rs12802650	0.622308	0.683526	0.596524
cg00161683_rs3133654	0.266608	0.258474	0.218588
cg00163459_rs17452140	0.574887	0.859224	0.77114
cg00163541_rs12729311	0.289008	0.236528	0.28772
cg00166216_rs7612967	0.418478	0.518309	0.486371
cg00166722_rs2272124	0.643201	0.843458	0.70804
cg00167076_rs2348608	0.462622	0.714257	0.573089
cg00168942_rs593363	0.569393	0.485921	0.448349
cg00169617_rs75222492	0.430115	0.60527	0.55248
cg00169725_rs351861	0.483578	0.619145	0.553669
cg00169964_rs745479	0.631732	0.673317	0.591973
cg00170188_rs850731	0.552223	0.791762	0.683218
cg00170242_rs7910464	0.804738	0.872238	0.783526
cg00170487_rs62319866	0.670703	0.691076	0.657341
cg00172376_rs2833465	0.141316	0.219112	0.100771
cg00173659_rs7799010	0.582399	0.716915	0.653942
cg00175403_rs816063	0.620187	0.772431	0.592178
cg00176210_rs1819952	0.122456	0.196857	0.179867
cg00178850_rs12080914	0.46428	0.48259	0.439619
cg00178864_rs7698642	0.720623	0.905699	0.937612
cg00179795_rs10829657	0.590595	0.713437	0.451856
cg00179921_rs710192	0.358401	0.495477	0.334177
cg00180447_rs9878550	1.2546	1.29871	1.16755
cg00180762_rs12578121	0.474243	0.620923	0.412077
cg00180806_rs4073799	0.59677	0.538468	0.529778
cg00181432_rs12638924	0.250844	0.371393	0.310488
cg00182421_rs13063927	0.24998	0.32571	0.227462
cg00182893_rs9484282	0.921349	1.01961	0.890614
cg00183186_rs17273700	0.141639	0.211758	0.215228
cg00183684_rs12086058	0.326605	0.333389	0.323132
cg00184457_rs2921383	0.564227	0.70347	0.683764
cg00184732_rs59429575	0.192495	0.238569	0.256747
cg00186529_rs3013265	0.278978	0.254537	0.324122
cg00186701_rs28669903	0.578322	0.480505	0.266205
cg00186954_rs2653565	1.02108	1.05255	1.02453
cg00187229_rs73060334	0.395453	0.555762	0.491148
cg00187414_rs7685175	0.0142867	0.0588499	0.0796475
cg00187535_rs62126592	0.124323	0.305937	0.208376
cg00187557_rs2012027	0.156194	0.368936	0.252645
cg00188032_rs41135	0.167577	0.275914	0.284339
cg00189366_rs6593513	0.486338	0.506919	0.402082
cg00191458_rs13170456	1.22799	1.2587	1.24199
cg00192031_rs17659059	0.327762	0.53339	0.524017
cg00193521_rs6788	0.551834	0.64531	0.498133
cg00194374_rs9662124	0.18502	0.203011	0.212935
cg00194771_rs10772620	0.462132	0.709415	0.691378
cg00196787_rs758410	0.265241	0.372132	0.34749
cg00197495_rs10881929	0.197773	0.302416	0.380765
cg00198586_rs1920614	0.188834	0.288625	0.225618
cg00199007_rs3787513	0.360846	0.449831	0.383195
cg00201445_rs9291034	0.288702	0.288082	0.297377
cg00201457_rs9831298	0.455083	0.68872	0.545246
cg00201779_rs6902769	0.381041	0.274185	0.277663
cg00202441_rs13139768	0.393247	0.450742	0.418957
cg00202454_rs1712434	0.300456	0.342721	0.310727
cg00202760_rs837763	0.319496	0.469579	0.417636
cg00202829_rs2959003	0.250874	0.269373	0.22005
cg00203284_rs538286	0.134899	0.23066	0.202378
cg00204159_rs2074272	0.789557	0.893801	0.774461
cg00206063_rs10795073	0.375723	0.409795	0.474307
cg00206356_rs1955161	0.430016	0.347123	0.213115
cg00206639_rs7182043	0.722647	0.85605	0.658868
cg00206779_rs1812214	0.473084	0.5589	0.559552
cg00207352_rs6794875	0.28529	0.342662	0.317362
cg00207731_rs13379889	0.403388	0.448681	0.385051
cg00207833_rs11263687	0.257369	0.329602	0.347266
cg00208504_rs7690553	0.455841	0.600678	0.583948
cg00210271_rs5009146	0.467759	0.529557	0.582708
cg00210856_rs11745415	0.280622	0.359678	0.355245
cg00211115_rs7928827	0.707527	0.835239	0.689047
cg00211489_rs11637245	0.240709	0.452864	0.46096
cg00211630_rs58852370	0.765366	0.980262	0.910846
cg00212520_rs247412	0.346256	0.42433	0.474503
cg00213004_rs3795811	0.29143	0.382206	0.396121
cg00213714_rs10983313	0.275627	0.246426	0.261592
cg00214044_rs176179	0.293354	0.292679	0.332939
cg00214171_rs4789223	0.567479	0.587507	0.511816
cg00217306_rs11706480	0.369494	0.393524	0.330099
cg00218409_rs4853045	0.305407	0.364354	0.422978
cg00218484_rs13101339	0.304798	0.757788	0.756075
cg00218649_rs936711	0.414047	0.577152	0.719204
cg00219151_rs3750803	0.45135	0.515413	0.470128
cg00219282_rs653521	0.446745	0.621505	0.627538
cg00220102_rs34046547	1.24541	1.10699	1.06198
cg00220225_rs2859580	0.341881	0.370834	0.369327
cg00220243_rs62584728	1.12431	1.37792	1.22643
cg00220677_rs1594070	0.195589	0.362965	0.294394
cg00220721_rs7933726	0.31133	0.543089	0.453124
cg00222472_rs3898199	0.251331	0.327036	0.367939
cg00223245_rs9839493	0.381761	0.581267	0.536827
cg00224083_rs6854489	0.736009	0.742236	0.79079
cg00224202_rs6570262	0.256284	0.271372	0.287129
cg00225006_rs8042254	0.369406	0.553766	0.504995
cg00225858_rs2326168	0.573928	0.721754	0.659826
cg00227156_rs406129	0.7002	0.738755	0.651317
cg00227665_rs36015371	0.33516	0.400737	0.460921
cg00228984_rs6033860	0.931506	1.18359	1.13153
cg00229508_rs11637353	0.412381	0.520366	0.490707
cg00231389_rs1273385	0.761325	0.928475	0.799721
cg00231771_rs34656786	0.56687	0.615877	0.588392
cg00231927_rs13231216	0.298146	0.229535	0.225385
cg00232092_rs4724696	0.283635	0.374637	0.310234
cg00232160_rs10987419	0.8368	0.821809	0.739332
cg00232483_rs4782291	0.346559	0.35503	0.305098
cg00232500_rs1855142	0.56432	0.649765	0.585779
cg00233420_rs7124481	0.871484	0.849404	0.773569
cg00234321_rs55879799	0.563265	0.567586	0.489484
cg00234616_rs11688069	0.167792	0.331587	0.326385
cg00236305_rs7560311	0.583188	0.601499	0.565888
cg00236576_rs8073900	0.170046	0.28525	0.203491
cg00236729_rs1904418	0.325565	0.321947	0.457671
cg00236919_rs321631	0.502785	0.486915	0.429401
cg00237010_rs4980959	0.827189	0.999257	0.976878
cg00238349_rs876782	0.467749	0.641214	0.636237
cg00238353_rs61873717	0.202664	0.346411	0.187475
cg00241076_rs35249250	-0.0280169	0.0884564	0.108261
cg00241273_rs2391336	0.33019	0.553937	0.518075
cg00241281_rs2816648	0.868231	1.16138	0.859112
cg00241638_rs4385452	0.454305	0.61229	0.505183
cg00241712_rs12166331	0.390795	0.550874	0.523262
cg00242976_rs6065892	0.420507	0.414383	0.376456
cg00243661_rs1491823	0.657	0.795958	0.763253
cg00245502_rs748066	0.233019	0.211852	0.205946
cg00245850_rs6471563	0.624397	0.960156	0.933343
cg00247629_rs6599388	0.113203	0.160412	0.131084
cg00249205_rs9926533	0.559427	0.690382	0.545961
cg00249503_rs9899295	0.641249	0.637508	0.535786
cg00250645_rs11785920	0.537625	0.630359	0.549718
cg00250743_rs2901293	0.23553	0.381494	0.377816
cg00251824_rs11781021	0.652734	0.68997	0.63922
cg00252472_rs599456	0.480488	0.481716	0.369184
cg00254017_rs62355882	0.313459	0.436127	0.302863
cg00254258_rs1553287	1.26411	1.30844	1.14056
cg00254378_rs6879487	0.502474	0.586418	0.711936
cg00255726_rs59181113	0.481656	0.447502	0.375976
cg00255889_rs912514	0.975633	1.08227	0.991071
cg00255919_rs13164856	1.36935	1.29814	1.20279
cg00256046_rs72743323	0.996953	0.991448	0.862992
cg00256281_rs132770	0.466261	0.485543	0.437662
cg00257893_rs17067611	0.458122	0.87254	0.644109
cg00258081_rs7103863	0.970956	0.921282	0.856992
cg00258316_rs10779692	0.198761	0.151148	0.197701
cg00258409_rs1370683	0.394456	0.470884	0.375916
cg00258809_rs4676891	0.430622	0.466947	0.427746
cg00259249_rs666465	0.251072	0.508324	0.450279
cg00259834_rs3821784	0.234356	0.237953	0.215145
cg00260883_rs2303285	0.336864	0.328982	0.299102
cg00260937_rs754921	0.684783	0.724953	0.625448
cg00261781_rs11694716	0.654037	0.430969	0.690441
cg00263248_rs4905627	0.35856	0.553253	0.519351
cg00263700_rs12918782	0.570744	0.784584	0.889792
cg00267142_rs718085	0.706665	0.847924	0.755129
cg00267286_rs7092037	0.565293	0.452095	0.45763
cg00269817_rs2670029	0.499738	0.483199	0.408124
cg00270778_rs9636236	0.155784	0.231541	0.351581
cg00273198_rs4842121	0.847542	1.03601	0.882563
cg00273359_rs1878808	0.56614	0.714317	0.504727
cg00273464_rs3741205	0.399191	0.416749	0.307192
cg00274279_rs11967324	0.263005	0.196467	0.185288
cg00275181_rs270164	0.481456	0.373638	0.409431
cg00275828_rs9915780	0.368209	0.467856	0.429081
cg00277769_rs11772293	0.407208	0.395579	0.589504
cg00278517_rs7756763	0.682952	0.793257	0.727546
cg00280220_rs896064	0.658377	0.570991	0.548351
cg00280758_rs4863633	1.79158	1.51713	1.68059
cg00281776_rs6733487	0.266834	0.218298	0.21497
cg00285620_rs2604532	0.271519	0.33066	0.356532
cg00286497_rs1864393	0.475723	0.293176	0.380425
cg00287012_rs4239439	0.242037	0.398829	0.358546
cg00287713_rs9309688	0.282142	0.486087	0.497959
cg00287773_rs919749	0.525557	0.624907	0.531722
cg00288598_rs2944766	0.618621	0.696257	0.615902
cg00288844_rs4255800	0.738128	0.871747	0.729791
cg00289258_rs1883048	0.454733	0.498465	0.568984
cg00289558_rs10807974	0.236619	0.286536	0.309021
cg00290023_rs2913218	0.323929	0.440559	0.371787
cg00290086_rs7869989	0.289192	0.333373	0.300968
cg00290483_rs8081497	0.407211	0.262775	0.391352
cg00290607_rs611663	0.664459	0.737699	0.680708
cg00291478_rs3009919	0.973296	1.22452	0.97006
cg00292701_rs4422413	0.301955	0.0755914	0.326509
cg00292971_rs4726612	0.74054	0.678138	0.613946
cg00293660_rs960834	0.593521	0.653839	0.625974
cg00293996_rs371945	0.331197	0.393152	0.281857
cg00294956_rs35586274	0.40295	0.589169	0.477327
cg00295382_rs3117088	0.342314	0.454487	0.473317
cg00295485_rs3795907	0.491741	0.556067	0.500563
cg00295744_rs1879533	0.697263	0.702664	0.655486
cg00296348_rs7907613	0.433555	0.54135	0.469015
cg00297600_rs4361760	0.270275	0.435811	0.315247
cg00299820_rs11588551	0.357581	0.505836	0.53273
cg00300046_rs364677	0.638473	0.767982	0.673729
cg00300969_rs2424918	0.604184	0.796916	0.672988
cg00301159_rs58855886	0.452091	0.426133	0.374632
cg00301879_rs2042228	0.331403	0.29844	0.293494
cg00303429_rs7787720	0.190809	0.298681	0.244236
cg00303876_rs3749813	0.214653	0.416158	0.363611
cg00305585_rs2076442	0.306457	0.477201	0.330948
cg00306090_rs11699077	0.152117	0.250739	0.302429
cg00306198_rs10099619	0.170273	0.222552	-0.178311
cg00306721_rs2850597	0.360965	0.358361	0.390166
cg00306893_rs73166114	0.842632	1.06531	1.20072
cg00307383_rs1217060	0.437642	0.516183	0.488148
cg00309945_rs10917052	0.502659	0.47384	0.430981
cg00310139_rs9346629	0.215517	0.2201	0.143956
cg00310410_rs11124026	0.713045	0.691743	0.638248
cg00310412_rs8026319	0.500366	0.602375	0.510075
cg00310463_rs4245903	0.398021	0.495959	0.491174
cg00312125_rs56045236	0.787048	0.832129	0.647641
cg00313685_rs2970471	0.101272	0.0660709	0.101622
cg00316485_rs4520835	0.258028	0.199318	0.166709
cg00316803_rs1875887	0.702564	0.856839	0.851273
cg00317577_rs783539	0.560171	0.73275	0.636022
cg00317626_rs4926957	0.31541	0.409785	0.346747
cg00318347_rs9314316	0.34241	0.368046	0.214891
cg00318621_rs13003539	0.69888	0.922128	0.768508
cg00319655_rs11098228	0.822638	1.09197	0.783788
cg00319774_rs6996294	0.182593	0.170854	0.213108
cg00320138_rs2512296	0.153074	0.192213	0.248213
cg00320608_rs9309665	0.216497	0.435288	0.322592
cg00320765_rs3742887	0.470995	0.418764	0.498415
cg00321850_rs2269650	0.676623	0.691971	0.668806
cg00322201_rs2273256	0.152656	0.202461	0.175813
cg00322486_rs6679333	0.318733	0.298437	0.387066
cg00323313_rs4610978	0.431669	0.573092	0.45106
cg00323915_rs4339548	0.603922	0.665591	0.614867
cg00323916_rs7287340	0.440146	0.679535	0.63105
cg00324097_rs93075	0.194035	0.187221	0.199231
cg00324827_rs3755970	1.0411	1.35536	1.06352
cg00325113_rs2272953	0.594646	0.688979	0.585494
cg00326251_rs11779195	0.480193	0.637778	0.668932
cg00326259_rs4867390	0.500502	0.600777	0.574496
cg00327355_rs34277046	0.178115	0.266288	0.333549
cg00328075_rs7824944	0.433808	0.656848	0.641253
cg00328376_rs2391362	0.131868	0.309997	0.196911
cg00328813_rs575834	0.308838	0.496229	0.483803
cg00328870_rs10753235	0.393009	0.42627	0.470515
cg00330059_rs35673756	0.448473	0.484284	0.380182
cg00330370_rs4661210	0.635455	0.487567	0.508709
cg00331027_rs16878538	0.273348	0.323782	0.313349
cg00331237_rs1587110	0.33377	0.399691	0.384412
cg00333946_rs7181588	0.732903	0.72929	0.657579
cg00334274_rs7510705	0.257778	0.348759	0.237502
cg00335715_rs4377733	0.823707	0.842939	0.806199
cg00335802_rs2865125	0.959435	1.35775	1.17911
cg00335892_rs8136537	0.852038	0.957353	0.831907
cg00337440_rs11993843	0.266937	0.252457	0.292466
cg00338002_rs11247705	0.590296	0.675722	0.632101
cg00339441_rs10885009	0.615416	0.582423	0.532369
cg00339695_rs2188717	1.24511	1.26974	1.21638
cg00339769_rs7766290	0.273561	0.426098	0.452171
cg00340326_rs62273567	0.458452	0.66798	0.585943
cg00340382_rs71351958	0.163862	0.288341	0.29153
cg00343414_rs10890991	0.282788	0.299913	0.223328
cg00343839_rs2137722	1.03382	1.07871	0.965295
cg00344900_rs9844302	0.326182	0.462651	0.538934
cg00345443_rs60659765	0.204941	0.25352	0.296707
cg00346376_rs35188965	0.280266	0.425368	0.348477
cg00346898_rs61707606	0.230179	0.374764	0.305077
cg00346985_rs2031247	0.544111	0.540243	0.589442
cg00347584_rs3816725	0.160073	0.156629	0.19066
cg00347775_rs6519374	0.639325	0.842652	0.575983
cg00347798_rs9829341	0.980567	0.842058	0.799027
cg00347863_rs6978441	0.799218	0.78123	0.725622
cg00348467_rs60289499	0.529899	0.527803	0.495529
cg00348762_rs8064103	0.251393	0.257837	0.273139
cg00348858_rs11641216	0.428257	0.532318	0.527341
cg00349061_rs3008244	1.09804	1.12414	1.08904
cg00349404_rs7072534	0.947408	1.15677	0.947388
cg00350448_rs58249351	0.176258	0.312241	0.288836
cg00351047_rs6512016	0.539009	0.636794	0.498932
cg00354437_rs2076962	0.377527	0.412363	0.344707
cg00354863_rs3813521	0.381885	0.589062	0.468489
cg00355656_rs1444727	1.03063	1.26733	1.06337
cg00355829_rs2712372	0.538538	0.743673	0.499657
cg00355992_rs1491823	0.237976	0.279327	0.292269
cg00356499_rs2239737	0.959238	0.964487	0.913458
cg00356999_rs3792117	0.739729	0.800074	0.724563
cg00359604_rs1113959	0.263931	0.35149	0.452635
cg00360414_rs4948457	0.271388	0.315037	0.277898
cg00361562_rs16865262	0.347766	0.48062	0.542753
cg00362285_rs576151	0.341352	0.587997	0.561261
cg00363080_rs2820656	0.584557	0.585736	0.584792
cg00364445_rs58756181	0.558975	0.622621	0.660282
cg00365524_rs7533981	0.296793	0.262418	0.218707
cg00366412_rs11653281	0.138884	0.297528	0.245748
cg00366505_rs11076678	0.319595	0.566187	0.401954
cg00366917_rs10454721	1.1164	1.17322	1.05977
cg00368636_rs635028	0.412033	0.392882	0.428947
cg00371134_rs12033923	0.541776	0.613163	0.577527
cg00372908_rs2167626	0.123691	0.306245	0.31204
cg00373436_rs2289596	0.27347	0.380414	0.319472
cg00374747_rs3987740	0.273205	0.504035	0.308628
cg00375025_rs6793964	0.193701	0.242157	0.32426
cg00376480_rs2274809	0.512361	0.709548	0.694275
cg00377497_rs35988873	0.709561	0.772915	0.772197
cg00378158_rs4821197	0.572653	0.662165	0.633314
cg00378510_rs7251424	0.697086	0.680574	0.627183
cg00383081_rs10797771	0.716842	0.966886	0.834077
cg00383220_rs640603	0.269402	0.274836	0.244357
cg00383598_rs4072920	0.927711	1.01324	1.10518
cg00383763_rs10737583	0.57362	0.658677	0.608498
cg00385441_rs1008953	0.888163	0.898248	0.834018
cg00387090_rs659470	0.40131	0.498955	0.433595
cg00387115_rs12367485	0.471912	0.646448	0.594865
cg00387200_rs6585751	0.682774	0.620996	0.774962
cg00388391_rs9726260	0.650284	0.775782	0.605796
cg00390484_rs2078749	0.505898	0.491283	0.525431
cg00390724_rs7618405	0.516372	0.430243	0.423658
cg00391247_rs4930961	0.579301	0.726453	0.661189
cg00393585_rs8180162	0.510225	0.616986	0.710083
cg00394658_rs7130876	0.41584	0.499874	0.508699
cg00394823_rs35969935	0.603511	0.635368	0.588226
cg00395501_rs4847386	0.22558	0.200661	0.280454
cg00396865_rs7855405	0.495285	0.622748	0.496892
cg00398048_rs12499096	0.613592	0.637289	0.639947
cg00398420_rs35264105	1.25705	1.25434	1.20493
cg00399059_rs2949872	0.401211	0.436861	0.366787
cg00400448_rs12050578	0.242002	0.495105	0.406133
cg00400992_rs9293756	0.140558	0.157109	0.142802
cg00401233_rs3917682	0.17578	0.326804	0.33462
cg00404280_rs11986221	0.778761	1.30489	0.639671
cg00404394_rs3737803	1.03915	1.18641	1.01216
cg00404641_rs4535198	0.491954	0.425704	0.566278
cg00404717_rs12640078	0.293703	0.209323	0.232517
cg00404861_rs4759844	0.491488	0.599857	0.571803
cg00406338_rs6100162	0.487212	0.705066	0.540688
cg00407468_rs111569016	0.672701	1.05805	0.892772
cg00407988_rs6577057	0.223464	0.210043	0.185392
cg00408605_rs3110561	0.319769	0.473122	0.388114
cg00409245_rs751728	0.303449	0.331783	0.367051
cg00410034_rs8135723	0.867273	1.04248	1.01164
cg00410422_rs12139085	0.219213	0.209257	0.318164
cg00411413_rs16959412	0.581986	0.499761	0.442117
cg00412842_rs3790316	0.414522	0.4547	0.348332
cg00414384_rs4584583	0.378263	0.301207	0.330366
cg00415065_rs222218	0.0870496	0.140301	0.139134
cg00415704_rs11634759	0.41057	0.341246	0.180977
cg00416386_rs12366	0.174164	0.301418	0.243541
cg00416645_rs1978346	0.18956	0.314084	0.295831
cg00417151_rs12479820	0.618076	0.798954	0.664847
cg00419117_rs4653917	1.33167	1.24441	1.4225
cg00419604_rs163501	0.59211	0.65597	0.61201
cg00420450_rs6557952	0.350158	0.517855	0.272056
cg00420510_rs35188965	0.54303	0.676598	0.779299
cg00420742_rs3974832	0.29158	0.371572	0.261619
cg00421144_rs2565059	0.943508	0.975388	0.872135
cg00422935_rs254207	0.587785	0.665708	0.651989
cg00423453_rs5006884	0.644857	0.930068	0.934782
cg00423487_rs243338	0.408384	0.576974	0.354383
cg00424286_rs2235282	0.580794	0.746378	0.641957
cg00425431_rs11073918	0.272236	0.263863	0.306718
cg00425710_rs1827210	0.384588	0.287961	0.295179
cg00428598_rs2521989	0.327888	0.414193	0.293241
cg00428692_rs3810862	0.848821	1.01342	0.906549
cg00429497_rs4075908	0.526782	0.531694	0.535756
cg00430895_rs11080628	0.455539	0.63002	0.636682
cg00431114_rs67581837	0.139907	0.137714	0.0956256
cg00432049_rs73616484	0.370901	0.383768	0.374803
cg00433296_rs11783730	0.20517	0.256119	0.143673
cg00433654_rs2268417	0.251861	0.274407	0.248863
cg00433861_rs8082973	0.59933	0.58786	0.514036
cg00433917_rs484353	0.834973	0.828454	0.920045
cg00438541_rs9647032	0.333865	0.480085	0.361867
cg00439318_rs57696383	0.266139	0.382364	0.384142
cg00441709_rs2439996	0.213067	0.290741	0.299633
cg00441918_rs12938771	0.990415	0.860508	0.979279
cg00442258_rs6045625	0.220821	0.267207	0.269196
cg00444341_rs9419205	0.190358	0.205732	0.184857
cg00445232_rs11639295	0.229068	0.245929	0.237863
cg00445443_rs2465275	0.673743	0.723018	0.576113
cg00446123_rs34251386	0.354021	0.506284	0.421221
cg00448162_rs55987810	0.510784	0.592351	0.587229
cg00448191_rs4415368	0.380455	0.309252	0.283083
cg00448707_rs4545312	0.189585	0.210105	0.212935
cg00448868_rs4783729	0.423134	0.504242	0.448472
cg00449728_rs503301	0.56479	0.665645	0.748241
cg00449812_rs7196127	0.316983	0.39575	0.432723
cg00450029_rs1703872	0.746231	0.674078	0.696802
cg00450824_rs10840090	0.317854	0.300135	0.452451
cg00451054_rs56070011	0.87753	0.877638	0.789137
cg00451194_rs7202333	0.316229	0.354486	0.3267
cg00451635_rs12922337	0.103258	0.124346	0.175918
cg00452133_rs4908610	0.427753	0.525298	0.54605
cg00452199_rs7951555	1.13857	1.15806	1.0944
cg00455327_rs28591408	0.528239	0.690034	0.529894
cg00455386_rs6973817	0.502841	0.50889	0.519768
cg00455535_rs10830881	0.224093	0.492441	0.381943
cg00457155_rs11024735	0.226019	0.440898	0.407983
cg00458337_rs57263871	0.625472	0.658956	0.617376
cg00461022_rs35004	1.02704	1.09268	0.992158
cg00462460_rs11694716	0.540955	0.67061	0.844466
cg00462951_rs1962814	0.388891	0.414187	0.362446
cg00463485_rs4969443	0.157997	0.385559	0.18915
cg00463562_rs1684048	0.100856	0.0845596	0.129034
cg00463859_rs1077514	0.621813	0.571408	0.55157
cg00464946_rs454510	0.459148	0.770677	0.754362
cg00465137_rs7559853	0.0897899	0.404579	0.288846
cg00465247_rs60970458	0.354802	0.264239	0.18013
cg00466249_rs55715868	0.325066	0.409158	0.286918
cg00467296_rs11034603	0.160509	0.249126	0.281143
cg00467420_rs3793735	0.220822	0.217711	0.280708
cg00469015_rs11856051	0.867827	0.838824	0.764824
cg00472277_rs756924	0.881926	0.875441	0.90325
cg00472710_rs4490330	0.794502	0.794957	0.71692
cg00473294_rs7803221	0.467578	0.462447	0.479568
cg00473462_rs2721018	0.274884	0.103204	0.154455
cg00474031_rs7002144	0.512444	0.349259	0.397851
cg00474218_rs16950284	0.688683	0.782715	0.665652
cg00474500_rs11753307	0.483458	0.43038	0.31647
cg00476054_rs706610	0.38129	0.409199	0.400283
cg00476955_rs111304646	0.984938	0.915811	0.831193
cg00478435_rs3803939	0.36817	0.379155	0.393445
cg00479240_rs2482828	0.110624	0.176118	0.133466
cg00481159_rs12811731	1.11939	1.09517	1.14139
cg00481216_rs7566146	0.336195	0.401015	0.464355
cg00481725_rs2170107	0.655879	0.648613	0.603774
cg00483217_rs2917916	0.345392	0.40801	0.315756
cg00483304_rs1107436	0.740606	0.797662	0.758148
cg00484396_rs37835	0.95773	1.05013	0.950753
cg00486113_rs2240064	0.138171	0.190899	0.224825
cg00486143_rs7790439	0.548893	0.933071	0.76914
cg00489539_rs11978267	0.226317	0.391023	0.443436
cg00491255_rs2405128	0.391589	0.398907	0.362097
cg00491523_rs4786950	0.140219	0.206455	0.238041
cg00493422_rs28362615	1.05617	1.1262	1.0273
cg00493617_rs941009	0.449611	0.462416	0.404855
cg00494183_rs73169558	0.40073	0.53103	0.404505
cg00495303_rs4798127	1.18333	1.17812	1.06382
cg00495693_rs13216319	0.841278	0.885321	0.853001
cg00496961_rs10791595	0.900619	0.890815	0.863942
cg00497735_rs12931187	0.438152	0.354363	0.343661
cg00498211_rs112777260	1.04107	1.04715	0.949562
cg00498691_rs3810386	0.307261	0.422281	0.447312
cg00498804_rs11042077	0.645059	0.801381	0.691247
cg00499475_rs3759173	0.52006	0.688694	0.238942
cg00499822_rs78051198	0.586144	0.599057	0.607903
cg00501904_rs2671274	0.303887	0.372824	0.405722
cg00502062_rs617053	0.678562	0.739162	0.684566
cg00502509_rs10950423	0.578629	0.526767	0.600028
cg00503017_rs152774	0.494475	0.447945	0.31059
cg00504075_rs7556519	0.250802	0.342594	0.337983
cg00504285_rs2078749	0.50526	0.574586	0.481534
cg00504410_rs715109	0.18652	0.254622	0.26553
cg00505318_rs6787569	0.26373	0.350067	0.294703
cg00507154_rs12981033	0.0904912	0.174922	0.196102
cg00507679_rs2756174	0.567689	0.540883	0.643117
cg00508158_rs11211593	0.32599	0.407298	0.457061
cg00509187_rs57130113	0.736467	1.15737	1.05116
cg00509249_rs351737	0.485739	0.720774	0.71859
cg00509431_rs6915784	0.200871	0.299135	0.326495
cg00509616_rs4774967	0.315522	0.378945	0.296952
cg00509772_rs3213141	0.277559	0.339371	0.274786
cg00512454_rs10807173	0.241424	0.20953	0.296761
cg00512563_rs4843601	0.397058	0.589009	0.382562
cg00512726_rs11073808	0.62152	0.723196	0.597808
cg00513205_rs10035967	0.260756	0.314898	0.362212
cg00513316_rs4243078	0.547509	0.624885	0.375108
cg00513564_rs9567268	0.59285	0.640536	0.55113
cg00513984_rs10773093	0.266973	0.301503	0.243492
cg00514268_rs1258034	0.529693	0.63884	0.621714
cg00515457_rs2545973	0.581122	0.40334	0.550043
cg00517080_rs655627	0.252058	0.389385	0.319414
cg00517202_rs10823736	0.748297	0.92517	0.78853
cg00518276_rs11211831	0.700131	0.959998	0.803251
cg00519153_rs12998217	0.581112	0.709548	0.648275
cg00520380_rs59315359	0.265783	0.297415	0.222671
cg00520717_rs1128925	0.473146	0.507025	0.401966
cg00520933_rs161258	0.752808	0.907668	0.877486
cg00521428_rs6704422	0.599698	0.910773	0.907999
cg00522231_rs10929579	1.35817	1.41194	1.27656
cg00522403_rs9934108	0.355048	0.376516	0.286761
cg00522579_rs7238437	0.699165	0.917761	0.765022
cg00523161_rs893345	1.27634	1.36716	1.31113
cg00523379_rs9386223	0.47042	0.49904	0.399429
cg00524271_rs1147169	0.232258	0.301237	0.306144
cg00524289_rs10737418	0.736667	0.642631	0.58953
cg00524561_rs7974043	0.370979	0.453505	0.517586
cg00524708_rs9932556	0.356004	0.455636	0.395459
cg00525964_rs12186813	1.12274	1.15001	1.05731
cg00526032_rs28735868	0.468852	0.587813	0.56805
cg00526711_rs2289619	0.34819	0.445954	0.373159
cg00526835_rs4933212	0.216701	0.243586	0.241851
cg00531137_rs9927812	0.473839	0.607298	0.526386
cg00531789_rs1887763	0.274486	0.333729	0.318428
cg00531978_rs6594333	0.34896	0.510754	0.470341
cg00532399_rs1078690	0.279518	0.49919	0.470359
cg00532474_rs7230064	0.446956	0.454912	0.361238
cg00532802_rs7123866	0.429335	0.511473	0.388356
cg00533364_rs60136522	0.258389	0.343595	0.293336
cg00533827_rs4832227	0.755554	0.843115	0.859477
cg00534318_rs4073154	0.229112	0.284475	0.315489
cg00534468_rs9931605	0.942076	1.1442	1.14106
cg00534479_rs2938766	0.336568	0.39181	0.388533
cg00536532_rs210164	0.536323	0.736647	0.57661
cg00536792_rs2478348	0.328899	0.395669	0.375763
cg00539386_rs2853215	0.308642	0.301045	0.27788
cg00540238_rs7551751	0.162539	0.202249	0.182888
cg00540449_rs11641736	0.265186	0.371873	0.391252
cg00541066_rs2065600	0.281206	0.25335	0.223604
cg00541303_rs17013392	0.530118	0.598462	0.528276
cg00542975_rs12622700	0.973148	1.09815	1.05452
cg00542992_rs2906072	0.623711	0.606077	0.553088
cg00544337_rs7067977	0.559737	0.70998	0.553737
cg00544557_rs9305634	0.404524	0.64081	0.5501
cg00545232_rs9523991	0.203402	0.267813	0.259822
cg00545462_rs448294	0.140852	0.241631	0.308286
cg00547143_rs11228322	0.401721	0.515622	0.506179
cg00547365_rs7517855	0.720091	0.960622	0.589935
cg00547530_rs2285814	0.226764	0.253585	0.329177
cg00548822_rs66974947	0.648429	0.905968	0.86545
cg00549412_rs11702755	0.35733	0.477905	0.408735
cg00549433_rs13024782	0.687911	0.619922	0.678024
cg00549475_rs4369722	0.190871	0.283709	0.235306
cg00550493_rs9351199	0.246314	0.223352	0.306712
cg00550725_rs7465511	0.627648	0.655649	0.736088
cg00551143_rs1006521	0.209679	0.222449	0.237469
cg00551398_rs910267	0.220641	0.303651	0.24878
cg00551647_rs2830284	0.845589	0.973699	0.915698
cg00552600_rs7792279	0.240518	0.311436	0.254513
cg00553107_rs3780695	0.32426	0.380004	0.481138
cg00553149_rs3779046	0.71672	0.810437	0.760897
cg00554948_rs10876156	0.270152	0.400063	0.352615
cg00555393_rs7915871	0.554536	0.616864	0.534454
cg00555420_rs13110290	1.12549	1.21872	1.16482
cg00555456_rs77960590	0.417316	0.613405	0.471151
cg00555905_rs2725412	0.86206	0.937337	0.877395
cg00556407_rs67808321	0.469277	0.69541	0.662876
cg00556515_rs1800692	1.12658	1.08617	0.916268
cg00557175_rs62096478	0.785117	0.753332	0.75688
cg00557959_rs4907727	1.21613	1.20199	1.18661
cg00558219_rs659524	0.327619	0.356446	0.266393
cg00558224_rs13185763	0.714124	0.933013	0.864123
cg00558749_rs12058658	0.469293	0.689782	0.37998
cg00558975_rs72823180	0.23126	0.362189	0.279093
cg00561739_rs13187162	0.40458	0.521117	0.513216
cg00561903_rs300017	0.136214	0.120795	0.146266
cg00562070_rs10773836	0.353651	0.528333	0.358673
cg00562107_rs10768276	0.211198	0.253351	0.30098
cg00562118_rs28504161	0.940073	0.974208	0.872309
cg00562553_rs983186	0.401355	0.534444	0.453582
cg00562598_rs7221735	0.290923	0.33871	0.350675
cg00564723_rs2688626	0.404209	0.652736	0.558819
cg00565679_rs10850408	0.307164	0.415201	0.368105
cg00565882_rs10171638	0.729238	0.692791	0.669856
cg00566982_rs11826421	0.283702	0.26839	0.274155
cg00567132_rs6002551	0.135206	0.463399	0.420631
cg00568555_rs79880513	0.435006	0.400997	0.315636
cg00568910_rs3754224	0.678715	0.883951	0.752176
cg00569813_rs7824895	0.486814	0.613475	0.476804
cg00572243_rs73569574	0.51037	0.58003	0.546207
cg00572560_rs61848718	0.767783	0.875323	0.827107
cg00573235_rs1561140	0.507793	0.521887	0.588623
cg00573338_rs2235573	0.435903	0.355693	0.370669
cg00574379_rs2392546	1.32745	1.58239	1.61952
cg00574412_rs565977	0.523088	0.62346	0.485031
cg00574740_rs34222504	0.218254	0.155322	0.130102
cg00575003_rs7539648	0.236788	0.357161	0.331157
cg00575090_rs2282218	0.871872	0.865095	0.754608
cg00575665_rs6101841	0.57881	0.740881	0.586876
cg00576075_rs3768235	0.720378	0.67167	0.638321
cg00576250_rs279727	0.412733	0.439488	0.470749
cg00577578_rs11264341	0.580604	0.863057	0.753572
cg00579423_rs76014269	1.35233	1.16053	0.762387
cg00579694_rs9328059	0.981355	0.959348	0.884935
cg00579706_rs10200387	0.277977	0.357098	0.39881
cg00580854_rs6093935	0.454716	0.736211	0.736501
cg00581017_rs835395	0.159474	0.223192	0.242781
cg00581154_rs10909901	0.162433	0.176866	0.187081
cg00581320_rs7611540	0.551893	0.580061	0.543876
cg00581422_rs11714256	0.411045	0.545791	0.721875
cg00583535_rs831750	0.396029	0.429451	0.402207
cg00585621_rs10516458	0.0385842	0.121668	0.108198
cg00585742_rs11756745	0.525815	0.710454	0.673505
cg00586700_rs9653100	0.430254	0.410486	0.476288
cg00587301_rs1078299	0.883732	0.926475	0.888396
cg00587342_rs4822048	0.94033	1.0681	0.696969
cg00589581_rs4236274	0.850003	0.825791	0.749138
cg00589737_rs13172056	0.25259	0.307542	0.337477
cg00589850_rs456998	0.251692	0.239205	0.184272
cg00590620_rs34519991	0.280447	0.456877	0.337381
cg00591421_rs4076474	0.828114	0.894005	0.785657
cg00592058_rs10155663	0.772653	0.837564	0.974864
cg00593008_rs4364364	0.0450118	0.0839088	0.0781239
cg00593111_rs2968469	0.658864	0.786172	0.644348
cg00593462_rs9555657	0.249565	0.220696	0.227298
cg00593536_rs13017228	0.742641	0.861772	0.805725
cg00593900_rs7710	0.78009	0.90296	0.814174
cg00594167_rs35334449	0.93154	0.945116	0.92559
cg00594907_rs1409147	0.165898	0.224966	0.239317
cg00595243_rs11154696	0.761678	0.900844	0.784335
cg00596048_rs4660192	0.680143	0.765803	0.742938
cg00596763_rs13187218	0.366584	0.423814	0.461445
cg00597076_rs55857956	0.695221	0.76516	0.66052
cg00597225_rs11694807	0.161402	0.599612	0.52399
cg00598009_rs3813739	0.747264	0.810488	0.732071
cg00598235_rs6449313	0.870322	0.863266	0.902746
cg00598429_rs9911983	0.4599	0.639379	0.569589
cg00599163_rs11678980	1.08036	1.14542	0.914022
cg00599273_rs2072052	0.825845	0.824861	0.694459
cg00600477_rs11986259	0.795679	0.829451	0.722877
cg00600854_rs7536041	0.322172	0.394698	0.355593
cg00601368_rs1808231	0.428145	0.53335	0.513855
cg00601387_rs11241100	0.180708	0.38499	0.363372
cg00601836_rs12525163	0.553639	0.517541	0.52653
cg00603097_rs9959861	0.528568	0.52783	0.474342
cg00603435_rs1449486	0.356543	0.370472	0.347393
cg00606841_rs2244352	0.576351	0.63406	0.547729
cg00607755_rs729559	0.941852	0.988372	0.899461
cg00609473_rs10140051	0.175398	0.213286	0.127851
cg00609673_rs6090041	0.0675392	0.23647	0.197726
cg00610577_rs743613	0.322028	0.446662	0.457395
cg00610844_rs571061	0.642405	0.563883	0.588483
cg00612299_rs35269013	0.381435	0.48223	0.472491
cg00613284_rs2555568	0.317677	0.375162	0.308352
cg00613649_rs2964083	0.513219	0.502215	0.486718
cg00613786_rs6777190	0.175651	0.323941	0.267981
cg00614360_rs8080847	0.314767	0.482661	0.436377
cg00614617_rs4791330	0.423786	0.472613	0.434828
cg00614805_rs116081712	1.04566	1.12743	0.984532
cg00615473_rs6517046	0.285747	0.388518	0.376136
cg00615485_rs1476991	0.263818	0.294787	0.32927
cg00615746_rs28681535	0.604646	0.758631	0.759311
cg00615913_rs788344	0.144849	0.221939	0.333029
cg00617064_rs11695406	0.727697	0.674682	0.640413
cg00617305_rs7539696	0.232006	0.309417	0.448551
cg00618309_rs4733850	0.368827	0.428948	0.42458
cg00619188_rs2160906	0.403884	0.561233	0.50662
cg00619207_rs9970286	0.286562	0.340812	0.25804
cg00619978_rs10039612	0.398715	0.420581	0.324684
cg00620024_rs3121920	0.13664	0.228892	0.143096
cg00620628_rs62184783	0.603705	0.729993	0.709444
cg00622170_rs3021146	0.662407	0.842319	0.69197
cg00622552_rs11637353	0.29913	0.412585	0.325441
cg00622702_rs2243594	0.434149	0.573588	0.436863
cg00622799_rs6010621	0.359116	0.585211	0.486901
cg00623200_rs2289045	0.344553	0.453087	0.351962
cg00624737_rs72800624	0.438215	0.508123	0.471935
cg00625425_rs7524831	0.446289	0.560856	0.492535
cg00625949_rs2559814	0.834547	0.892127	0.821392
cg00626312_rs4687194	0.506249	0.584944	0.649013
cg00628788_rs28463991	0.400236	0.440235	0.390402
cg00629382_rs1986972	0.172859	0.388719	0.28395
cg00629983_rs6974341	0.379739	0.445089	0.473224
cg00630991_rs1797647	0.412931	0.489859	0.43113
cg00632486_rs3803478	0.249544	0.26815	0.356656
cg00632657_rs11015782	0.260625	0.276901	0.282131
cg00632853_rs2900277	0.492116	0.355376	0.404923
cg00632863_rs4720882	0.444642	0.382007	0.348279
cg00633520_rs9328757	0.601185	0.616055	0.577561
cg00635590_rs7252557	0.213066	0.364141	0.369189
cg00637104_rs687916	0.281399	0.207828	0.178844
cg00638210_rs9876778	0.391822	0.461172	0.3749
cg00639635_rs1905477	0.361266	0.438008	0.334376
cg00639656_rs7211214	0.397022	0.606778	0.411889
cg00639837_rs2104324	0.129992	0.130988	0.142874
cg00641579_rs10887594	0.276984	0.335459	0.35719
cg00643235_rs707887	0.301527	0.430213	0.333184
cg00645383_rs7997949	0.437662	0.476715	0.445026
cg00645626_rs2296288	0.0850505	0.241818	0.313147
cg00646396_rs11247860	0.336313	0.390616	0.292056
cg00647258_rs8136117	0.359864	0.383377	0.125611
cg00650809_rs35176665	0.27596	0.301241	0.378175
cg00651216_rs13296	0.283495	0.479775	0.415819
cg00652274_rs3821560	0.306261	0.24965	0.243172
cg00653997_rs12445982	0.193229	0.21268	0.224306
cg00655706_rs13301512	0.687138	0.857753	0.727642
cg00655982_rs1274613	0.44986	0.835541	0.816467
cg00656387_rs962847	0.365862	0.565007	0.621523
cg00656735_rs2495228	0.315073	0.174666	0.262861
cg00657810_rs1364063	0.463651	0.200688	0.311809
cg00658082_rs7556852	0.475465	0.585607	0.39497
cg00658440_rs35612485	0.549236	0.753248	0.675806
cg00658740_rs7629659	0.200794	0.246833	0.229027
cg00658743_rs4854335	0.554636	0.613143	0.635324
cg00659077_rs72982284	0.926953	1.0432	0.942412
cg00659931_rs4965869	0.235861	0.357456	0.428401
cg00660106_rs10886031	0.304788	0.319989	0.253466
cg00660140_rs4662726	0.235686	0.420376	0.481798
cg00660989_rs10129173	0.676847	0.666593	0.636929
cg00662556_rs55752578	0.322778	0.360666	0.459199
cg00663584_rs2323970	0.712709	0.775828	0.743726
cg00664222_rs13267281	0.248506	0.222927	0.346282
cg00664581_rs10817411	0.277377	0.447341	0.386951
cg00664730_rs3752612	0.375354	0.496268	0.387218
cg00665106_rs36001178	0.372182	0.550183	0.435187
cg00665405_rs11503907	0.318729	0.333866	0.307223
cg00666074_rs60384186	0.179201	0.227637	0.15533
cg00666422_rs10249476	0.256035	0.226519	0.283786
cg00666746_rs4809010	0.39131	0.613224	0.423792
cg00668559_rs2233437	0.878874	1.10012	0.89663
cg00669774_rs9888346	0.263005	0.30691	0.278027
cg00671534_rs9581730	0.679075	0.784463	0.670384
cg00673251_rs3814626	0.231773	0.440142	0.457119
cg00674004_rs10883359	0.86502	0.892579	0.83386
cg00674628_rs4906212	0.164793	0.302601	0.251168
cg00675037_rs16920355	0.646605	0.637079	0.490918
cg00675372_rs1934261	0.140704	0.238237	0.200666
cg00675721_rs12979860	0.198058	0.266446	0.263219
cg00675737_rs79387261	0.634188	0.909405	0.873184
cg00676711_rs890315	0.272236	0.27321	0.298167
cg00676728_rs36212731	0.530898	0.376441	0.348402
cg00676925_rs12919379	0.749936	0.917858	0.897323
cg00678892_rs73932716	0.371738	0.447105	0.410736
cg00681365_rs335319	0.33824	0.479064	0.464887
cg00681462_rs12879500	0.815388	0.984551	0.86805
cg00681483_rs2839032	0.337188	0.318025	0.461277
cg00683496_rs6999061	0.588324	0.50509	0.417771
cg00683984_rs12702150	0.232246	0.335754	0.317119
cg00684075_rs12622003	0.283467	0.253015	0.276985
cg00685014_rs10897277	0.627721	0.651651	0.58029
cg00686132_rs643584	0.58332	0.710976	0.666502
cg00686823_rs7630525	0.499108	0.656738	0.442238
cg00686926_rs2030183	0.730922	0.68546	0.639398
cg00688297_rs13277542	0.297978	0.437479	0.394168
cg00688591_rs9550090	0.461403	0.407075	0.328195
cg00688820_rs17160622	0.941326	1.07773	1.0523
cg00689213_rs10173129	0.410133	0.54416	0.506469
cg00689225_rs4981287	0.792718	0.917932	0.877776
cg00689612_rs12600817	0.2901	0.516468	0.369863
cg00690402_rs2036764	0.113843	0.171854	0.158216
cg00690609_rs10762385	0.22606	0.264993	0.295456
cg00692367_rs7512666	0.743298	0.828821	0.809551
cg00695112_rs11145627	0.282126	0.432004	0.355511
cg00695391_rs193231151	0.310556	0.350312	0.337269
cg00696567_rs28591601	0.386748	0.366427	0.252635
cg00696930_rs3768610	0.50522	0.523744	0.487893
cg00697057_rs6876106	0.738845	0.875291	0.754484
cg00697639_rs35188965	0.476628	0.602364	0.684593
cg00697992_rs2177070	0.576191	0.636087	0.574732
cg00700455_rs11166328	0.645893	0.687977	0.742983
cg00701706_rs8068556	0.350109	0.335207	0.281809
cg00701946_rs57154773	0.578421	0.616557	0.578813
cg00704369_rs2299176	0.754765	0.966924	0.895787
cg00704869_rs12430819	0.159368	0.416399	0.275307
cg00705004_rs2738046	0.484973	0.74214	0.770669
cg00705661_rs2062841	0.355644	0.497323	0.478378
cg00706994_rs11606980	0.469715	0.810145	0.711018
cg00707134_rs152163	0.458177	0.545656	0.505641
cg00707380_rs55781924	0.359034	0.643445	0.492685
cg00711072_rs9299	0.275566	0.407287	0.406457
cg00713278_rs28497436	0.777465	0.922797	0.818084
cg00713567_rs75135129	0.451323	0.384929	0.436312
cg00714309_rs35903274	1.35858	1.24913	1.30531
cg00714874_rs1340979	0.217057	0.147598	0.229414
cg00716040_rs196422	0.0890794	0.271889	0.213552
cg00717825_rs12888023	0.147127	0.323	0.29211
cg00718036_rs17037999	0.177458	0.277115	0.216632
cg00718107_rs2458422	0.646409	0.575591	0.629149
cg00718518_rs7707331	0.26312	0.294337	0.291194
cg00719668_rs8122587	0.36513	0.43471	0.28689
cg00720845_rs7696341	0.493537	0.589987	0.53569
cg00724111_rs7123635	0.930305	1.12431	1.10143
cg00725401_rs72662095	0.507162	0.623255	0.57056
cg00725472_rs586005	0.187509	0.137785	0.176867
cg00725994_rs2071639	0.415055	0.800816	0.916885
cg00727912_rs73619441	0.448032	0.723002	0.574404
cg00729049_rs3791872	0.465869	0.753538	0.710883
cg00729875_rs4094484	0.511885	0.469578	0.426532
cg00730441_rs7215775	0.599808	0.676242	0.639142
cg00731232_rs11789537	0.204794	0.391913	0.219763
cg00732251_rs1869641	0.165062	0.196857	0.186887
cg00732378_rs11864104	1.14629	1.17539	1.19325
cg00732432_rs11248040	0.256433	0.30601	0.387728
cg00734567_rs1775993	0.582385	0.638989	0.599056
cg00734931_rs6911727	0.765176	0.768919	0.759097
cg00736640_rs2852958	0.317988	0.497264	0.50943
cg00736681_rs10087329	0.367495	0.421581	0.352321
cg00737593_rs3754224	0.431064	0.534342	0.547139
cg00737841_rs7070942	0.511861	0.578993	0.543416
cg00738934_rs1988920	0.970099	0.978343	0.902582
cg00739471_rs4899273	0.912643	0.950271	0.834336
cg00739593_rs7899139	0.562558	0.613247	0.496156
cg00739667_rs4888165	0.445611	0.453449	0.495071
cg00740089_rs55873474	0.418215	0.43062	0.446794
cg00740368_rs919276	0.502004	0.790489	0.759262
cg00740870_rs61988220	1.18969	1.1186	0.98649
cg00741624_rs1503964	0.174171	0.233741	0.282414
cg00741986_rs13145281	0.235143	0.222733	0.283869
cg00744413_rs7497359	0.592246	0.571708	0.447017
cg00744431_rs4075187	1.01233	1.20071	0.926802
cg00745170_rs1861643	0.551056	0.629433	0.593897
cg00745231_rs6575358	0.237468	0.293036	0.35621
cg00747152_rs862461	0.230672	0.264583	0.241711
cg00748494_rs9580445	0.411975	0.407091	0.339932
cg00750088_rs9462735	0.531965	0.608569	0.47654
cg00750518_rs775236	0.231431	0.321984	0.242457
cg00750606_rs10799640	0.830295	0.861373	0.746676
cg00750880_rs9895647	0.353484	0.322534	0.360399
cg00751072_rs10408290	0.190093	0.460039	0.345725
cg00751386_rs72622677	0.309302	0.498089	0.377928
cg00752099_rs7699958	0.148926	0.257669	0.130138
cg00752195_rs12512607	0.194676	0.346552	0.248781
cg00752969_rs1987094	0.828038	0.865836	0.844077
cg00753287_rs2946998	0.155076	0.273446	0.258168
cg00753658_rs13037647	0.263313	0.462896	0.384686
cg00753676_rs1466414	0.444755	0.660141	0.547671
cg00754604_rs7425274	0.232949	0.180561	0.258177
cg00754947_rs7802338	0.519417	0.429205	0.374286
cg00755980_rs12781756	0.186262	0.160725	0.227979
cg00756845_rs2499643	0.641482	0.552344	0.633315
cg00757033_rs12230394	0.61535	0.846508	0.724962
cg00759254_rs4970519	0.592225	0.814234	0.6154
cg00759329_rs75281243	0.76606	0.824176	0.797452
cg00761968_rs4386030	0.560674	0.667771	0.451524
cg00762659_rs12713793	0.0556603	0.162493	0.259489
cg00764307_rs35149780	0.321447	0.532268	0.388213
cg00765128_rs1150726	0.273041	0.254702	0.198871
cg00767010_rs7039498	0.423796	0.416932	0.409229
cg00768359_rs2659093	0.396524	0.387905	0.324787
cg00772000_rs12209493	0.14018	0.210077	0.140563
cg00772091_rs3763741	0.637532	0.791238	0.639737
cg00773902_rs1468462	0.627767	0.767529	0.717037
cg00773937_rs12493946	0.276981	0.392694	0.357371
cg00776080_rs12368584	0.27544	0.36899	0.421633
cg00776166_rs1046060	0.81956	0.921261	0.867631
cg00776917_rs6571339	0.530911	0.596987	0.565617
cg00776960_rs2289045	0.809929	0.769181	0.763848
cg00777063_rs11659069	0.95408	0.91639	0.876832
cg00777315_rs16949859	0.29155	0.609199	0.467642
cg00778190_rs12407108	0.491958	0.626211	0.547057
cg00778928_rs4662585	0.639347	0.992324	0.927943
cg00780456_rs34213675	0.185931	0.135175	0.0974536
cg00781658_rs3816052	0.541306	0.549908	0.541793
cg00782503_rs2504214	0.318576	0.544827	0.520295
cg00782645_rs9934403	0.912052	1.05168	0.934646
cg00783000_rs4074038	0.237771	0.377636	0.358113
cg00785482_rs2745950	0.372986	0.524295	0.445256
cg00786178_rs1740811	0.423039	0.502752	0.589384
cg00787856_rs761124	0.773687	0.832276	0.600815
cg00788177_rs3117163	0.312929	0.345377	0.33709
cg00788222_rs6751452	0.345755	0.426476	0.429478
cg00788739_rs5749131	0.889979	0.991988	0.931599
cg00788760_rs2267614	0.676334	0.759041	0.637026
cg00790020_rs34425007	0.464748	0.51063	0.471183
cg00790071_rs933493	0.592615	0.599433	0.59934
cg00790535_rs230511	0.174479	0.351332	0.278121
cg00791190_rs6009894	0.334272	0.631359	0.412227
cg00791764_rs7696144	0.781502	1.0163	0.909377
cg00792235_rs4625382	0.771742	0.921518	0.817666
cg00792687_rs2581900	0.462988	0.55481	0.602298
cg00792751_rs1872276	0.585382	0.671352	0.44904
cg00792968_rs12873208	0.528465	0.558544	0.303407
cg00793181_rs7956582	0.382816	0.438882	0.320482
cg00793591_rs7141009	0.276609	0.327971	0.374938
cg00794673_rs2689091	0.496989	0.516843	0.426975
cg00795503_rs67138579	0.520072	0.625079	0.552163
cg00797278_rs17029555	0.39933	0.526274	0.44404
cg00801339_rs9838414	0.449621	0.546419	0.41862
cg00803827_rs1775062	0.648769	0.717361	0.668501
cg00804078_rs3757351	0.942882	0.813612	0.769419
cg00806461_rs7612967	0.272298	0.471015	0.501913
cg00806900_rs2268405	0.451474	0.57289	0.506515
cg00807235_rs452347	0.488602	0.520592	0.532019
cg00808403_rs66564457	0.200585	0.320682	0.275688
cg00808969_rs2511176	0.324974	0.367879	0.353349
cg00809863_rs12567964	0.464292	0.453244	0.398399
cg00810483_rs2071703	0.694319	0.829623	0.80232
cg00812611_rs3757411	0.465286	0.417954	0.453193
cg00812761_rs11940297	0.613744	0.869151	0.743925
cg00812861_rs10123856	0.50257	0.498034	0.623815
cg00813027_rs1008599	0.95077	0.637999	0.615344
cg00813509_rs11057632	0.48643	0.768084	0.586583
cg00813582_rs4684299	0.262392	0.310345	0.266607
cg00813993_rs4526602	0.306906	0.373918	0.50583
cg00814780_rs947119	0.398755	0.284708	0.278716
cg00814985_rs11147308	0.604246	0.882671	0.574422
cg00815230_rs2721197	0.219874	0.269173	0.216155
cg00815399_rs262146	0.208719	0.182926	0.170724
cg00816609_rs1061375	0.478021	0.514193	0.444553
cg00817464_rs1245930	0.644367	0.612013	0.430157
cg00818680_rs4783689	0.464965	0.508384	0.513534
cg00818872_rs4845652	0.440325	0.389659	0.417861
cg00819078_rs3993827	0.336256	0.47673	0.295123
cg00819338_rs4854767	0.394512	0.50084	0.412587
cg00820311_rs4984741	-0.115153	0.47875	-0.11976
cg00821760_rs4807520	0.233235	0.191877	0.093303
cg00822007_rs1895511	0.230797	0.330749	0.230483
cg00822666_rs12694994	0.365499	0.387861	0.343649
cg00822797_rs7974112	0.372811	0.302658	0.32387
cg00823095_rs701612	0.521566	0.54776	0.212226
cg00823148_rs6733487	0.144377	0.220398	0.239968
cg00824381_rs7195700	0.332548	0.450081	0.462054
cg00826892_rs60625878	0.384877	0.495303	0.464728
cg00827893_rs61947055	0.473345	0.544737	0.440933
cg00828709_rs7904928	0.388766	0.908208	0.810174
cg00830029_rs11062376	0.312202	0.29959	0.413061
cg00830420_rs12426540	0.895585	0.963379	0.842349
cg00830735_rs1539246	0.604105	0.619618	0.502001
cg00831710_rs7386937	0.434206	0.526346	0.502045
cg00831929_rs198375	0.183486	0.207936	0.222517
cg00832457_rs11051810	0.30177	0.396104	0.389732
cg00832555_rs9878797	0.766999	0.662094	0.593397
cg00832644_rs7512126	0.405869	0.510208	0.478722
cg00833393_rs1570248	0.633105	0.872478	0.762084
cg00834923_rs900749	0.260265	0.4377	0.280804
cg00836007_rs10504130	0.740961	0.895117	0.891191
cg00836662_rs7780766	0.425437	0.580984	0.553904
cg00837812_rs6977460	0.340326	0.476829	0.31686
cg00840332_rs10249476	0.181557	0.309	0.323275
cg00841408_rs3872718	0.574686	0.497512	0.506298
cg00841725_rs3742239	0.186689	0.3178	0.184645
cg00841988_rs1467582	0.358045	0.437645	0.358574
cg00842095_rs945312	0.64178	0.816481	0.776777
cg00847453_rs763563	0.194288	0.332228	0.250505
cg00847857_rs8128235	0.489669	0.561481	0.502385
cg00848594_rs11471	0.348836	0.431267	0.448175
cg00849692_rs195858	0.358953	0.445023	0.534361
cg00850083_rs517871	0.533397	0.618965	0.557628
cg00851173_rs4073990	0.286642	0.462079	0.298573
cg00851732_rs7302673	0.322514	0.31021	0.335164
cg00852565_rs58169740	0.557605	0.566837	0.45266
cg00852783_rs6598942	0.831064	0.994533	0.946839
cg00852846_rs13426945	0.358021	0.441818	0.562572
cg00852964_rs1883617	0.290944	0.269235	0.279939
cg00854314_rs72763862	0.307905	0.445007	0.184907
cg00857435_rs1429535	0.405127	0.632078	0.611018
cg00857907_rs7592801	0.518729	0.585968	0.527963
cg00859178_rs4656369	0.821848	0.734564	0.603032
cg00859280_rs7144375	0.0892141	0.0609826	0.118344
cg00860225_rs4794843	0.54591	0.65737	0.5442
cg00860372_rs2594720	0.643942	0.814125	0.853421
cg00862016_rs12492620	0.391102	0.515146	0.629386
cg00863378_rs4783943	0.735347	0.907515	0.646919
cg00863893_rs1905160	1.39625	1.38027	1.30642
cg00864171_rs640777	0.585906	0.606347	0.533452
cg00864424_rs4239206	0.118441	0.22161	0.0762112
cg00864666_rs13026466	0.300966	0.416472	0.344628
cg00864916_rs7515553	0.722962	0.799572	0.742246
cg00865429_rs11934521	0.460139	0.644855	0.723949
cg00868131_rs6691924	0.472316	0.482834	0.46789
cg00868766_rs12440899	0.611862	0.647673	0.554988
cg00869582_rs12600077	0.409501	0.477915	0.451503
cg00872865_rs3872610	0.275176	0.266519	0.263838
cg00873601_rs10774823	0.331078	0.348045	0.338347
cg00874032_rs2570013	0.570342	0.756357	0.531871
cg00874225_rs75003264	0.0331659	0.0148852	0.109951
cg00874230_rs11068337	0.430378	0.3413	0.39114
cg00874494_rs880421	0.364201	0.34682	0.350542
cg00876127_rs4783935	0.659889	0.873907	0.817942
cg00877329_rs3814146	0.299783	0.439049	0.468851
cg00879824_rs227851	0.348325	0.38009	0.350323
cg00880079_rs3108580	0.342609	0.511569	0.457813
cg00880157_rs573620	0.4493	0.295643	0.359643
cg00880741_rs7575946	0.295298	0.339556	0.310474
cg00880872_rs10818651	0.348927	0.439457	0.350344
cg00883123_rs3844298	0.876531	0.889353	0.715672
cg00883212_rs4972521	0.663259	0.675034	0.548977
cg00883689_rs13423873	1.04411	1.19741	0.980647
cg00884173_rs8059221	0.230845	0.286081	0.284353
cg00884334_rs2081566	0.390365	0.378654	0.363058
cg00884800_rs11642397	0.269188	0.258032	0.232962
cg00886387_rs9533775	0.424202	0.467587	0.495245
cg00887508_rs12428031	0.433593	0.626355	0.618228
cg00887511_rs197438	0.65375	0.638094	0.78415
cg00890257_rs7157984	0.254146	0.23324	0.351531
cg00892419_rs7997949	0.436588	0.444065	0.335908
cg00893242_rs6961381	0.538858	0.465652	0.571655
cg00893603_rs912514	0.991913	1.2042	1.0384
cg00894378_rs11191447	0.636099	0.667941	0.711883
cg00895528_rs2273492	0.596857	0.601549	0.523732
cg00895834_rs10909905	0.795927	0.711905	0.561071
cg00896068_rs7983955	0.314699	0.369485	0.31838
cg00896193_rs7192108	0.162917	0.327795	0.335224
cg00896347_rs4768587	0.476131	0.499718	0.3586
cg00898111_rs60236785	0.520016	0.766512	0.613086
cg00898480_rs60238260	0.164732	0.258391	0.271159
cg00899160_rs276203	0.653369	0.701311	0.628359
cg00899659_rs7478211	0.178047	0.320148	0.167368
cg00900226_rs2702562	0.217686	0.47177	0.412682
cg00900933_rs658589	0.685255	0.71321	0.633779
cg00901138_rs2051838	0.862925	0.924777	0.753015
cg00901320_rs7960553	0.499484	0.609058	0.678162
cg00901554_rs13114658	0.390077	0.480781	0.349658
cg00901687_rs9915906	1.23631	1.40368	1.32063
cg00903099_rs7799286	0.377255	0.398764	0.282925
cg00903932_rs11583008	0.178736	0.210801	0.22213
cg00904823_rs66606674	0.146307	0.220051	0.184009
cg00907427_rs611159	0.57909	0.655688	0.530216
cg00908828_rs8062169	0.415724	0.611897	0.497232
cg00911370_rs6079361	0.285192	0.363014	0.305564
cg00917154_rs4799088	0.484109	0.617099	0.54021
cg00917251_rs6687456	0.810499	1.05178	0.967614
cg00918944_rs72729412	1.81674	1.74354	1.98747
cg00919055_rs2302273	0.830814	0.899814	0.802958
cg00919591_rs713617	0.183912	0.2052	0.243795
cg00919857_rs12903500	0.251177	0.467906	0.368968
cg00920348_rs72934143	0.221257	0.221931	0.247841
cg00920395_rs399848	0.328083	0.275101	0.338485
cg00922796_rs9309688	0.431033	0.485168	0.470256
cg00922841_rs1415964	0.559957	0.563823	0.561787
cg00923744_rs1321258	0.710115	0.854359	0.772459
cg00923880_rs2172349	1.42011	1.40671	1.43128
cg00925020_rs8113121	0.811112	0.941043	0.90163
cg00926318_rs2268879	0.521123	0.510222	0.537182
cg00927699_rs8131990	0.232325	0.313218	0.311876
cg00928596_rs878340	1.00858	1.32419	1.08749
cg00929635_rs2741611	0.209758	0.303868	0.334906
cg00929860_rs1245548	0.363134	0.378873	0.393169
cg00930707_rs10800804	0.798028	0.71639	0.595769
cg00931644_rs618975	0.68583	0.817391	0.785656
cg00931874_rs9550178	0.922663	0.528823	0.73984
cg00933210_rs8050396	0.284978	0.266304	0.317847
cg00933411_rs12677361	0.157745	0.0995719	0.169101
cg00933542_rs2341768	0.888221	0.941691	0.848708
cg00934120_rs34930787	0.93485	0.86139	0.911348
cg00934735_rs2546418	0.436782	0.61961	0.724827
cg00934746_rs12324785	0.283678	0.265125	0.277565
cg00935421_rs7191581	0.748712	0.859469	0.809489
cg00935435_rs17389948	0.808718	0.906303	0.842138
cg00935967_rs4446914	0.850554	0.951281	0.885493
cg00936626_rs335823	0.539674	0.45509	0.503406
cg00937681_rs9307184	0.300982	0.359913	0.276217
cg00938266_rs8048779	0.114437	0.289408	0.27313
cg00938819_rs10114314	0.570301	0.594544	0.561838
cg00940577_rs1057993	0.485739	0.607378	0.654697
cg00942920_rs11240391	0.491891	0.66878	0.456151
cg00944142_rs6677615	0.187025	0.37402	0.460132
cg00944433_rs113329442	1.03172	1.08337	0.977481
cg00945038_rs2584601	0.574977	0.592687	0.648996
cg00945209_rs8079047	0.339314	0.430932	0.423028
cg00945547_rs17241025	0.717487	1.01007	0.948605
cg00945810_rs34972090	0.626258	0.748801	0.706195
cg00946479_rs5756221	0.332058	0.447908	0.424498
cg00946598_rs6684191	0.296434	0.457233	0.35512
cg00946960_rs681739	0.419496	0.299261	0.258583
cg00947599_rs798544	0.924052	0.978643	0.868278
cg00947744_rs5770871	0.185882	0.239341	0.211694
cg00948856_rs2913783	0.250473	0.386254	0.399571
cg00950381_rs193220	0.469144	0.547793	0.499638
cg00950473_rs6026289	0.640272	0.68515	0.698357
cg00950497_rs951268	0.222944	0.259124	0.19872
cg00950971_rs3812694	0.552713	0.629906	0.631779
cg00951879_rs610638	0.328751	0.168471	0.227749
cg00951972_rs822373	0.311107	0.332764	0.295468
cg00952050_rs752449	0.586596	0.648814	0.548612
cg00952516_rs2280106	0.0955567	0.216955	0.147629
cg00954382_rs6857715	0.456707	0.52262	0.538368
cg00955482_rs141218426	0.567287	0.872083	0.858984
cg00955808_rs7775506	0.580849	0.649405	0.584194
cg00957698_rs6829190	0.470052	0.659146	0.699765
cg00957901_rs10026359	0.870934	0.986535	0.892349
cg00958451_rs72733265	0.564123	0.87257	0.653868
cg00958560_rs10014296	0.98592	1.11578	0.96288
cg00961326_rs9937047	0.110276	0.160954	0.188815
cg00961415_rs4903393	0.258599	0.371875	0.344985
cg00961416_rs11172176	0.110935	0.343747	0.328364
cg00961418_rs11042019	0.687884	0.629059	0.560729
cg00961616_rs7190597	0.42062	0.40697	0.307019
cg00962304_rs3810168	0.74474	0.918113	0.794974
cg00963171_rs35145970	0.726677	0.836358	0.81892
cg00964751_rs12949292	0.324672	0.28551	0.263445
cg00965985_rs4677952	0.321487	0.310265	0.242564
cg00966255_rs10468242	0.177318	0.220235	0.168241
cg00966522_rs6446526	0.730155	0.767083	0.703954
cg00966925_rs8135665	0.440336	0.502677	0.65171
cg00967519_rs1411904	0.158723	0.22498	0.193574
cg00967854_rs6675912	0.269839	0.358537	0.354705
cg00969087_rs10754432	0.397538	0.557235	0.291546
cg00969405_rs2301720	0.501688	0.283883	0.294103
cg00970752_rs2496348	0.795401	0.775834	0.717578
cg00971332_rs10790222	0.27233	0.310933	0.172253
cg00971467_rs57552815	0.391695	0.564836	0.55812
cg00971737_rs12750430	0.295946	0.417451	0.38275
cg00972313_rs2820656	0.693046	0.699587	0.655668
cg00973118_rs4997434	0.717079	0.762961	0.615044
cg00974941_rs1915967	0.341731	0.459682	0.576953
cg00975624_rs1366302	0.243371	0.345649	0.256344
cg00976340_rs4906204	0.144812	0.337844	0.348728
cg00976381_rs4257763	0.7437	0.816335	0.801309
cg00976797_rs2745111	0.793036	1.20326	1.12729
cg00978783_rs4900460	0.455552	0.551689	0.512846
cg00979260_rs944925	0.464982	0.373158	0.30559
cg00981060_rs17036639	0.430341	0.53599	0.486204
cg00981070_rs3128334	0.763194	0.719521	0.643021
cg00982519_rs2399555	0.837063	0.890517	0.853164
cg00982521_rs11752142	0.639675	0.620743	0.568501
cg00982548_rs16865262	0.495923	0.607553	0.637872
cg00983697_rs1532717	0.43227	0.444048	0.342612
cg00985115_rs2171643	0.492378	0.474838	0.490511
cg00986580_rs3947647	0.908087	1.00576	0.95593
cg00987350_rs10797970	0.506751	0.646077	0.606108
cg00988037_rs4927097	0.317378	0.437812	0.305991
cg00988050_rs1107450	0.34068	0.349501	0.311019
cg00989002_rs1362383	0.5529	0.539136	0.531104
cg00989249_rs13436876	0.568719	0.674137	0.60084
cg00989315_rs11766705	0.31768	0.430606	0.415577
cg00989853_rs648349	0.792887	0.870282	0.945467
cg00990022_rs784612	0.67218	0.802004	0.69278
cg00990977_rs6034875	0.18389	0.285903	0.185917
cg00991744_rs12812230	0.298235	0.540484	0.383984
cg00993310_rs7139294	0.367282	0.25759	0.258388
cg00994649_rs1534041	0.631284	0.680702	0.618002
cg00994804_rs2834655	0.138872	0.307788	0.232805
cg00995520_rs2640487	0.526272	0.564773	0.470126
cg00996827_rs880725	0.743017	0.804062	0.734122
cg00997378_rs3756450	0.586829	0.619409	0.567265
cg00998744_rs12632830	0.197932	0.283854	0.226882
cg00998784_rs2291440	0.414099	0.522784	0.389017
cg00999950_rs13116475	0.826155	0.901225	0.889757
cg00999988_rs11687950	0.348608	0.353417	0.259991
cg01001533_rs3123674	0.718639	0.773055	0.689985
cg01002570_rs642451	0.215346	0.357294	0.248803
cg01002622_rs2897230	0.523384	0.439425	0.441062
cg01002722_rs3857755	0.477051	0.73985	0.459836
cg01003666_rs77113328	0.693303	0.7122	0.608032
cg01004063_rs17124105	0.700711	0.800844	0.722293
cg01005506_rs1848797	0.346418	0.373236	0.247829
cg01005536_rs12919379	0.550271	0.824439	0.785816
cg01007374_rs3827270	0.57352	0.762246	0.805847
cg01010091_rs11157251	0.16429	0.201556	0.246271
cg01012295_rs13251683	0.495541	1.00803	1.02272
cg01012330_rs9291034	0.348326	0.250538	0.299075
cg01013054_rs2257388	0.211735	0.397667	0.248221
cg01015245_rs4907579	0.403862	0.551	0.430257
cg01015662_rs60976597	1.2335	1.35507	1.07878
cg01016102_rs1609409	0.224711	0.282317	0.248005
cg01016119_rs35983891	0.730022	0.873021	0.754047
cg01016169_rs3759405	0.340797	0.459371	0.457721
cg01017147_rs6701033	0.690788	1.0082	0.806582
cg01017244_rs6546891	0.974803	0.873661	0.786883
cg01017773_rs67150776	1.01833	0.950607	0.952065
cg01017780_rs2259481	0.117745	0.136121	0.184968
cg01018437_rs3741559	0.396715	0.517662	0.536267
cg01018477_rs6891790	0.221422	0.114825	0.201546
cg01019262_rs12145362	0.899341	0.840162	0.706459
cg01019587_rs57243314	0.363748	0.278703	0.305165
cg01019875_rs7223276	0.664274	0.774617	0.709506
cg01020413_rs34036083	0.208994	0.184634	0.227692
cg01021658_rs9908700	0.430872	0.477134	0.396375
cg01025398_rs7644362	0.877808	0.862364	0.892256
cg01025604_rs4711510	0.447034	0.408221	0.402798
cg01025774_rs724430	0.479483	0.557689	0.499812
cg01025836_rs932433	0.635834	0.895578	0.71248
cg01025883_rs1657538	0.710254	0.736872	0.663188
cg01026233_rs12619740	0.5307	0.581024	0.455024
cg01026256_rs843334	0.823917	0.76396	0.72652
cg01027010_rs7192364	0.356807	0.592397	0.535446
cg01027976_rs6002681	0.364662	0.395607	0.265358
cg01028389_rs17697391	0.539309	0.564258	0.576678
cg01030081_rs1038498	0.202507	0.23544	0.342328
cg01030476_rs2853621	0.315853	0.218067	0.208129
cg01031101_rs12214383	0.221701	0.260658	0.214564
cg01032851_rs7202333	0.252206	0.366363	0.357549
cg01033419_rs6907917	0.383149	0.410609	0.412099
cg01034396_rs12427732	0.337157	0.439714	0.446076
cg01034737_rs57300882	0.257537	0.420873	0.42766
cg01035689_rs1023549	0.0696179	0.061216	0.0994482
cg01036779_rs2305807	0.0396589	0.158444	0.0857202
cg01037895_rs12402977	0.961496	0.919795	0.880997
cg01038207_rs2236947	0.503686	0.536157	0.54651
cg01040361_rs7826002	0.606666	0.576478	0.5691
cg01040434_rs12089500	0.30193	0.289076	0.360984
cg01040624_rs658971	0.500076	0.604906	0.497608
cg01040850_rs12079484	0.326094	0.559616	0.436942
cg01041405_rs11075674	0.204604	0.568493	0.482878
cg01043616_rs590460	0.245469	0.279196	0.259145
cg01043845_rs4972805	0.229813	0.325502	0.330989
cg01044637_rs360889	0.866351	0.87818	0.759658
cg01045132_rs10410504	0.91897	0.908198	0.805607
cg01046026_rs79983810	0.657106	0.957202	0.81461
cg01046104_rs73062589	0.21601	0.206029	0.244277
cg01047613_rs2268322	0.389491	0.51952	0.444107
cg01048107_rs7812453	0.268307	0.27641	0.261148
cg01048372_rs1545536	0.414677	0.831344	0.467211
cg01048962_rs4809146	0.45652	0.577958	0.656281
cg01049205_rs10887259	0.3504	0.367086	0.332692
cg01049916_rs1896422	0.544358	0.625602	0.615626
cg01050076_rs11626765	0.277712	0.363345	0.385151
cg01053087_rs11136864	0.401588	0.369262	0.143076
cg01054282_rs10121671	0.199177	0.206207	0.228627
cg01054354_rs8030331	0.591513	0.716878	0.558872
cg01054402_rs9248	0.87356	1.1751	0.889544
cg01054622_rs601329	0.362171	0.39992	0.415848
cg01055562_rs4847000	0.236358	0.30523	0.245752
cg01056004_rs61466712	1.31242	1.08011	0.776648
cg01056242_rs884943	1.13403	1.03888	0.907169
cg01056568_rs2047666	0.496312	0.65974	0.485055
cg01056615_rs4975642	0.456803	0.519355	0.453081
cg01057656_rs2927448	0.621636	0.7816	0.593842
cg01057945_rs297911	0.899415	0.854497	0.822165
cg01058368_rs332012	0.129289	0.3508	0.267975
cg01059449_rs17707448	0.393104	0.410601	0.422213
cg01059609_rs10066420	0.29353	0.551688	0.455593
cg01061391_rs2806591	0.34057	0.308582	0.268944
cg01061424_rs11246970	0.534609	0.647289	0.585809
cg01062020_rs164189	0.537833	0.523485	0.548804
cg01063701_rs2114686	0.222046	0.260956	0.210832
cg01064725_rs6594015	0.590533	0.7447	0.659009
cg01065599_rs2070649	0.363862	0.335135	0.355636
cg01065977_rs2888142	1.08037	1.1684	0.937459
cg01066936_rs5758341	0.322069	0.425726	0.378474
cg01067137_rs59924013	0.761707	0.678932	0.654842
cg01068808_rs4651161	0.320491	0.313203	0.277892
cg01070903_rs4889898	0.612558	0.661754	0.603264
cg01070987_rs6768054	0.521183	1.12703	1.04399
cg01071511_rs34021847	0.233324	0.485973	0.358689
cg01072498_rs10779620	0.505324	0.658004	0.594622
cg01072639_rs236140	0.483221	0.574427	0.571411
cg01073668_rs66481918	0.529211	0.489576	0.473844
cg01073837_rs117064964	1.07481	1.07263	0.823087
cg01074356_rs2991515	0.273839	0.319822	0.410261
cg01075347_rs35837417	0.348528	0.257016	0.280723
cg01075459_rs3826100	0.508159	0.702932	0.620922
cg01076129_rs515257	0.649034	0.677809	0.59866
cg01076459_rs6502671	0.256385	0.260487	0.168163
cg01077185_rs3735333	0.352672	0.514838	0.282618
cg01080986_rs1963152	0.676253	0.745251	0.758453
cg01081584_rs66690776	1.18211	1.30572	1.08899
cg01082512_rs10741023	0.309446	0.352264	0.353785
cg01083148_rs10241557	0.341883	0.40993	0.284863
cg01084566_rs1426945	0.90332	0.841155	0.77585
cg01086075_rs285205	0.84719	0.868809	0.84437
cg01088070_rs1304029	0.229238	0.142815	0.234397
cg01089319_rs10432420	0.470941	0.541212	0.496899
cg01089331_rs9647449	0.511066	0.468783	0.462615
cg01089498_rs224489	0.225659	0.283236	0.210126
cg01090161_rs732674	0.456403	0.653772	0.449541
cg01090433_rs3910232	0.445916	0.372561	0.365943
cg01090609_rs968325	0.272226	0.317865	0.293029
cg01091099_rs6732949	0.404347	0.617911	0.561941
cg01091143_rs4396251	0.494599	0.501261	0.46475
cg01091156_rs4843747	0.261613	0.396464	0.365156
cg01091514_rs13111319	0.934119	0.957741	0.92188
cg01091565_rs12708580	0.142212	0.0364869	0.119902
cg01092108_rs1876670	0.634666	0.683313	0.602056
cg01092213_rs7459020	0.339673	0.390412	0.218389
cg01093028_rs10506971	0.419715	0.573162	0.490362
cg01093088_rs3014864	0.506036	0.505854	0.626419
cg01093138_rs17283335	0.95632	1.10131	0.973
cg01096199_rs10484016	0.619174	0.660176	0.546519
cg01096381_rs9324892	0.199294	0.276198	0.364871
cg01097872_rs10791824	0.396023	0.529068	0.567102
cg01097897_rs11174613	0.887065	0.791456	0.687122
cg01098981_rs17552047	0.558467	0.242278	0.188727
cg01099220_rs6989368	0.411445	0.56194	0.542045
cg01100521_rs35983811	0.392414	0.323441	0.279519
cg01100525_rs4724266	1.00065	1.31569	1.10698
cg01100796_rs7554022	0.332057	0.407952	0.356582
cg01101522_rs35188965	0.214787	0.357065	0.364971
cg01102270_rs2632661	0.662129	0.755266	0.766405
cg01102307_rs11585098	0.597777	0.587802	0.542112
cg01102833_rs1825233	0.755231	0.740728	0.699413
cg01103207_rs6978222	0.22132	0.330861	0.293253
cg01103582_rs2278251	0.722105	0.807431	0.896459
cg01103827_rs28399794	0.96727	0.963765	0.874885
cg01106338_rs1512235	0.167088	0.12986	0.145756
cg01106572_rs4148854	0.319864	0.311853	0.343345
cg01107185_rs7792792	0.543046	0.572511	0.455314
cg01107874_rs7078507	0.362983	0.333237	0.381025
cg01108112_rs9548	0.254747	0.399122	0.337589
cg01109535_rs2188717	0.923212	1.13313	0.970324
cg01109763_rs881817	0.180991	0.249206	0.278767
cg01112020_rs3816348	0.88582	1.2012	1.01749
cg01113488_rs4945624	0.503182	0.583152	0.531844
cg01114163_rs2129474	0.886083	0.818571	0.732244
cg01115389_rs2676906	0.620124	0.597036	0.54415
cg01115569_rs4132700	0.197228	0.263534	0.228922
cg01116161_rs13160920	0.211672	0.220439	0.253051
cg01117621_rs28371389	0.675183	0.8179	0.689671
cg01119072_rs34492560	0.462624	0.470304	0.515381
cg01119278_rs7753212	1.0761	1.07241	0.978607
cg01119319_rs11769443	0.18478	0.183778	0.194246
cg01119831_rs3778946	0.472367	0.616097	0.456345
cg01123739_rs3135100	0.936806	1.12379	1.1298
cg01124546_rs10790198	0.388681	0.453858	0.360961
cg01125463_rs6458315	0.516513	0.587488	0.577297
cg01126532_rs7143455	0.529053	0.527255	0.420743
cg01126821_rs7924886	0.486731	0.349977	0.18353
cg01127059_rs886427	0.60202	0.806255	0.526972
cg01127320_rs4410406	0.879391	0.920999	0.777629
cg01130127_rs919276	0.35103	0.325321	0.411051
cg01131866_rs13361393	0.42112	0.587817	0.547612
cg01132150_rs11741543	0.30097	0.428137	0.281893
cg01132568_rs728086	0.300968	0.326429	0.216961
cg01134139_rs4708629	0.413012	0.494135	0.470822
cg01135546_rs4614773	0.671708	0.792611	0.658756
cg01136183_rs72667459	0.170322	0.482817	0.45964
cg01136850_rs2522420	0.233813	0.299729	0.224299
cg01137047_rs7763055	0.34205	0.426623	0.302392
cg01137471_rs7021644	0.210369	0.305932	0.224042
cg01138652_rs4819526	0.785035	0.93618	0.751617
cg01139861_rs28625973	0.996492	0.980585	0.896423
cg01140008_rs732674	0.132075	0.325789	0.309337
cg01140616_rs1892218	0.536558	0.395	0.412744
cg01140985_rs11639902	0.168008	0.273557	0.200816
cg01142596_rs12449205	0.251177	0.376696	0.334468
cg01142721_rs74346246	0.317659	0.334056	0.318105
cg01143838_rs7618541	0.161751	0.523645	0.559936
cg01146063_rs6547303	0.410149	0.504838	0.44628
cg01146614_rs1077202	0.295545	0.181689	0.234118
cg01146943_rs9563002	0.290431	0.453648	0.413582
cg01147727_rs2247712	0.445083	0.718504	0.652555
cg01148073_rs1834053	0.268454	0.34749	0.328339
cg01150943_rs965935	0.00793581	0.686807	0.248884
cg01152025_rs62570840	0.729187	0.87506	0.750208
cg01152056_rs1874190	0.873566	0.81879	0.738466
cg01152072_rs6855324	0.529071	0.565424	0.693482
cg01152302_rs59144084	0.692213	0.697657	0.617277
cg01152624_rs4457720	0.901291	0.952048	0.913506
cg01152897_rs2676906	0.646094	0.720303	0.591203
cg01153080_rs10173035	0.328172	0.413679	0.384775
cg01153946_rs3752277	0.258025	0.376303	0.368027
cg01154193_rs2295116	0.302993	0.631167	0.647959
cg01154336_rs2295655	0.881399	0.764009	0.795081
cg01154355_rs4529188	0.176197	0.255661	0.309419
cg01156295_rs825761	0.2357	0.348287	0.456707
cg01157261_rs28584500	0.615744	0.649973	0.542904
cg01159003_rs9565410	0.525966	0.523698	0.486772
cg01159601_rs6843595	0.496827	0.287923	0.445725
cg01159980_rs40032	0.736863	0.785642	0.64411
cg01160241_rs7076006	0.282958	0.418648	0.408072
cg01160692_rs8077189	0.358556	0.492925	0.349536
cg01161644_rs11861670	0.639037	0.762602	0.591424
cg01162507_rs4430753	0.339913	0.51168	0.46833
cg01163837_rs645744	0.507766	0.496926	0.605812
cg01164334_rs10773279	0.206028	0.19459	0.207392
cg01165355_rs704398	0.231046	0.338322	0.289061
cg01168289_rs3858440	0.512094	0.534277	0.488038
cg01171355_rs35188965	0.337092	0.409581	0.595963
cg01171885_rs7830578	0.183429	0.240989	0.252854
cg01174140_rs368686	0.270952	0.419249	0.36645
cg01174743_rs34409270	0.179981	0.149738	0.213748
cg01175020_rs11190836	0.422727	0.400398	0.422102
cg01175039_rs11839059	0.977562	0.963345	0.879865
cg01175610_rs1641716	0.229212	0.348408	0.251513
cg01176363_rs6011066	0.225358	0.242644	0.33182
cg01176694_rs30152	0.644754	0.744425	0.624358
cg01176720_rs4934516	0.229433	0.295905	0.300268
cg01177851_rs927964	0.427623	0.369705	0.325371
cg01180628_rs13076468	0.310101	0.427005	0.436607
cg01181105_rs8003090	0.440849	0.844863	0.826086
cg01181150_rs749120	0.320383	0.300232	0.233758
cg01181227_rs11247997	0.346103	0.0729288	0.323263
cg01181259_rs260394	0.613879	0.61845	0.602944
cg01183122_rs11088286	0.909631	0.947	0.860131
cg01185345_rs9300486	0.520241	0.40995	0.375314
cg01185470_rs55880753	0.367344	0.454955	0.353028
cg01185754_rs1361600	0.25664	0.304019	0.265252
cg01185921_rs10885596	0.58511	0.668891	0.541862
cg01186980_rs9915233	0.446782	0.480215	0.523282
cg01187505_rs7117246	0.463183	0.560778	0.640352
cg01188914_rs5756306	0.228107	0.332257	0.233841
cg01190317_rs1078329	0.122744	0.174704	0.220754
cg01191064_rs2972344	0.306359	0.501876	0.462626
cg01192291_rs2299029	0.383856	0.373263	0.404018
cg01192538_rs731245	0.388975	0.557138	0.602433
cg01192748_rs4859188	0.318194	0.400373	0.347205
cg01193554_rs7522116	0.626532	0.832912	0.775188
cg01196592_rs9510412	0.276374	0.42402	0.468639
cg01198364_rs79835273	0.448832	0.479224	0.590934
cg01199495_rs9954184	0.409519	0.479942	0.467457
cg01200021_rs4714346	0.401209	0.558863	0.452786
cg01200177_rs6430955	0.766175	0.729586	0.72276
cg01200264_rs68043363	0.207099	0.284341	0.384053
cg01200585_rs766972	0.90007	0.959049	1.07236
cg01201215_rs2915888	0.36185	0.436215	0.369316
cg01201512_rs2607921	1.17935	1.20387	1.16228
cg01202265_rs13118519	0.249955	0.496285	0.462042
cg01203153_rs11249776	0.722797	0.752118	0.683655
cg01205058_rs150115	0.459635	0.714612	0.508795
cg01205267_rs2405414	0.484845	0.49821	0.467941
cg01205324_rs9749171	0.620729	0.839453	0.80721
cg01205584_rs4570386	0.930198	1.07304	0.94126
cg01206378_rs7528790	0.887098	0.939831	0.921634
cg01207684_rs112351474	0.326103	0.31761	0.287031
cg01210111_rs3770770	0.392205	0.206777	0.212076
cg01211065_rs1775058	0.589897	0.629212	0.549836
cg01211097_rs12935354	0.750989	0.860326	0.743223
cg01211906_rs2074019	0.644449	0.665436	0.716758
cg01212071_rs13016144	0.460536	0.497019	0.473679
cg01212326_rs10789824	0.870666	0.922892	0.856738
cg01213440_rs10257102	0.36064	0.427961	0.311189
cg01216438_rs17466257	0.479399	0.472236	0.486094
cg01217984_rs79619106	0.730304	0.667388	0.674267
cg01218150_rs9550644	0.0380823	0.146787	0.134203
cg01218587_rs177835	0.370444	0.361719	0.316364
cg01219426_rs10831488	0.26013	0.437124	0.340105
cg01219553_rs4245811	0.814565	0.874544	0.877048
cg01220440_rs56000439	0.364199	0.320252	0.368649
cg01220564_rs1451375	0.398166	0.444237	0.388486
cg01222133_rs72772514	0.36777	0.501026	0.388586
cg01222732_rs2974257	0.266487	0.372201	0.402405
cg01224657_rs45621438	0.469765	0.593582	0.588304
cg01226231_rs13171154	0.61431	0.863322	0.800382
cg01227239_rs13150944	0.192948	0.135446	0.140178
cg01229506_rs328657	0.313163	0.354694	0.335445
cg01229787_rs7164904	0.501635	0.819637	0.651192
cg01229865_rs1320525	0.398134	0.397667	0.352156
cg01229998_rs11230228	0.26411	0.344291	0.291267
cg01230325_rs3001454	0.664015	0.702357	0.648666
cg01231921_rs6749767	0.184373	0.0875852	0.191707
cg01233571_rs55854817	0.702032	0.870842	0.786066
cg01233722_rs12888965	0.201879	0.530962	0.566303
cg01235000_rs62389913	0.262472	0.360544	0.357405
cg01236573_rs807061	0.378136	0.230112	0.244493
cg01236751_rs4723754	0.348183	0.393918	0.434467
cg01237056_rs2744881	0.654082	0.703286	0.734368
cg01238435_rs2906055	0.33885	0.348005	0.339907
cg01239141_rs2273924	0.722483	0.88333	0.882064
cg01239651_rs59271120	0.268487	0.389836	0.358872
cg01240724_rs1896422	0.150539	0.350336	0.314585
cg01241007_rs2413597	0.400853	0.202031	0.248134
cg01243072_rs6742976	0.345415	0.374969	0.343467
cg01243950_rs12185636	0.515898	0.734391	0.709351
cg01246855_rs467812	0.199249	0.244291	0.251372
cg01247522_rs1619829	0.352955	0.323965	0.287711
cg01247693_rs72816926	0.464132	0.629894	0.5352
cg01248878_rs59950371	0.289261	0.343862	0.386244
cg01251360_rs12927437	0.887996	0.895231	0.72699
cg01251548_rs34452722	0.907778	0.88917	0.843103
cg01251603_rs12148310	0.675856	0.651918	0.586641
cg01252023_rs2302264	0.362623	0.419934	0.43533
cg01252136_rs11885857	0.57826	0.695128	0.617792
cg01252219_rs10850830	0.685117	0.781265	0.726266
cg01253508_rs2964083	0.493454	0.411857	0.36931
cg01254303_rs11064683	1.00675	1.00879	0.906732
cg01254505_rs28413174	0.317816	0.6375	0.207837
cg01254948_rs27201	0.213851	0.265683	0.254367
cg01256165_rs13039817	0.223407	0.301941	0.196442
cg01256227_rs12111227	0.646677	0.583295	0.40923
cg01257889_rs3803061	0.395074	0.279988	0.326906
cg01258050_rs57427752	0.627774	0.914086	0.656261
cg01258949_rs7947878	0.210318	0.461202	0.385676
cg01259871_rs203320	0.350137	0.515381	0.51212
cg01262865_rs11645191	0.228673	0.342137	0.278595
cg01263077_rs6512174	0.52568	0.81442	0.737251
cg01265531_rs907603	0.648326	0.507556	0.605396
cg01266390_rs7916600	0.248071	0.215581	0.212197
cg01266985_rs35188965	0.512152	0.726943	0.773456
cg01267415_rs59804769	0.649132	0.796048	0.798943
cg01268322_rs17124105	0.249304	0.325489	0.358287
cg01268763_rs2552384	0.673765	0.591658	0.766892
cg01268859_rs5758896	0.560535	0.588698	0.5258
cg01270593_rs7158839	0.148945	0.247475	0.20389
cg01271695_rs890054	0.204743	0.204091	0.165013
cg01271726_rs111988740	0.286799	0.444239	0.398325
cg01271812_rs2049019	0.292839	0.318143	0.208027
cg01272790_rs7580312	0.332321	0.498886	0.558762
cg01273309_rs11016987	0.43944	0.522352	0.350493
cg01274625_rs62245551	0.629992	0.65306	0.622514
cg01274752_rs2303147	0.514138	0.647835	0.599564
cg01275133_rs4783146	0.762699	0.942134	0.940274
cg01275661_rs11595011	0.11555	0.100593	0.079578
cg01275830_rs11191288	0.327585	0.402749	0.383314
cg01275932_rs4379550	0.435393	0.498963	0.476764
cg01277162_rs9527161	0.607663	0.850327	0.780531
cg01277331_rs7571600	0.121672	0.251327	0.278288
cg01279538_rs6597954	0.758419	0.942661	0.731078
cg01280080_rs3821354	1.05527	0.948711	0.908351
cg01281157_rs2645330	0.348389	0.352723	0.386479
cg01281797_rs112627384	0.535782	0.618666	0.667724
cg01282174_rs623353	0.429062	0.389162	0.351245
cg01284033_rs3740591	0.257575	0.314044	0.25239
cg01284193_rs615375	0.249776	0.393279	0.354756
cg01284869_rs5749131	0.882086	1.06342	0.996773
cg01285783_rs10900927	0.83972	0.989422	0.907772
cg01285926_rs10280143	0.562248	0.403041	0.356911
cg01286133_rs2830053	0.891325	1.21014	1.19702
cg01287054_rs4716674	0.516778	0.576543	0.559124
cg01287132_rs350844	0.454747	0.522596	0.485905
cg01287592_rs7009780	0.460222	0.498164	0.419178
cg01287936_rs1684054	0.996644	1.14665	1.26654
cg01288337_rs10134595	0.307121	0.275633	0.267469
cg01289343_rs9525346	0.460608	0.560473	0.470959
cg01289541_rs2008128	0.266675	0.314634	0.281054
cg01289861_rs779805	0.378962	0.35373	0.342758
cg01290345_rs895690	0.214867	0.302696	0.318853
cg01290710_rs1985669	0.379461	0.367752	0.512719
cg01290904_rs28540958	0.786765	0.795584	0.769366
cg01292846_rs772104	0.888558	0.932231	0.78695
cg01292856_rs72643572	0.22921	0.292863	0.341626
cg01294028_rs11881782	0.201501	0.403054	0.387325
cg01294327_rs4807228	0.818769	0.784179	0.669005
cg01294811_rs3776150	0.772517	0.660239	0.656045
cg01295339_rs11688069	0.301341	0.357823	0.51745
cg01295673_rs5745870	0.189871	0.328049	0.306218
cg01296532_rs13318762	0.28037	0.278034	0.31866
cg01296682_rs236140	0.208217	0.22864	0.215531
cg01296889_rs4927996	0.81042	0.925019	0.882766
cg01297303_rs2867800	0.298559	0.338005	0.327928
cg01297721_rs2074295	0.460192	0.500039	0.464855
cg01298991_rs2007340	0.348937	0.349941	0.268341
cg01299925_rs7135637	0.463245	0.626734	0.710334
cg01300105_rs11989824	0.206129	0.337891	0.233674
cg01300434_rs6571243	0.365415	0.426031	0.33876
cg01300495_rs17059971	0.309358	0.598665	0.557976
cg01300852_rs6456092	0.344697	0.495617	0.428924
cg01302019_rs2885198	0.600661	0.793503	0.794133
cg01302562_rs10848163	1.09779	1.17216	0.970326
cg01304499_rs7255529	0.0956774	0.0620754	0.136468
cg01306563_rs35017137	0.187346	0.261555	0.181071
cg01307108_rs2104142	0.1638	0.300713	0.208933
cg01307174_rs4678795	0.595299	0.656862	0.610659
cg01307483_rs62490955	0.610275	0.770193	0.688932
cg01309726_rs7914697	0.700736	0.890573	0.691385
cg01310473_rs3093273	0.526848	0.556267	0.591497
cg01310768_rs257851	0.178735	0.443559	0.465092
cg01310875_rs57993232	0.814559	0.853602	0.722248
cg01311955_rs985631	0.152043	0.0889158	0.0804056
cg01312482_rs1969025	0.820462	0.828955	0.827933
cg01312828_rs9462738	0.464429	0.589155	0.595393
cg01313732_rs12372259	0.401449	0.769238	0.784693
cg01314574_rs9980531	0.616016	0.791219	0.642461
cg01319701_rs6117544	0.210173	0.271639	0.220403
cg01320298_rs77991818	0.981837	1.02993	0.968431
cg01320433_rs11961266	1.10744	1.09042	1.04866
cg01321174_rs4690218	0.359899	0.427511	0.351253
cg01321189_rs1716960	0.892483	0.942755	0.910133
cg01321673_rs1010282	0.566487	0.689377	0.705784
cg01322214_rs113880629	1.03089	1.10175	1.09817
cg01323212_rs12202031	0.452163	0.626865	0.64577
cg01323381_rs10259620	0.494926	0.453126	0.459781
cg01323777_rs12950912	0.371527	0.414871	0.376167
cg01323954_rs1256453	0.676928	0.585598	0.651431
cg01324548_rs2667676	0.218277	0.293557	0.272737
cg01324550_rs7501770	0.311627	0.350915	0.319961
cg01325613_rs14067	0.499085	0.470084	0.558593
cg01327147_rs3808876	0.400354	0.33596	0.309632
cg01329151_rs3746755	0.168298	0.206234	0.231933
cg01329687_rs55962409	0.275483	0.192119	0.269872
cg01329789_rs2085485	0.252902	0.31195	0.264208
cg01330050_rs2819031	0.407981	0.41082	0.394917
cg01330815_rs1105096	0.412687	0.501427	0.451893
cg01330954_rs250541	0.811379	0.74561	0.696732
cg01331275_rs6760150	0.24558	0.296089	0.333774
cg01331772_rs57742879	0.755065	0.653786	0.588863
cg01332683_rs12929883	0.50019	0.583457	0.452983
cg01332882_rs238206	0.736717	0.761444	0.64344
cg01333011_rs6487652	0.538448	0.627364	0.575233
cg01333131_rs34681566	0.241384	0.486257	0.435848
cg01333706_rs12716579	0.110609	0.271586	0.209075
cg01335162_rs3884944	0.282227	0.408863	0.322106
cg01340163_rs6818203	0.280723	0.588292	0.428349
cg01341755_rs6970277	0.330198	0.374138	0.357198
cg01342115_rs4682662	0.760962	0.676543	0.572277
cg01343041_rs72789923	0.366037	0.361316	0.370383
cg01344813_rs1037173	0.349753	0.269034	0.343126
cg01345055_rs3816683	1.15231	1.14694	1.05023
cg01345354_rs376980	0.572883	0.607559	0.587334
cg01346718_rs9607530	0.512928	0.514464	0.492383
cg01346767_rs73156937	0.350457	0.523543	0.36711
cg01350081_rs4965778	0.414182	0.561924	0.617879
cg01351032_rs3087456	0.242269	0.687528	0.756608
cg01352688_rs3889724	0.883472	1.05421	0.921375
cg01353073_rs2974862	0.371424	0.359355	0.320241
cg01353448_rs7806397	0.639147	0.602992	0.593632
cg01353907_rs1195751	0.742695	0.686708	0.242693
cg01353941_rs7615422	0.930162	0.946857	0.87019
cg01354046_rs2436344	1.06562	1.15225	1.08823
cg01354088_rs4396680	1.01195	1.14876	1.0728
cg01355957_rs627127	0.549084	0.634879	0.561322
cg01356824_rs34368158	0.425412	0.511281	0.483237
cg01357135_rs9833075	0.0940938	0.262402	0.198429
cg01357222_rs963386	0.827727	1.13352	0.778298
cg01358513_rs713653	0.252962	0.305963	0.316376
cg01359236_rs4272426	0.338662	0.345415	0.285339
cg01359532_rs2470890	0.475893	0.540945	0.501465
cg01360333_rs7178584	0.265828	0.260663	0.287186
cg01360605_rs6071420	0.321587	0.471879	0.347237
cg01360795_rs75623154	1.1317	1.2108	1.05357
cg01361021_rs1975846	0.486287	0.518348	0.441009
cg01361351_rs134569	0.408337	0.448861	0.427455
cg01362115_rs8042233	0.456491	0.520523	0.508979
cg01362541_rs162320	0.307508	0.349909	0.345145
cg01363198_rs711946	0.826797	0.924167	0.857921
cg01363324_rs989798	0.853106	0.883958	0.842108
cg01363474_rs10006805	0.658793	0.742481	0.376251
cg01363734_rs11068228	0.944693	0.939443	0.859894
cg01364935_rs28480563	0.150077	0.219454	0.289499
cg01365486_rs4869814	0.670947	0.649402	0.61836
cg01365766_rs13334444	0.444196	0.6747	0.427952
cg01366941_rs145438293	0.803494	1.07642	1.11737
cg01368075_rs56373544	0.458679	0.483149	0.545854
cg01368219_rs112057530	0.412235	0.575609	0.573022
cg01368900_rs13061267	0.371345	0.498152	0.40075
cg01369114_rs5749131	0.690322	0.863768	0.843756
cg01370805_rs7286601	0.186233	0.281997	0.229407
cg01371631_rs6123823	0.591153	0.719595	0.586899
cg01375075_rs12591642	0.313655	0.342973	0.417951
cg01375248_rs4683736	0.172616	0.287744	0.256294
cg01375719_rs7640497	0.904816	1.14838	1.0328
cg01376826_rs73149910	0.263974	0.310878	0.332448
cg01378182_rs4304246	0.156425	0.256405	0.21206
cg01379344_rs4432291	0.208029	0.307487	0.209589
cg01379730_rs10194807	0.682779	0.664451	0.628658
cg01380922_rs2280162	0.345309	0.36704	0.307014
cg01381586_rs2302615	0.63587	0.717852	0.690765
cg01382938_rs10905209	0.325602	0.588559	0.608647
cg01383486_rs11640540	0.605535	0.735655	0.692619
cg01383997_rs7650939	0.320663	0.313872	0.303651
cg01384173_rs12982623	0.106243	0.10796	0.0888744
cg01385052_rs2615375	1.1621	1.07708	0.790192
cg01385198_rs636049	0.244842	0.312458	0.309053
cg01386275_rs77768322	0.524001	0.597697	0.584841
cg01386425_rs4766891	0.395231	0.280659	0.334425
cg01386493_rs3763551	0.755118	0.981178	0.925723
cg01387036_rs392100	0.413508	0.475311	0.439144
cg01389428_rs4520857	1.05029	1.13545	1.01994
cg01389728_rs6602077	0.986231	0.962	0.883006
cg01390564_rs7190802	0.412619	0.292448	0.224901
cg01391022_rs11043241	0.55188	0.692765	0.711239
cg01392313_rs210162	0.487881	0.539589	0.573619
cg01393985_rs6454744	1.41966	1.54792	1.49469
cg01394339_rs1891494	0.99531	1.03012	0.849512
cg01394349_rs1108087	0.162346	0.460061	0.366463
cg01394884_rs9996894	0.356352	0.334257	0.300259
cg01394944_rs3811505	0.570747	0.574194	0.466581
cg01396022_rs3872718	0.464318	0.466852	0.376611
cg01396065_rs956459	0.352294	0.408686	0.442928
cg01396723_rs8111946	0.248005	0.318684	0.33959
cg01397325_rs56361406	0.837865	1.03992	0.801884
cg01397912_rs891187	0.61782	0.773008	0.663748
cg01398941_rs2077061	0.378624	0.466366	0.517534
cg01399860_rs417142	0.677365	0.771035	0.748596
cg01400541_rs10776544	0.343236	0.389722	0.288398
cg01400671_rs7870005	0.664537	0.522685	0.510425
cg01400822_rs835342	0.440762	0.513415	0.526345
cg01401037_rs61664655	0.386025	0.347025	0.310722
cg01401327_rs868416	0.789194	0.818364	0.754445
cg01401641_rs67361341	0.601322	0.735829	0.629344
cg01402099_rs7955910	0.297647	0.356591	0.303457
cg01402347_rs28559808	0.239653	0.358197	0.345173
cg01404615_rs2850412	0.864658	1.00371	0.913873
cg01404873_rs60970458	0.3779	0.284773	0.291262
cg01404893_rs56386090	0.235303	0.339474	0.237826
cg01409985_rs12490148	0.352116	0.320069	0.301999
cg01410314_rs4376557	0.361594	0.4243	0.350917
cg01410615_rs1064767	0.373484	0.517856	0.451561
cg01410923_rs2124093	0.163723	0.305702	0.296157
cg01412763_rs729778	0.22577	0.391555	0.361601
cg01412886_rs10144833	0.156031	0.363482	0.216288
cg01413698_rs2278885	0.514277	0.636608	0.738912
cg01413790_rs12976931	0.90048	0.950825	0.905733
cg01414357_rs4638703	0.20131	0.222617	0.221974
cg01414830_rs2874643	0.246448	0.238207	0.290337
cg01414882_rs4722665	0.603691	0.575582	0.51842
cg01414934_rs6658236	0.204368	0.224198	0.255184
cg01416295_rs147665113	0.563809	0.54931	0.530113
cg01417625_rs6424893	0.346194	0.49066	0.476974
cg01418188_rs7935956	0.106624	0.098754	0.14779
cg01418291_rs13264188	0.376593	0.209383	0.324391
cg01418618_rs9676694	0.785341	0.78463	0.72857
cg01419499_rs75694124	0.123915	0.375412	0.345015
cg01419713_rs7016041	0.324022	0.386697	0.379004
cg01419967_rs4757483	0.235525	0.354029	0.338795
cg01420215_rs10933027	0.379992	0.416512	0.398757
cg01420388_rs909934	0.783211	0.925274	0.807006
cg01421119_rs78011846	0.665599	0.85624	0.826049
cg01421309_rs11839059	0.734544	0.713242	0.74121
cg01422274_rs9704922	0.789726	0.701102	0.73194
cg01422467_rs77956767	0.823121	1.05872	0.943371
cg01424263_rs7924237	0.223195	0.234325	0.225113
cg01424901_rs3753782	0.523582	0.644564	0.531776
cg01424997_rs464765	0.359477	0.381556	0.443802
cg01425054_rs10783406	0.159217	0.221995	0.177959
cg01425405_rs2278163	0.608372	0.885159	0.8815
cg01425731_rs9535274	0.368501	0.431474	0.439445
cg01425762_rs4888160	0.130605	0.255506	0.206378
cg01426713_rs9386507	0.711376	0.902043	0.694784
cg01427815_rs6682894	1.19939	1.24681	1.18107
cg01427849_rs10105293	0.0437251	0.265136	0.234471
cg01429408_rs4661232	0.477408	0.622161	0.54896
cg01431140_rs12452466	0.663856	0.959601	0.851769
cg01431184_rs180754	0.670966	0.823746	0.839068
cg01431908_rs28364741	0.579846	0.613991	0.595428
cg01434025_rs73370275	0.521786	0.437785	0.414712
cg01435515_rs10788803	0.25054	0.35458	0.355479
cg01435766_rs874484	0.279967	0.676161	0.806211
cg01436254_rs12489988	0.779975	0.467091	0.608088
cg01436550_rs11640931	0.209231	0.344403	0.286066
cg01436608_rs756199	0.525749	0.669529	0.68424
cg01436998_rs12462485	0.62943	0.828466	0.800951
cg01437204_rs12737056	0.407971	0.32323	0.555721
cg01438090_rs503708	0.434246	0.533593	0.458677
cg01438365_rs9907379	0.512241	0.639553	0.631731
cg01439670_rs4945097	0.439373	0.467691	0.419078
cg01440864_rs7218180	0.323751	0.34679	0.22382
cg01443452_rs55661438	0.799535	0.805669	0.729788
cg01444541_rs12282271	0.247821	0.429897	0.315492
cg01445659_rs35061212	0.721395	0.894031	0.670416
cg01445838_rs9403540	0.267548	0.378265	0.366263
cg01446515_rs75287969	0.947438	1.03769	0.878355
cg01447185_rs34459388	0.168245	0.400633	0.389377
cg01448562_rs3811658	0.974815	0.96087	0.9204
cg01450725_rs4389552	0.306676	0.236029	0.240553
cg01456151_rs59577716	0.331662	0.303335	0.267047
cg01456243_rs11073961	0.398975	0.431885	0.405336
cg01456640_rs2071701	0.489184	0.766861	0.861718
cg01459052_rs13066214	0.141792	0.329817	0.282034
cg01459453_rs732314	0.972258	0.955728	0.862507
cg01460202_rs40076	0.537393	0.685763	0.714948
cg01460436_rs2425753	0.134803	0.232685	0.253906
cg01461410_rs858734	0.121584	0.225211	0.247025
cg01461856_rs11657205	0.22973	0.186218	0.153909
cg01462607_rs4239495	0.305188	0.396823	0.381499
cg01462727_rs4809960	0.900799	0.84652	0.828425
cg01464438_rs9536323	0.381117	0.437515	0.44077
cg01464515_rs10999351	1.06218	1.34641	1.32231
cg01465596_rs783629	0.483421	0.730903	0.579491
cg01466164_rs62488397	0.595764	0.67259	0.649517
cg01466491_rs280525	0.734266	0.937081	0.801556
cg01467503_rs2863843	0.257851	0.440986	0.320018
cg01467882_rs6722740	0.464913	0.694742	0.62674
cg01468562_rs850583	0.399381	0.441799	0.455692
cg01469847_rs59571891	0.530249	0.586187	0.52052
cg01470356_rs59265599	0.554932	0.497408	0.467312
cg01471372_rs34153723	1.06477	1.02689	0.886366
cg01472113_rs7866364	0.40968	0.525256	0.497789
cg01472299_rs62384853	0.179384	0.233872	0.246154
cg01472317_rs4782329	0.22241	0.302147	0.236674
cg01474544_rs2152939	0.680208	0.721625	0.631733
cg01475325_rs1149617	0.33218	0.497357	0.417414
cg01475952_rs245878	0.168828	0.260763	0.25349
cg01476568_rs9424198	0.21873	0.249075	0.301542
cg01477361_rs10173129	0.327444	0.307618	0.294499
cg01477861_rs12647024	0.677726	0.759119	0.699117
cg01478482_rs7184848	0.809182	0.780393	0.795203
cg01479122_rs8036669	0.118008	0.217566	0.228587
cg01479187_rs1009372	0.195577	0.384651	0.27375
cg01479473_rs17808854	0.821694	0.764364	0.726597
cg01479738_rs8001740	0.118711	0.264198	0.298042
cg01479768_rs56327163	0.585938	0.58595	0.552262
cg01480708_rs7212466	0.221977	0.475414	0.586236
cg01481646_rs7088704	0.272172	0.609741	0.513937
cg01483119_rs74717563	1.20946	1.16559	1.04478
cg01483824_rs28403616	0.268195	0.438948	0.344616
cg01484487_rs78990635	0.293798	0.262577	0.358139
cg01484915_rs7914175	0.573753	0.664388	0.542648
cg01485177_rs11266145	0.63614	0.9501	0.572826
cg01485548_rs2921	0.640244	0.648129	0.72378
cg01486146_rs4075353	0.203768	0.360659	0.358346
cg01486558_rs56158038	0.629175	0.765928	0.757787
cg01487409_rs12351417	0.35598	0.425178	0.370619
cg01487683_rs431060	0.322531	0.386043	0.377096
cg01487803_rs4790230	0.578802	0.597418	0.415505
cg01489032_rs2572924	0.232207	0.265622	0.153254
cg01489057_rs2261655	0.332572	0.578131	0.515853
cg01489177_rs734518	0.545894	0.63708	0.591962
cg01490094_rs10099390	0.350397	0.399809	0.492191
cg01491360_rs75888388	0.313964	0.457612	0.470537
cg01492523_rs4696584	0.526149	0.428104	0.454053
cg01492626_rs7326010	0.583229	0.785817	0.759741
cg01494348_rs1545536	0.59344	0.822286	0.657544
cg01494454_rs3759087	0.238271	0.323387	0.297561
cg01495363_rs11681754	0.640083	0.540147	0.42392
cg01496136_rs11076189	0.370337	0.511261	0.39518
cg01496203_rs143436105	0.663876	0.986135	0.820277
cg01496416_rs2301274	0.458638	0.509385	0.532606
cg01496600_rs13207508	0.654353	0.585785	0.671598
cg01497154_rs553863	0.477022	0.566865	0.502378
cg01499197_rs4503658	0.438998	0.646115	0.516843
cg01499591_rs2252397	0.255019	0.272429	0.235395
cg01501312_rs6691734	0.323861	0.320016	0.395089
cg01501896_rs9902341	0.960843	0.78463	0.766975
cg01502244_rs6565647	0.221054	0.193436	0.213658
cg01502373_rs5751975	0.306724	0.368535	0.376539
[truncated: 18,928 more rows]

## Sheet: Supplementary Figure 6
Comparison of the effect size of mQTL across EAS and EUR
index	EAS_meta_Effect	EUR_Min_Effect
cg00001874_rs61854791	0.4116	0.360254
cg00002033_rs30458	0.6227	0.628174
cg00002224_rs11136299	0.5559	0.556161
cg00003625_rs9905568	0.2434	0.17622
cg00003994_rs1050290	0.3254	0.279831
cg00004105_rs2015972	0.586	0.444595
cg00007420_rs1009031	0.4263	0.410255
cg00008665_rs4683355	0.4517	0.341893
cg00009292_rs1278537	0.3649	0.1907
cg00010654_rs8681	0.2369	0.272737
cg00011239_rs340595	0.481	0.316448
cg00011482_rs2073246	0.2722	0.291556
cg00012238_rs9675662	0.3623	0.298982
cg00012576_rs11070059	0.3289	0.388555
cg00012692_rs73431581	0.5899	0.451938
cg00013301_rs6817386	0.548	0.372818
cg00013899_rs305575	0.2875	0.25574
cg00014104_rs9610500	0.4638	0.336354
cg00017970_rs12565228	1.0635	0.987328
cg00018229_rs11122174	0.4355	0.404427
cg00020474_rs12564077	0.351	0.328113
cg00021123_rs2273113	0.5908	0.403546
cg00021540_rs12953310	0.5875	0.534349
cg00021855_rs11786237	0.8067	0.63877
cg00022101_rs79011733	0.3707	-1.25664
cg00022866_rs55970722	0.6162	0.551398
cg00023464_rs330551	0.9285	0.848769
cg00024404_rs1126176	0.536	0.420411
cg00024494_rs7404072	0.33	0.308741
cg00025211_rs56110740	0.3744	0.276716
cg00025357_rs12030076	1.5504	1.23393
cg00026362_rs11965885	0.2455	0.233447
cg00026553_rs1106990	0.5875	0.452485
cg00027081_rs4854150	0.6074	0.615131
cg00027674_rs11822787	0.2868	0.267336
cg00028034_rs6141639	0.4194	0.349862
cg00029284_rs1966303	0.1489	0.248025
cg00032366_rs3892355	0.4043	0.258944
cg00035220_rs67537656	0.5359	0.370595
cg00036871_rs11893842	0.6864	0.54148
cg00038736_rs12609258	0.4919	0.596914
cg00039463_rs11641279	0.2899	0.285919
cg00039480_rs11656096	0.7569	0.45403
cg00039864_rs13187323	0.645	0.766297
cg00040466_rs2144746	0.335	0.267526
cg00041270_rs6820663	0.5563	0.398658
cg00041575_rs2074019	0.9781	0.480959
cg00042186_rs6544994	0.176	0.151084
cg00042409_rs12629498	0.2567	0.201466
cg00043564_rs66510359	0.6197	0.465132
cg00048759_rs1727123	0.4312	0.364169
cg00049156_rs181072050	0.3633	0.310503
cg00049323_rs11134022	0.7264	0.670462
cg00049382_rs9597924	1.2488	0.797156
cg00049440_rs3780603	0.5509	0.417761
cg00049595_rs9349199	0.796	0.708121
cg00049729_rs593979	1.135	0.922353
cg00049883_rs7188126	1.0402	0.426971
cg00050482_rs12149424	0.1478	0.193368
cg00051179_rs12658835	0.2917	0.191198
cg00053373_rs12944213	0.3985	0.32935
cg00053851_rs4570386	0.3705	0.218929
cg00054472_rs6786980	0.8995	0.924583
cg00054774_rs117881296	0.9644	0.621444
cg00054971_rs7081735	0.5125	0.599337
cg00055341_rs1450570	0.6153	0.895437
cg00055555_rs1775908	0.3836	0.46466
cg00055603_rs10788880	1.0037	0.79393
cg00055679_rs4885537	0.525	0.578392
cg00056257_rs342041	0.7792	0.609893
cg00056497_rs4462259	0.7448	0.65789
cg00056767_rs3816311	0.1665	0.131058
cg00057593_rs4636185	0.1251	0.180738
cg00057667_rs9376459	0.6803	0.39242
cg00058708_rs11675585	0.5204	0.441178
cg00059225_rs2071220	0.262	0.43454
cg00060484_rs3135063	0.9082	0.897713
cg00060800_rs112590259	0.1369	0.208439
cg00060956_rs28695628	0.4835	0.266067
cg00061413_rs35169237	0.2958	0.241307
cg00061520_rs2531975	0.926	0.897022
cg00061635_rs10852900	1.1933	0.995637
cg00061860_rs12595350	0.2164	0.330365
cg00063111_rs56386899	0.4008	0.215192
cg00064080_rs1271526	0.5038	0.381977
cg00064840_rs7784748	0.7311	0.547076
cg00064950_rs5412	0.8718	0.416127
cg00066239_rs9892081	0.7945	0.692737
cg00068779_rs6812295	0.6185	0.529852
cg00070383_rs7673462	0.49	0.388542
cg00070899_rs4713735	0.2352	0.35998
cg00071950_rs13129697	0.8186	0.56993
cg00072675_rs12140958	0.2138	0.153514
cg00072720_rs402514	0.3563	0.331935
cg00073543_rs2244944	0.8221	0.745127
cg00074086_rs13242220	0.6729	0.588825
cg00074746_rs55761539	0.538	0.257718
cg00074818_rs7012395	0.7602	0.546005
cg00075467_rs6432044	0.2578	0.226334
cg00077426_rs890973	0.3843	0.22507
cg00077606_rs12515518	0.8498	0.665809
cg00077838_rs138481	0.502	0.257657
cg00078025_rs73551528	0.9694	0.99622
cg00078245_rs12824946	0.2128	0.333116
cg00078857_rs13255660	0.1408	0.244096
cg00078996_rs11246766	0.7911	0.652954
cg00079056_rs706107	0.5434	0.439457
cg00079598_rs11219307	1.0812	0.832125
cg00080972_rs6601043	1.0463	0.673544
cg00081084_rs8104047	0.4083	0.264177
cg00081729_rs12137158	0.2254	0.226939
cg00083188_rs2719979	0.5628	0.587431
cg00083206_rs7753212	0.9668	0.896476
cg00084202_rs9324585	0.3692	0.325395
cg00084347_rs11057383	0.8171	0.425437
cg00084398_rs2396004	0.458	0.326459
cg00085123_rs10173427	0.5025	0.521921
cg00085416_rs10106254	0.2453	0.207188
cg00086670_rs10786718	0.2392	0.0977465
cg00087274_rs67609058	0.4037	0.507745
cg00087735_rs1473497	0.6432	0.540836
cg00088007_rs12549294	0.57	0.530696
cg00088183_rs12745047	0.4851	0.712597
cg00088688_rs3093001	0.495	0.518207
cg00088797_rs68074206	0.795	0.567018
cg00088844_rs11169956	0.1602	0.170076
cg00089821_rs9460025	0.2913	0.28704
cg00089945_rs2936054	0.2552	0.332059
cg00090261_rs2453635	0.2814	0.309435
cg00090674_rs137862	0.4614	0.427835
cg00090737_rs4326710	0.5141	0.231655
cg00091060_rs12978811	0.3793	0.287455
cg00091302_rs535334	0.4585	0.626547
cg00092400_rs10876171	0.5444	0.441613
cg00094595_rs17837079	0.4701	0.319125
cg00095259_rs1539996	0.4737	0.383257
cg00095326_rs190251	0.2329	0.214474
cg00095930_rs11065625	0.623	0.848843
cg00099240_rs5754391	0.558	0.469304
cg00099383_rs4708700	0.3246	0.0756085
cg00099519_rs6894246	0.6923	0.418694
cg00099976_rs79738503	0.709	0.577803
cg00100948_rs9824398	0.6668	0.602222
cg00101154_rs11649268	0.774	0.811083
cg00101629_rs6660333	0.6639	0.375465
cg00103329_rs6676458	0.4467	0.40389
cg00103568_rs11582660	0.2505	0.223579
cg00104845_rs12522562	0.6311	0.400965
cg00105253_rs12894531	0.2622	0.257132
cg00105640_rs9424282	0.4298	0.418476
cg00108944_rs12371293	0.2366	0.228897
cg00110688_rs35443572	0.8233	0.711064
cg00111778_rs17018004	0.284	0.530178
cg00112260_rs4949447	0.6555	0.631248
cg00114012_rs3808838	0.5748	0.572841
cg00115194_rs989798	0.4765	0.292524
cg00115288_rs6597996	0.4067	0.332791
cg00115747_rs11871532	0.4681	0.423357
cg00115954_rs4840575	0.4911	0.395869
cg00116315_rs7744287	0.6506	0.715599
cg00117018_rs4330728	0.3705	0.432303
cg00118978_rs4449299	0.6691	0.61949
cg00119073_rs62289742	1.1141	0.988555
cg00119079_rs17803349	0.3292	0.131094
cg00120147_rs243845	0.2984	0.198774
cg00121634_rs9878797	0.2818	0.0836687
cg00122347_rs3740409	0.5627	0.399254
cg00122854_rs10932740	0.2458	0.476583
cg00123104_rs11121493	0.3133	0.334596
cg00123512_rs3809627	0.2378	0.179008
cg00123762_rs4714454	0.5117	0.241
cg00124004_rs28783474	0.2866	0.281933
cg00124095_rs4621297	0.218	0.200156
cg00128601_rs1388941	0.3162	0.185559
cg00128695_rs11595059	0.8672	0.77185
cg00129273_rs72662082	0.3508	0.215158
cg00129785_rs2839087	0.5798	0.561049
cg00129811_rs17255966	0.1107	0.418402
cg00131758_rs5992929	0.393	0.258639
cg00132208_rs11723016	0.19	0.168261
cg00133909_rs61012032	0.162	0.113046
cg00133970_rs4724281	0.2882	0.198925
cg00134210_rs17155703	0.6623	0.53413
cg00134415_rs196066	0.2998	0.273692
cg00134645_rs2241367	0.2178	0.362708
cg00135056_rs4075182	0.4357	0.385675
cg00136968_rs7801852	0.2871	0.238754
cg00137016_rs4802897	0.3073	0.250059
cg00139681_rs2005761	0.3272	0.193344
cg00139947_rs57772271	0.7102	0.566446
cg00140889_rs12824716	0.2683	0.149452
cg00142239_rs2956895	0.302	0.172648
cg00142257_rs989798	1.1679	0.934796
cg00143376_rs9789524	0.3253	0.256113
cg00146027_rs10827167	1.1915	0.826693
cg00146437_rs4844815	0.2687	0.107973
cg00146805_rs56123344	0.5447	0.36806
cg00146864_rs4792847	0.3914	0.263231
cg00147244_rs11651877	0.1234	0.141996
cg00147788_rs17053351	0.4109	0.306612
cg00148223_rs35188965	0.4275	0.264465
cg00148355_rs4889545	0.3636	0.130306
cg00148825_rs2014110	0.4537	0.32586
cg00148862_rs28678499	0.3791	0.283778
cg00149716_rs6109777	0.6855	0.618087
cg00151370_rs2073519	0.5862	0.417035
cg00152041_rs6062689	0.3511	0.349045
cg00152047_rs926265	0.5855	0.317022
cg00152322_rs8040326	1.4173	0.657457
cg00152799_rs2227273	0.6479	0.55469
cg00152942_rs289721	0.3537	0.393091
cg00153693_rs71412563	0.2821	-0.59766
cg00153707_rs62576217	0.3599	0.273119
cg00153919_rs8052231	0.9622	0.846261
cg00154986_rs11073889	0.3064	0.260708
cg00156427_rs3138089	0.3559	0.139922
cg00156991_rs12049023	0.8497	0.781244
cg00157109_rs35503973	0.2566	0.506957
cg00157359_rs3107024	0.4334	0.356428
cg00157796_rs485738	0.806	0.467882
cg00157962_rs12745530	0.6222	0.503032
cg00158122_rs11596008	0.735	0.559801
cg00158530_rs35967356	0.4316	0.579147
cg00158539_rs4564802	0.286	0.237527
cg00159439_rs2413507	0.7345	0.627979
cg00159682_rs6990020	1.0294	0.745131
cg00159764_rs1275393	0.3501	0.204731
cg00160388_rs878340	1.1466	0.572648
cg00160505_rs57432042	0.4506	0.215362
cg00160667_rs2452774	0.357	0.277479
cg00161556_rs12802650	0.6277	0.467149
cg00161683_rs3133654	0.2425	0.225111
cg00163459_rs17452140	0.7485	0.499139
cg00163541_rs12729311	0.2764	0.165217
cg00166216_rs7612967	0.4767	0.485205
cg00166722_rs2272124	0.7095	0.806848
cg00167076_rs2348608	0.5719	0.498583
cg00168942_rs593363	0.4933	0.462067
cg00169617_rs75222492	0.5326	0.432028
cg00169725_rs351861	0.5334	0.392682
cg00169964_rs745479	0.6256	0.67032
cg00170188_rs850731	0.6599	0.402519
cg00170242_rs7910464	0.8108	0.581874
cg00170487_rs62319866	0.6702	0.448741
cg00172376_rs2833465	0.1415	0.309018
cg00173659_rs7799010	0.6538	0.593327
cg00175403_rs816063	0.637	0.477077
cg00176210_rs1819952	0.1677	0.240236
cg00178850_rs12080914	0.4503	0.425788
cg00178864_rs7698642	0.8889	0.659182
cg00179795_rs10829657	0.4912	0.368046
cg00179921_rs710192	0.3712	0.422052
cg00180447_rs9878550	1.2271	0.9585
cg00180762_rs12578121	0.488	0.51983
cg00180806_rs4073799	0.5536	0.481988
cg00182421_rs13063927	0.2587	0.282274
cg00182893_rs9484282	0.934	0.597966
cg00183186_rs17273700	0.1939	0.196204
cg00183684_rs12086058	0.3268	0.299045
cg00184457_rs2921383	0.6597	0.507882
cg00184732_rs59429575	0.2343	0.822647
cg00186529_rs3013265	0.2991	0.218253
cg00186701_rs28669903	0.3696	0.359345
cg00186954_rs2653565	1.0312	0.949468
cg00187229_rs73060334	0.4691	0.398825
cg00187414_rs7685175	0.0551	0.354907
cg00187535_rs62126592	0.209	0.234609
cg00187557_rs2012027	0.251	0.317286
cg00188032_rs41135	0.2493	0.171618
cg00189366_rs6593513	0.4479	0.274166
cg00191458_rs13170456	1.2432	0.938069
cg00192031_rs17659059	0.4774	0.424301
cg00193521_rs6788	0.5422	0.423358
cg00194374_rs9662124	0.2017	0.141533
cg00196787_rs758410	0.3325	0.266726
cg00197495_rs10881929	0.3144	0.158896
cg00198586_rs1920614	0.233	0.241923
cg00199007_rs3787513	0.393	0.322753
cg00201457_rs9831298	0.5685	0.473298
cg00201779_rs6902769	0.3051	0.295631
cg00202441_rs13139768	0.4198	0.517611
cg00202454_rs1712434	0.3143	0.241636
cg00202760_rs837763	0.4048	0.329298
cg00202829_rs2959003	0.2415	0.232458
cg00203284_rs538286	0.1924	0.168783
cg00204159_rs2074272	0.7926	0.504566
cg00206063_rs10795073	0.4337	0.244435
cg00206356_rs1955161	0.2839	0.275825
cg00206639_rs7182043	0.7298	0.545635
cg00206779_rs1812214	0.5347	0.267675
cg00207352_rs6794875	0.3143	0.327877
cg00207731_rs13379889	0.4055	0.28334
cg00207833_rs11263687	0.3168	0.329701
cg00208504_rs7690553	0.555	0.405241
cg00210271_rs5009146	0.5371	0.396859
cg00210856_rs11745415	0.3359	0.394148
cg00211115_rs7928827	0.7358	0.713679
cg00211489_rs11637245	0.4182	0.14227
cg00211630_rs58852370	0.8941	0.691874
cg00212520_rs247412	0.427	0.349632
cg00213004_rs3795811	0.3657	0.249661
cg00213714_rs10983313	0.2618	0.21721
cg00214044_rs176179	0.3114	0.254145
cg00214171_rs4789223	0.5387	0.47352
cg00217306_rs11706480	0.3583	0.296806
cg00218409_rs4853045	0.3752	0.286721
cg00218484_rs13101339	0.6567	0.344854
cg00218649_rs936711	0.6152	0.491354
cg00219151_rs3750803	0.4784	0.293651
cg00219282_rs653521	0.5777	0.770634
cg00220102_rs34046547	1.0954	0.802529
cg00220225_rs2859580	0.3603	0.378287
cg00220243_rs62584728	1.1956	1.07723
cg00220677_rs1594070	0.2801	0.227573
cg00220721_rs7933726	0.4385	0.631225
cg00222472_rs3898199	0.3436	0.208748
cg00223245_rs9839493	0.5061	0.38363
cg00224083_rs6854489	0.7696	0.566522
cg00224202_rs6570262	0.2731	0.228296
cg00225006_rs8042254	0.4816	0.472493
cg00225858_rs2326168	0.6525	0.542725
cg00227156_rs406129	0.6882	0.734114
cg00227665_rs36015371	0.4123	0.500935
cg00228984_rs6033860	1.0889	0.794041
cg00229508_rs11637353	0.4736	0.381143
cg00231389_rs1273385	0.8193	0.697348
cg00231771_rs34656786	0.5883	0.498345
cg00231927_rs13231216	0.2472	0.220537
cg00232092_rs4724696	0.3195	0.230691
cg00232160_rs10987419	0.7888	0.686807
cg00232483_rs4782291	0.3299	0.268867
cg00232500_rs1855142	0.5977	0.458292
cg00233420_rs7124481	0.8194	0.602512
cg00234321_rs55879799	0.5333	0.31838
cg00234616_rs11688069	0.276	0.311373
cg00236305_rs7560311	0.5797	0.52115
cg00236576_rs8073900	0.2019	0.241222
cg00236729_rs1904418	0.3877	-0.0106712
cg00236919_rs321631	0.4646	0.27462
cg00237010_rs4980959	0.9508	0.747311
cg00238349_rs876782	0.592	0.740462
cg00238353_rs61873717	0.2293	0.247269
cg00241076_rs35249250	0.0636	-0.210525
cg00241273_rs2391336	0.4774	0.244408
cg00241281_rs2816648	0.8668	0.641801
cg00241638_rs4385452	0.5001	0.392553
cg00241712_rs12166331	0.4914	0.467344
cg00242976_rs6065892	0.3993	0.338741
cg00245502_rs748066	0.2154	0.248234
cg00245850_rs6471563	0.8475	0.705262
cg00247629_rs6599388	0.1333	0.231953
cg00249205_rs9926533	0.5817	0.490649
cg00249503_rs9899295	0.5783	0.263429
cg00250645_rs11785920	0.5716	0.395248
cg00250743_rs2901293	0.3407	0.234733
cg00252472_rs599456	0.43	0.293216
cg00254017_rs62355882	0.3423	0.423344
cg00254258_rs1553287	1.2031	1.04383
cg00254378_rs6879487	0.6211	0.198988
cg00255726_rs59181113	0.4076	0.283956
cg00255889_rs912514	1.0044	0.693169
cg00255919_rs13164856	1.2742	1.06478
cg00256046_rs72743323	0.9378	0.575912
cg00256281_rs132770	0.4576	0.290451
cg00257893_rs17067611	0.6817	0.379331
cg00258081_rs7103863	0.9021	0.684229
cg00258316_rs10779692	0.1878	0.270591
cg00258409_rs1370683	0.4076	0.309113
cg00258809_rs4676891	0.4407	0.45748
cg00259249_rs666465	0.4079	0.415571
cg00259834_rs3821784	0.2265	0.133733
cg00260883_rs2303285	0.3174	0.277493
cg00260937_rs754921	0.6633	0.673593
cg00261781_rs11694716	0.6189	0.28416
cg00263248_rs4905627	0.4863	0.383683
cg00263700_rs12918782	0.7845	0.650997
cg00267142_rs718085	0.764	0.526252
cg00267286_rs7092037	0.4878	0.518833
cg00269817_rs2670029	0.4523	0.46773
cg00270778_rs9636236	0.2669	0.169949
cg00273198_rs4842121	0.8792	0.68985
cg00273359_rs1878808	0.5773	0.481662
cg00273464_rs3741205	0.3623	0.262202
cg00274279_rs11967324	0.2092	0.239672
cg00275181_rs270164	0.4205	0.462226
cg00275828_rs9915780	0.4212	0.184381
cg00277769_rs11772293	0.4955	0.339495
cg00278517_rs7756763	0.7342	0.723446
cg00280758_rs4863633	1.6386	0.978969
cg00281776_rs6733487	0.2301	0.180482
cg00285620_rs2604532	0.3254	0.30292
cg00286497_rs1864393	0.3818	0.254954
cg00287012_rs4239439	0.3369	0.167761
cg00287713_rs9309688	0.4378	0.332541
cg00287773_rs919749	0.5567	0.463184
cg00288598_rs2944766	0.6367	0.574587
cg00288844_rs4255800	0.7682	0.638272
cg00289258_rs1883048	0.5208	0.306319
cg00289558_rs10807974	0.2833	0.171583
cg00290023_rs2913218	0.3738	0.260008
cg00290483_rs8081497	0.3639	0.655903
cg00290607_rs611663	0.6904	0.676025
cg00291478_rs3009919	1.0286	0.823701
cg00292701_rs4422413	0.2532	0.298806
cg00292971_rs4726612	0.6475	0.55984
cg00293660_rs960834	0.6229	0.503975
cg00293996_rs371945	0.3245	0.372008
cg00294956_rs35586274	0.4894	0.527236
cg00295382_rs3117088	0.4333	0.240463
cg00295485_rs3795907	0.5123	0.400837
cg00295744_rs1879533	0.6781	0.53359
cg00296348_rs7907613	0.472	0.409732
cg00297600_rs4361760	0.3295	0.299459
cg00299820_rs11588551	0.4796	0.378051
cg00300046_rs364677	0.6905	0.598379
cg00300969_rs2424918	0.6739	0.552852
cg00301159_rs58855886	0.4095	0.555412
cg00301879_rs2042228	0.3054	0.296326
cg00303429_rs7787720	0.2437	0.170112
cg00303876_rs3749813	0.3676	0.3458
cg00305585_rs2076442	0.3615	0.25497
cg00306090_rs11699077	0.246	0.223346
cg00306198_rs10099619	0.0228	0.478089
cg00306721_rs2850597	0.3781	0.282607
cg00306893_rs73166114	1.0827	0.501723
cg00307383_rs1217060	0.4819	0.286257
cg00309945_rs10917052	0.4597	0.43667
cg00310139_rs9346629	0.1847	0.138582
cg00310410_rs11124026	0.6737	0.453931
cg00310412_rs8026319	0.5225	0.443077
cg00310463_rs4245903	0.4655	0.287284
cg00312125_rs56045236	0.728	0.691018
cg00313685_rs2970471	0.0923	0.321706
cg00316485_rs4520835	0.2015	0.165156
cg00316803_rs1875887	0.8154	0.478254
cg00317577_rs783539	0.6443	0.533233
cg00317626_rs4926957	0.3556	0.254735
cg00318347_rs9314316	0.2921	0.37757
cg00318621_rs13003539	0.7889	0.720607
cg00319655_rs11098228	0.879	0.768761
cg00319774_rs6996294	0.1938	0.217941
cg00320138_rs2512296	0.2076	-0.0143128
cg00320608_rs9309665	0.3154	0.252058
cg00320765_rs3742887	0.4701	0.279563
cg00321850_rs2269650	0.677	0.783057
cg00322201_rs2273256	0.1761	0.244317
cg00322486_rs6679333	0.344	0.242186
cg00323313_rs4610978	0.4808	0.339408
cg00323915_rs4339548	0.6249	0.666974
cg00323916_rs7287340	0.5951	0.542565
cg00324097_rs93075	0.1946	0.262387
cg00324827_rs3755970	1.101	0.557283
cg00325113_rs2272953	0.6161	0.756095
cg00326251_rs11779195	0.6157	0.438744
cg00326259_rs4867390	0.5758	0.57972
cg00327355_rs34277046	0.2756	0.1974
cg00328075_rs7824944	0.5873	0.463979
cg00328376_rs2391362	0.2119	0.0972927
cg00328813_rs575834	0.4407	0.256797
cg00328870_rs10753235	0.4367	0.310413
cg00330059_rs35673756	0.4217	0.510415
cg00330370_rs4661210	0.516	0.472214
cg00331027_rs16878538	0.3056	0.925722
cg00331237_rs1587110	0.3831	0.275767
cg00333946_rs7181588	0.6961	0.695294
cg00334274_rs7510705	0.2666	0.278624
cg00335715_rs4377733	0.8205	0.908609
cg00335802_rs2865125	1.1403	0.794801
cg00335892_rs8136537	0.8456	0.67385
cg00337440_rs11993843	0.2751	0.286735
cg00338002_rs11247705	0.6325	0.542388
cg00339441_rs10885009	0.5689	0.662789
cg00339695_rs2188717	1.2369	1.03473
cg00339769_rs7766290	0.3933	0.262252
cg00340326_rs62273567	0.5758	0.49875
cg00340382_rs71351958	0.2576	0.222873
cg00343414_rs10890991	0.2591	0.312969
cg00343839_rs2137722	1.0147	0.689088
cg00344900_rs9844302	0.4704	0.31831
cg00345443_rs60659765	0.2597	0.292758
cg00346376_rs35188965	0.3367	0.388575
cg00346898_rs61707606	0.3003	0.230073
cg00346985_rs2031247	0.5667	0.472806
cg00347584_rs3816725	0.1733	0.152799
cg00347775_rs6519374	0.6562	0.353399
cg00347798_rs9829341	0.8656	0.585553
cg00347863_rs6978441	0.7577	0.865749
cg00348467_rs60289499	0.513	0.496982
cg00348762_rs8064103	0.2632	0.25357
cg00348858_rs11641216	0.4927	0.33613
cg00349061_rs3008244	1.1009	0.616085
cg00349404_rs7072534	0.9948	0.559203
cg00350448_rs58249351	0.2572	0.230561
cg00351047_rs6512016	0.5415	0.426911
cg00354437_rs2076962	0.3718	0.338338
cg00354863_rs3813521	0.469	0.41571
cg00355656_rs1444727	1.106	1.02868
cg00355829_rs2712372	0.5623	0.545125
cg00355992_rs1491823	0.2739	0.274312
cg00356499_rs2239737	0.9318	0.915497
cg00356999_rs3792117	0.7349	0.662079
cg00359604_rs1113959	0.3865	0.243374
cg00360414_rs4948457	0.2867	0.296831
cg00361562_rs16865262	0.4731	0.675355
cg00362285_rs576151	0.5001	0.383773
cg00363080_rs2820656	0.585	0.471326
cg00364445_rs58756181	0.6252	0.470603
cg00365524_rs7533981	0.2514	0.19705
cg00366412_rs11653281	0.2275	0.166222
cg00366505_rs11076678	0.3725	0.318434
cg00366917_rs10454721	1.0954	0.945712
cg00368636_rs635028	0.415	0.379335
cg00371134_rs12033923	0.575	0.865355
cg00373436_rs2289596	0.3272	0.412286
cg00374747_rs3987740	0.3074	0.280159
cg00375025_rs6793964	0.2696	0.23798
cg00376480_rs2274809	0.6393	0.413582
cg00377497_rs35988873	0.757	0.586187
cg00378158_rs4821197	0.6258	0.429894
cg00378510_rs7251424	0.6571	0.559574
cg00383081_rs10797771	0.8439	0.523539
cg00383220_rs640603	0.2594	0.21989
cg00383598_rs4072920	1.054	0.685828
cg00383763_rs10737583	0.612	0.500106
cg00385441_rs1008953	0.8664	0.823869
cg00387090_rs659470	0.4437	0.371464
cg00387115_rs12367485	0.576	0.566934
cg00387200_rs6585751	0.7147	0.534955
cg00388391_rs9726260	0.6596	0.436811
cg00390484_rs2078749	0.5117	0.426071
cg00390724_rs7618405	0.4499	0.383025
cg00391247_rs4930961	0.6586	0.58692
cg00393585_rs8180162	0.6358	0.363349
cg00394823_rs35969935	0.6051	0.434916
cg00395501_rs4847386	0.2521	0.169751
cg00396865_rs7855405	0.5072	0.445868
cg00398048_rs12499096	0.6319	0.907482
cg00398420_rs35264105	1.2313	1.18172
cg00399059_rs2949872	0.3939	0.275075
cg00400448_rs12050578	0.3888	0.105881
cg00400992_rs9293756	0.1461	0.212359
cg00401233_rs3917682	0.2921	0.125686
cg00404280_rs11986221	0.7807	0.717641
cg00404394_rs3737803	1.0411	1.04068
cg00404641_rs4535198	0.5104	0.55392
cg00404717_rs12640078	0.2441	0.270476
cg00404861_rs4759844	0.5566	0.442329
cg00406338_rs6100162	0.5593	0.536951
cg00407468_rs111569016	0.8867	0.66881
cg00407988_rs6577057	0.2025	0.20403
cg00408605_rs3110561	0.3873	0.359472
cg00409245_rs751728	0.3396	0.206006
cg00410034_rs8135723	0.9831	0.60636
cg00410422_rs12139085	0.2626	0.228001
cg00411413_rs16959412	0.5006	0.564248
cg00412842_rs3790316	0.3864	0.339707
cg00414384_rs4584583	0.3369	0.357938
cg00415065_rs222218	0.124	0.277333
cg00415704_rs11634759	0.2615	0.232154
cg00416386_rs12366	0.2399	0.472834
cg00416645_rs1978346	0.2706	0.174712
cg00417151_rs12479820	0.6918	0.825934
cg00419117_rs4653917	1.363	0.541556
cg00419604_rs163501	0.6167	0.594818
cg00420450_rs6557952	0.3605	0.448941
cg00420510_rs35188965	0.6993	0.3806
cg00420742_rs3974832	0.2794	0.282538
cg00421144_rs2565059	0.9186	0.9534
cg00422935_rs254207	0.6334	0.493478
cg00423487_rs243338	0.4245	0.481893
cg00424286_rs2235282	0.6541	0.479193
cg00425431_rs11073918	0.2931	0.916611
cg00425710_rs1827210	0.3176	0.34901
cg00428598_rs2521989	0.3338	0.275751
cg00428692_rs3810862	0.9035	0.658841
cg00429497_rs4075908	0.5319	0.233611
cg00430895_rs11080628	0.5885	0.472583
cg00431114_rs67581837	0.1181	0.27373
cg00432049_rs73616484	0.376	0.452687
cg00433296_rs11783730	0.1897	0.207724
cg00433654_rs2268417	0.2554	0.225166
cg00433917_rs484353	0.8815	0.682586
cg00438541_rs9647032	0.3939	0.340868
cg00439318_rs57696383	0.3494	0.199332
cg00441709_rs2439996	0.2594	0.214438
cg00442258_rs6045625	0.2559	0.289227
cg00444341_rs9419205	0.1905	0.730933
cg00445232_rs11639295	0.2376	0.261331
cg00445443_rs2465275	0.6411	0.494551
cg00446123_rs34251386	0.4266	0.382868
cg00448162_rs55987810	0.5678	0.352353
cg00448191_rs4415368	0.3209	0.326579
cg00448707_rs4545312	0.2057	0.222119
cg00448868_rs4783729	0.4547	0.347537
cg00449728_rs503301	0.6831	0.366124
cg00449812_rs7196127	0.3913	0.25314
cg00450029_rs1703872	0.7057	0.880984
cg00451054_rs56070011	0.8329	0.5982
cg00451194_rs7202333	0.3309	0.323826
cg00451635_rs12922337	0.1538	0.404516
cg00452133_rs4908610	0.5093	0.503431
cg00452199_rs7951555	1.119	0.928924
cg00455327_rs28591408	0.5812	0.478603
cg00455386_rs6973817	0.5124	0.578545
cg00455535_rs10830881	0.366	0.453204
cg00457155_rs11024735	0.3692	0.364116
cg00458337_rs57263871	0.6281	0.737897
cg00461022_rs35004	1.0244	0.860862
cg00462460_rs11694716	0.7173	0.219848
cg00462951_rs1962814	0.3797	0.447178
cg00463485_rs4969443	0.2346	0.41484
cg00463562_rs1684048	0.1114	0.163787
cg00463859_rs1077514	0.5742	0.663644
cg00464946_rs454510	0.6507	0.605525
cg00465137_rs7559853	0.2616	0.185236
cg00465247_rs60970458	0.223	0.933948
cg00466249_rs55715868	0.3135	0.44938
cg00467296_rs11034603	0.2395	0.262351
cg00467420_rs3793735	0.2524	0.164845
cg00469015_rs11856051	0.8106	0.461721
cg00472277_rs756924	0.8908	1.10207
cg00472710_rs4490330	0.7608	0.806365
cg00473294_rs7803221	0.4717	0.472729
cg00473462_rs2721018	0.1797	0.21441
cg00474031_rs7002144	0.4235	0.376695
cg00474218_rs16950284	0.7045	0.616994
cg00474500_rs11753307	0.3937	0.372303
cg00476054_rs706610	0.3973	0.402666
cg00476955_rs111304646	0.8697	0.902539
cg00478435_rs3803939	0.383	0.352673
cg00479240_rs2482828	0.1383	0.145956
cg00481159_rs12811731	1.1233	0.627881
cg00481216_rs7566146	0.4185	0.220968
cg00481725_rs2170107	0.6297	0.532312
cg00483217_rs2917916	0.3457	0.283208
cg00483304_rs1107436	0.764	0.595705
cg00484396_rs37835	0.9658	0.97511
cg00486113_rs2240064	0.198	0.178512
cg00486143_rs7790439	0.7635	0.693629
cg00489539_rs11978267	0.3686	0.154267
cg00491255_rs2405128	0.379	0.406546
cg00491523_rs4786950	0.2008	0.264919
cg00493422_rs28362615	1.064	0.894881
cg00493617_rs941009	0.4321	0.652837
cg00494183_rs73169558	0.435	0.246643
cg00495303_rs4798127	1.1224	0.67706
cg00495693_rs13216319	0.8591	0.572736
cg00496961_rs10791595	0.8807	0.857789
cg00497735_rs12931187	0.3744	0.125906
cg00498211_rs112777260	1.0036	1.0679
cg00498691_rs3810386	0.4075	0.1788
cg00498804_rs11042077	0.7092	0.490516
cg00499475_rs3759173	0.4203	0.368992
cg00499822_rs78051198	0.6	0.398473
cg00501904_rs2671274	0.3699	0.20479
cg00502062_rs617053	0.6976	0.516044
cg00502509_rs10950423	0.5761	0.435513
cg00503017_rs152774	0.3921	0.206043
cg00504075_rs7556519	0.3135	0.25838
cg00504285_rs2078749	0.5106	0.324926
cg00504410_rs715109	0.2429	0.25468
cg00507154_rs12981033	0.1579	0.248472
cg00507679_rs2756174	0.601	0.43051
cg00508158_rs11211593	0.4081	0.198467
cg00509187_rs57130113	1.0027	0.761689
cg00509249_rs351737	0.6563	0.60166
cg00509431_rs6915784	0.2862	0.17157
cg00509616_rs4774967	0.3233	0.526481
cg00509772_rs3213141	0.2898	0.277666
cg00512454_rs10807173	0.2608	0.157879
cg00512726_rs11073808	0.645	0.533717
cg00513205_rs10035967	0.323	0.324214
cg00513316_rs4243078	0.4696	0.612699
cg00513564_rs9567268	0.5854	0.692449
cg00513984_rs10773093	0.2588	0.332623
cg00514268_rs1258034	0.5982	0.489295
cg00515457_rs2545973	0.5263	0.454214
cg00517080_rs655627	0.3179	0.284169
cg00517202_rs10823736	0.8072	0.618822
cg00518276_rs11211831	0.8107	0.702809
cg00519153_rs12998217	0.6481	0.528765
cg00520380_rs59315359	0.2562	0.204383
cg00520717_rs1128925	0.4311	0.470854
cg00520933_rs161258	0.8504	0.636627
cg00521428_rs6704422	0.8362	0.705992
cg00522231_rs10929579	1.3296	0.868336
cg00522403_rs9934108	0.327	0.327813
cg00522579_rs7238437	0.8138	0.697742
cg00523161_rs893345	1.3127	0.656421
cg00523379_rs9386223	0.4476	0.38694
cg00524271_rs1147169	0.2849	0.215632
cg00524289_rs10737418	0.6479	0.370443
cg00524561_rs7974043	0.4633	0.364464
cg00524708_rs9932556	0.4008	0.294184
cg00525964_rs12186813	1.0901	0.824233
cg00526032_rs28735868	0.5443	0.360048
cg00526711_rs2289619	0.3818	0.427474
cg00526835_rs4933212	0.2353	0.217679
cg00531137_rs9927812	0.53	0.277953
cg00531978_rs6594333	0.4535	0.327287
cg00532399_rs1078690	0.4283	0.274296
cg00532474_rs7230064	0.4086	0.248616
cg00532802_rs7123866	0.4303	0.396087
cg00533364_rs60136522	0.2938	0.157492
cg00533827_rs4832227	0.83	0.722939
cg00534318_rs4073154	0.2839	0.269809
cg00534468_rs9931605	1.0989	1.00985
cg00534479_rs2938766	0.3755	0.359198
cg00536532_rs210164	0.6147	0.376368
cg00539386_rs2853215	0.2853	0.277327
cg00540238_rs7551751	0.1816	0.245684
cg00540449_rs11641736	0.3498	0.236701
cg00541066_rs2065600	0.2463	0.282224
cg00541303_rs17013392	0.5458	0.469813
cg00542975_rs12622700	1.0377	0.885189
cg00542992_rs2906072	0.5845	0.438195
cg00544337_rs7067977	0.5956	0.447859
cg00544557_rs9305634	0.5397	0.474552
cg00545232_rs9523991	0.2463	0.212913
cg00545462_rs448294	0.2476	0.0687116
cg00547143_rs11228322	0.4832	0.397408
cg00547365_rs7517855	0.6738	0.934452
cg00547530_rs2285814	0.2851	0.199058
cg00548822_rs66974947	0.8091	0.715893
cg00549412_rs11702755	0.4133	0.438856
cg00549433_rs13024782	0.6729	0.541417
cg00549475_rs4369722	0.2362	0.348842
cg00550493_rs9351199	0.2699	0.133045
cg00550725_rs7465511	0.6874	0.687054
cg00551143_rs1006521	0.2263	0.165376
cg00551398_rs910267	0.2551	0.23907
cg00551647_rs2830284	0.914	0.74241
cg00552600_rs7792279	0.2631	0.24467
cg00553107_rs3780695	0.4131	0.405911
cg00553149_rs3779046	0.7589	0.711651
cg00554948_rs10876156	0.3435	0.309184
cg00555393_rs7915871	0.5613	0.512251
cg00555420_rs13110290	1.1699	0.764906
cg00555905_rs2725412	0.8785	0.634253
cg00556407_rs67808321	0.6248	0.422556
cg00556515_rs1800692	1.0006	0.869287
cg00557175_rs62096478	0.764	0.606357
cg00557959_rs4907727	1.1984	0.897393
cg00558219_rs659524	0.3072	0.283803
cg00558224_rs13185763	0.846	0.83921
cg00558749_rs12058658	0.4252	0.450705
cg00558975_rs72823180	0.2876	0.32652
cg00561739_rs13187162	0.4872	0.393765
cg00561903_rs300017	0.1373	0.268093
cg00562070_rs10773836	0.3924	0.461984
cg00562107_rs10768276	0.2635	0.182969
cg00562118_rs28504161	0.908	0.698592
cg00562553_rs983186	0.4601	0.493626
cg00562598_rs7221735	0.332	0.292437
cg00564723_rs2688626	0.5437	0.539168
cg00565679_rs10850408	0.3645	0.302355
cg00565882_rs10171638	0.6922	0.560775
cg00566982_rs11826421	0.2767	0.257047
cg00567132_rs6002551	0.3702	0.242074
cg00568555_rs79880513	0.3565	0.332484
cg00568910_rs3754224	0.769	0.676937
cg00569813_rs7824895	0.5181	0.593227
cg00572243_rs73569574	0.5437	0.321551
cg00572560_rs61848718	0.8249	0.931964
cg00573235_rs1561140	0.5511	0.339441
cg00573338_rs2235573	0.3918	0.375873
cg00574379_rs2392546	1.5312	0.927499
cg00574412_rs565977	0.5278	0.341236
cg00574740_rs34222504	0.1592	0.297825
cg00575003_rs7539648	0.3116	0.226796
cg00575090_rs2282218	0.7848	0.57747
cg00575665_rs6101841	0.6226	0.479954
cg00576250_rs279727	0.4474	0.332668
cg00577578_rs11264341	0.7463	0.651228
cg00579423_rs76014269	0.9315	0.996733
cg00579694_rs9328059	0.9171	0.907925
cg00579706_rs10200387	0.3527	0.280602
cg00580854_rs6093935	0.675	0.31252
cg00581017_rs835395	0.2151	0.172217
cg00581154_rs10909901	0.1776	0.155448
cg00581320_rs7611540	0.5562	0.547722
cg00581422_rs11714256	0.5881	0.345421
cg00583535_rs831750	0.4063	0.327223
cg00585621_rs10516458	0.0889	0.306982
cg00585742_rs11756745	0.636	0.385656
cg00586700_rs9653100	0.4487	0.57238
cg00587301_rs1078299	0.8975	0.975629
cg00587342_rs4822048	0.8607	0.591015
cg00589581_rs4236274	0.7981	0.634277
cg00589737_rs13172056	0.3072	0.208507
cg00589850_rs456998	0.217	0.209904
cg00590620_rs34519991	0.3407	0.39017
cg00591421_rs4076474	0.8273	0.711975
cg00592058_rs10155663	0.8959	0.620203
cg00593008_rs4364364	0.0703	0.186032
cg00593111_rs2968469	0.657	0.573714
cg00593462_rs9555657	0.2319	0.228974
cg00593536_rs13017228	0.8026	0.535787
cg00593900_rs7710	0.8216	0.667746
cg00594167_rs35334449	0.931	1.07792
cg00594907_rs1409147	0.2278	0.214464
cg00595243_rs11154696	0.7941	0.641939
cg00596048_rs4660192	0.7332	0.572729
cg00596763_rs13187218	0.4257	0.403131
cg00597076_rs55857956	0.6889	0.582767
cg00597225_rs11694807	0.4456	0.271854
cg00598009_rs3813739	0.7575	0.625718
cg00598235_rs6449313	0.8886	0.429837
cg00598429_rs9911983	0.5544	0.746194
cg00599163_rs11678980	1.0079	0.899989
cg00599273_rs2072052	0.7675	0.772442
cg00600477_rs11986259	0.7555	0.794638
cg00600854_rs7536041	0.3565	0.266419
cg00601368_rs1808231	0.4884	0.522317
cg00601387_rs11241100	0.3142	0.0997032
cg00601836_rs12525163	0.5329	0.424422
cg00603097_rs9959861	0.5039	0.557856
cg00603435_rs1449486	0.3558	0.338207
cg00606841_rs2244352	0.5731	0.549681
cg00607755_rs729559	0.9357	0.768065
cg00609473_rs10140051	0.1632	0.124861
cg00609673_rs6090041	0.1676	0.192799
cg00610577_rs743613	0.4145	0.38421
cg00612299_rs35269013	0.4477	0.537731
cg00613284_rs2555568	0.328	0.227913
cg00613649_rs2964083	0.4931	0.297807
cg00613786_rs6777190	0.2546	0.235351
cg00614360_rs8080847	0.4072	0.31181
cg00614617_rs4791330	0.441	0.280706
cg00615473_rs6517046	0.3507	0.179655
cg00615485_rs1476991	0.3019	0.19046
cg00615746_rs28681535	0.7196	0.528232
cg00615913_rs788344	0.2607	0.243371
cg00617064_rs11695406	0.6756	0.639486
cg00617305_rs7539696	0.3592	0.157614
cg00618309_rs4733850	0.4108	0.197604
cg00619188_rs2160906	0.4918	0.417604
cg00619207_rs9970286	0.2877	0.249396
cg00619978_rs10039612	0.3782	0.373522
cg00620024_rs3121920	0.1614	0.253199
cg00620628_rs62184783	0.6812	0.495175
cg00622552_rs11637353	0.335	0.347928
cg00622702_rs2243594	0.4756	0.273963
cg00622799_rs6010621	0.4768	0.452874
cg00623200_rs2289045	0.3767	0.306146
cg00624737_rs72800624	0.4763	0.502908
cg00625425_rs7524831	0.4966	0.278888
cg00625949_rs2559814	0.8438	0.826062
cg00626312_rs4687194	0.596	0.542425
cg00628788_rs28463991	0.4061	0.309269
cg00629382_rs1986972	0.2829	0.398163
cg00629983_rs6974341	0.4403	0.386433
cg00630991_rs1797647	0.4421	0.433655
cg00632486_rs3803478	0.307	0.234164
cg00632657_rs11015782	0.274	0.238053
cg00632853_rs2900277	0.4314	0.436402
cg00632863_rs4720882	0.3814	0.37075
cg00633520_rs9328757	0.593	0.331467
cg00635590_rs7252557	0.3244	0.130697
cg00637104_rs687916	0.2135	0.0978423
cg00638210_rs9876778	0.3999	0.311835
cg00639656_rs7211214	0.4602	0.383665
cg00639837_rs2104324	0.1362	0.17722
cg00641579_rs10887594	0.3284	0.316087
cg00643235_rs707887	0.3482	0.283229
cg00645383_rs7997949	0.4531	0.573332
cg00645626_rs2296288	0.2308	-0.0149417
cg00646396_rs11247860	0.327	0.284544
cg00647258_rs8136117	0.2642	0.374026
cg00650809_rs35176665	0.3317	0.239461
cg00651216_rs13296	0.3942	0.301588
cg00652274_rs3821560	0.2627	0.246703
cg00655706_rs13301512	0.7346	0.658638
cg00655982_rs1274613	0.7463	0.643754
cg00656387_rs962847	0.5433	0.383696
cg00656735_rs2495228	0.2589	0.44618
cg00657810_rs1364063	0.3361	0.478855
cg00658082_rs7556852	0.4582	0.618229
cg00658440_rs35612485	0.6657	0.627874
cg00658740_rs7629659	0.2263	0.175376
cg00658743_rs4854335	0.6076	0.490042
cg00659077_rs72982284	0.959	0.844267
cg00659931_rs4965869	0.356	0.193957
cg00660106_rs10886031	0.2852	0.254487
cg00660140_rs4662726	0.4044	0.364181
cg00660989_rs10129173	0.656	0.563057
cg00662556_rs55752578	0.3998	0.345465
cg00663584_rs2323970	0.7399	0.614002
cg00664222_rs13267281	0.2885	0.182474
cg00664581_rs10817411	0.3739	0.431066
cg00664730_rs3752612	0.3967	0.39322
cg00665106_rs36001178	0.4592	0.343485
cg00665405_rs11503907	0.3176	0.222224
cg00666074_rs60384186	0.1806	0.220845
cg00666422_rs10249476	0.2613	0.221502
cg00666746_rs4809010	0.4699	0.426972
cg00668559_rs2233437	0.9312	0.768775
cg00669774_rs9888346	0.2807	0.412498
cg00671534_rs9581730	0.7008	0.569169
cg00673251_rs3814626	0.3929	0.353125
cg00674004_rs10883359	0.8586	0.682762
cg00674628_rs4906212	0.2352	0.220323
cg00675037_rs16920355	0.5723	0.458175
cg00675372_rs1934261	0.1943	0.13223
cg00675721_rs12979860	0.2474	0.258202
cg00675737_rs79387261	0.8284	0.459066
cg00676711_rs890315	0.2844	0.149991
cg00676728_rs36212731	0.4083	0.453411
cg00676925_rs12919379	0.8598	0.564747
cg00678892_rs73932716	0.4086	0.358211
cg00681462_rs12879500	0.8856	0.695444
cg00681483_rs2839032	0.3928	0.488275
cg00683496_rs6999061	0.4937	0.455696
cg00683984_rs12702150	0.2978	0.311025
cg00684075_rs12622003	0.2713	0.294007
cg00685014_rs10897277	0.6126	0.58031
cg00686132_rs643584	0.65	0.519404
cg00686823_rs7630525	0.5135	0.40621
cg00686926_rs2030183	0.6783	0.811639
cg00688297_rs13277542	0.3734	0.317059
cg00688591_rs9550090	0.3849	0.173317
cg00688820_rs17160622	1.032	0.798742
cg00689213_rs10173129	0.4896	0.336047
cg00689225_rs4981287	0.867	0.853874
cg00689612_rs12600817	0.3863	0.266053
cg00690402_rs2036764	0.1504	0.147746
cg00690609_rs10762385	0.2677	0.265228
cg00692367_rs7512666	0.7981	0.584405
cg00695112_rs11145627	0.3572	0.208151
cg00695391_rs193231151	0.3313	0.208387
cg00696567_rs28591601	0.3199	0.312035
cg00696930_rs3768610	0.5024	0.341802
cg00697057_rs6876106	0.7707	0.817237
cg00697639_rs35188965	0.6129	0.30909
cg00697992_rs2177070	0.5913	0.516412
cg00700455_rs11166328	0.7049	0.297162
cg00701706_rs8068556	0.3132	0.31927
cg00701946_rs57154773	0.5885	0.625208
cg00704369_rs2299176	0.8764	0.820954
cg00704869_rs12430819	0.278	0.278176
cg00705004_rs2738046	0.6975	0.396575
cg00705661_rs2062841	0.4515	0.280379
cg00706994_rs11606980	0.6593	0.696164
cg00707380_rs55781924	0.4961	0.337991
cg00711072_rs9299	0.3707	0.290343
cg00713278_rs28497436	0.8377	0.771891
cg00713567_rs75135129	0.4371	0.430071
cg00714309_rs35903274	1.3075	0.324294
cg00714874_rs1340979	0.2061	0.296802
cg00717825_rs12888023	0.2633	0.204695
cg00718036_rs17037999	0.2159	0.31891
cg00718107_rs2458422	0.621	0.520913
cg00718518_rs7707331	0.2842	0.270877
cg00719668_rs8122587	0.3452	0.299886
cg00720845_rs7696341	0.5402	0.375556
cg00724111_rs7123635	1.0596	0.725825
cg00725401_rs72662095	0.5636	0.49213
cg00725472_rs586005	0.1695	0.251861
cg00725994_rs2071639	0.7794	0.355984
cg00727912_rs73619441	0.5592	0.26409
cg00729049_rs3791872	0.6556	0.538163
cg00730441_rs7215775	0.6374	0.542853
cg00731232_rs11789537	0.2701	0.256285
cg00732251_rs1869641	0.183	0.167751
cg00732378_rs11864104	1.183	0.901622
cg00732432_rs11248040	0.3324	0.313895
cg00734567_rs1775993	0.6034	0.819351
cg00734931_rs6911727	0.7633	0.553977
cg00736640_rs2852958	0.4488	0.188363
cg00736681_rs10087329	0.3744	0.32791
cg00737593_rs3754224	0.5135	0.313376
cg00737841_rs7070942	0.5479	0.406067
cg00738934_rs1988920	0.9415	0.597575
cg00739471_rs4899273	0.8903	0.574091
cg00739593_rs7899139	0.5439	0.567183
cg00739667_rs4888165	0.472	0.311647
cg00740089_rs55873474	0.4347	0.31589
cg00740368_rs919276	0.7073	0.497088
cg00740870_rs61988220	1.0464	0.944977
cg00741624_rs1503964	0.2408	0.19137
cg00741986_rs13145281	0.2607	0.281949
cg00744413_rs7497359	0.5038	0.577268
cg00744431_rs4075187	1.037	0.728884
cg00745170_rs1861643	0.5905	0.469464
cg00745231_rs6575358	0.3268	0.239229
cg00747152_rs862461	0.2429	0.212754
cg00748494_rs9580445	0.3776	0.498859
cg00750088_rs9462735	0.526	0.525708
cg00750518_rs775236	0.2588	0.305666
cg00750606_rs10799640	0.8024	0.721856
cg00750880_rs9895647	0.3491	0.309717
cg00751072_rs10408290	0.3154	0.234223
cg00751386_rs72622677	0.3912	0.294309
cg00752099_rs7699958	0.1696	0.255289
cg00752195_rs12512607	0.2454	0.289691
cg00752969_rs1987094	0.845	0.974583
cg00753287_rs2946998	0.2528	0.187204
cg00753658_rs13037647	0.3684	0.459401
cg00753676_rs1466414	0.5533	0.499899
cg00754604_rs7425274	0.2316	0.244338
cg00754947_rs7802338	0.4292	0.336069
cg00755980_rs12781756	0.1985	0.291183
cg00756845_rs2499643	0.6134	0.371217
cg00757033_rs12230394	0.7235	0.55785
cg00759254_rs4970519	0.6445	0.686259
cg00759329_rs75281243	0.7962	0.706663
cg00761968_rs4386030	0.5214	0.491284
cg00762659_rs12713793	0.1756	0.115112
cg00764307_rs35149780	0.3927	0.21744
cg00765128_rs1150726	0.2342	0.334344
cg00767010_rs7039498	0.4152	0.356893
cg00768359_rs2659093	0.3609	0.325667
cg00772000_rs12209493	0.1591	0.215896
cg00772091_rs3763741	0.6643	0.580964
cg00773902_rs1468462	0.6965	0.397526
cg00776080_rs12368584	0.3656	0.301499
cg00776166_rs1046060	0.8658	0.653644
cg00776917_rs6571339	0.565	0.463926
cg00776960_rs2289045	0.7794	0.572088
cg00777063_rs11659069	0.9127	0.732947
cg00777315_rs16949859	0.4573	0.318794
cg00778190_rs12407108	0.5548	0.42144
cg00778928_rs4662585	0.8571	0.690294
cg00780456_rs34213675	0.1309	0.220404
cg00781658_rs3816052	0.5427	0.459084
cg00782503_rs2504214	0.4693	0.388478
cg00782645_rs9934403	0.9563	0.723877
cg00783000_rs4074038	0.3222	0.233533
cg00785482_rs2745950	0.444	0.374439
cg00786178_rs1740811	0.5254	0.14549
cg00787856_rs761124	0.6627	0.703619
cg00788177_rs3117163	0.3319	0.248337
cg00788222_rs6751452	0.4065	0.390839
cg00788739_rs5749131	0.9384	0.604347
cg00788760_rs2267614	0.6801	0.617642
cg00790020_rs34425007	0.4779	0.484568
cg00790071_rs933493	0.5981	0.781586
cg00790535_rs230511	0.2697	0.167395
cg00791764_rs7696144	0.8988	1.06481
cg00792235_rs4625382	0.8347	0.788309
cg00792687_rs2581900	0.5526	0.340558
cg00792751_rs1872276	0.5317	0.568074
cg00792968_rs12873208	0.4138	0.398963
cg00793181_rs7956582	0.3686	0.42548
cg00793591_rs7141009	0.3355	0.351501
cg00794673_rs2689091	0.4715	0.40727
cg00795503_rs67138579	0.5648	0.435701
cg00797278_rs17029555	0.4494	0.351505
cg00801339_rs9838414	0.4372	0.294169
cg00803827_rs1775062	0.6754	0.489054
cg00804078_rs3757351	0.8258	0.773667
cg00806461_rs7612967	0.4351	0.433399
cg00806900_rs2268405	0.5096	0.432425
cg00807235_rs452347	0.5181	0.46034
cg00808403_rs66564457	0.2657	0.125239
cg00808969_rs2511176	0.3477	0.273376
cg00809863_rs12567964	0.4306	0.516071
cg00810483_rs2071703	0.781	0.713934
cg00812611_rs3757411	0.448	0.306539
cg00812761_rs11940297	0.7457	0.341124
cg00812861_rs10123856	0.5816	0.381923
cg00813027_rs1008599	0.6583	0.653814
cg00813509_rs11057632	0.5828	0.602919
cg00813582_rs4684299	0.277	0.198502
cg00813993_rs4526602	0.4197	0.538465
cg00814780_rs947119	0.2934	0.430239
cg00814985_rs11147308	0.6325	0.901621
cg00815230_rs2721197	0.226	0.188185
cg00815399_rs262146	0.1843	0.381272
cg00816609_rs1061375	0.4718	0.32754
cg00817464_rs1245930	0.5384	0.573507
cg00818680_rs4783689	0.5076	0.531893
cg00818872_rs4845652	0.412	0.251731
cg00819078_rs3993827	0.3492	0.373325
cg00820311_rs4984741	0.1143	0.299746
cg00821760_rs4807520	0.1574	0.290756
cg00822007_rs1895511	0.2576	0.308542
cg00822666_rs12694994	0.3605	0.216572
cg00822797_rs7974112	0.3326	0.203794
cg00823095_rs701612	0.3419	0.293287
cg00823148_rs6733487	0.2091	0.163267
cg00824381_rs7195700	0.4174	0.210088
cg00826892_rs60625878	0.448	0.374771
cg00827893_rs61947055	0.4771	0.445883
cg00828709_rs7904928	0.747	0.552698
cg00830029_rs11062376	0.359	0.502791
cg00830420_rs12426540	0.8907	0.900791
cg00830735_rs1539246	0.5587	0.407702
cg00831710_rs7386937	0.4851	0.498579
cg00831929_rs198375	0.214	0.212152
cg00832457_rs11051810	0.3665	0.267306
cg00832555_rs9878797	0.6591	0.563712
cg00832644_rs7512126	0.4669	0.312967
cg00833393_rs1570248	0.7577	0.744588
cg00834923_rs900749	0.2936	0.283129
cg00836007_rs10504130	0.8523	0.646253
cg00836662_rs7780766	0.5202	0.557579
cg00837812_rs6977460	0.3594	0.26776
cg00840332_rs10249476	0.2805	0.254763
cg00841408_rs3872718	0.5236	0.416119
cg00841725_rs3742239	0.2218	0.213857
cg00841988_rs1467582	0.3734	0.255595
cg00842095_rs945312	0.7519	0.61251
cg00847453_rs763563	0.254	0.268395
cg00847857_rs8128235	0.5147	0.52186
cg00848594_rs11471	0.4159	0.350588
cg00849692_rs195858	0.4681	0.38606
cg00850083_rs517871	0.5678	0.389841
cg00851173_rs4073990	0.3303	0.306146
cg00851732_rs7302673	0.3253	0.433273
cg00852565_rs58169740	0.5044	0.402662
cg00852783_rs6598942	0.9257	0.628865
cg00852846_rs13426945	0.4768	0.233533
cg00852964_rs1883617	0.2809	0.212387
cg00854314_rs72763862	0.2718	0.487151
cg00857435_rs1429535	0.5678	0.276794
cg00857907_rs7592801	0.5404	0.655196
cg00859178_rs4656369	0.7073	0.798544
cg00859280_rs7144375	0.0985	0.536105
cg00860225_rs4794843	0.5722	0.417492
cg00860372_rs2594720	0.7891	0.496874
cg00862016_rs12492620	0.5104	0.306874
cg00863378_rs4783943	0.7246	0.564117
cg00863893_rs1905160	1.3529	1.47545
cg00864171_rs640777	0.5667	0.79906
cg00864666_rs13026466	0.3533	0.21785
cg00864916_rs7515553	0.7463	0.636744
cg00865429_rs11934521	0.6392	0.11921
cg00868131_rs6691924	0.4726	0.378511
cg00868766_rs12440899	0.5944	0.919287
cg00869582_rs12600077	0.4469	0.455191
cg00872865_rs3872610	0.2677	0.224184
cg00873601_rs10774823	0.3389	0.282973
cg00874032_rs2570013	0.6036	0.489089
cg00874225_rs75003264	0.064	0.123687
cg00874230_rs11068337	0.397	0.402407
cg00874494_rs880421	0.3542	0.325906
cg00876127_rs4783935	0.7863	0.72906
cg00877329_rs3814146	0.4156	0.275061
cg00879824_rs227851	0.3575	0.22547
cg00880079_rs3108580	0.4389	0.324847
cg00880157_rs573620	0.3681	0.284718
cg00880741_rs7575946	0.3144	0.389559
[truncated: 19,111 more rows]

## Sheet: Supplementary Figure 8a
Proportion of known and new mCpG located within the transcription factor binding sites (TFBS) across 91 cell types from the ENCODE project
[truncated: 1,110 more rows]

[truncated: 3 more sheets: Supplementary Figure 8b, Supplementary Figure 8c, Supplementary Figure 8d]
